# Supplementary material for: The Genetics of Differential Gene Expression Related to Fruit Traits in Strawberry (Fragaria ×ananassa)
Source: Front Genet. 2020 Feb 7;10:1317. doi: 10.3389/fgene.2019.01317 (PMC7025477; doi:10.3389/fgene.2019.01317)
Supplement: Supplementary file 2 [file DataSheet_2.xlsx]

## Sheet: File S2
rs	chrom	pos	MaradesBois	Elyana	10.133-6	10.133-24	10.133-37	10.133-42	10.133-51	10.133-89	10.133-91	10.133-93	10.133-98	10.133-103	10.133-152	10.133-193	10.133-203	10.133-204	Radiance	13.75-39	13.75-51	13.75-55	13.75-59	13.75-66	13.75-67	13.75-72	13.75-79	13.75-86	13.75-87	13.75-90	13.75-127	13.75-146	13.75-150	13.75-153	13.75-158	13.75-169	13.75-170	13.75-176	13.75-183	13.75-194	Festival	WinterDawn	13.76-1	13.76-12	13.76-19	13.76-24	13.76-25	13.76-26	13.76-27
AX-123614522	1	0.67882	AA	AA	AA	AA	AA	AA	AA	AA	AA	AA	AA	AA	AA	AA	AA	AA	AA	AA	AA	AA	AA	AA	AA	AA	AA	AA	AA	AA	AA	AA	AA	AA	AA	AA	AA	AA	AA	AA	AA	AA	AA	AA	AA	AA	AA	AA	AA
AX-123366853	1	0.97787	AC	CC	AC	AC	AC	CC	CC	AC	AC	CC	CC	AC	AC	CC	AC	CC	AA	AA	AC	AA	AC	AA	AC	AA	AC	AA	AA	AA	AC	AA	AA	AC	AA	AC	AA	AA	AA	AA	AC	AA	AC	AA	AA	AC	AA	AC	AC
AX-123359903	1	1.0016	AC	AC	AC	AC	AC	AC	AC	AC	AC	NA	NA	AC	AC	AA	AC	NA	CC	CC	AC	CC	AC	CC	AC	CC	AC	CC	CC	CC	AC	CC	CC	AC	CC	AC	CC	CC	CC	CC	AC	CC	NA	CC	CC	AC	CC	AC	AC
AX-166510324	1	1.06444	AC	AC	AC	AA	AA	AA	AC	AC	AC	AC	AC	AC	AA	AA	AA	AA	AC	AA	AC	AC	AA	AC	AC	AC	AC	AA	AA	AA	AA	AC	AC	AA	AC	AC	AC	AC	AC	AA	AA	AA	AA	AA	AA	AA	AA	AA	AA
AX-166510332	1	1.08025	CC	CC	CC	CC	CC	CC	CC	CC	CC	CC	CC	CC	CC	CC	CC	CC	CC	CC	CC	CC	CC	CC	CC	CC	CC	CC	CC	CC	CC	CC	CC	CC	CC	CC	CC	CC	CC	CC	CC	CC	CC	CC	CC	CC	CC	CC	CC
AX-166509097	1	1.22246	CC	CC	CC	CC	CC	CC	CC	CC	CC	CC	CC	CC	CC	CC	CC	CC	CC	CC	CC	CC	CC	CC	CC	CC	CC	CC	CC	CC	CC	CC	CC	CC	CC	CC	CC	CC	CC	CC	AC	AC	CC	AA	AA	AC	AC	AC	AC
AX-166527516	1	1.40806	AA	AA	AA	AA	AA	AA	AA	AA	AA	AA	AA	AA	AA	AA	AA	AA	AA	AA	AA	AA	AA	AA	AA	AA	AA	AA	AA	AA	AA	AA	AA	AA	AA	AA	AA	AA	AA	AA	AA	AA	AA	AA	AA	AA	AA	AA	AA
AX-89873697	1	1.54401	CC	AA	AC	AC	AC	AC	AC	AC	AC	AC	AC	AC	AC	AC	AC	AC	CC	CC	CC	CC	CC	CC	CC	CC	CC	CC	CC	CC	CC	CC	CC	CC	CC	CC	CC	CC	CC	CC	AC	CC	AC	CC	CC	AC	CC	AC	AC
AX-166510509	1	1.54775	CC	CC	CC	CC	CC	CC	CC	CC	CC	CC	CC	CC	CC	CC	CC	CC	CC	CC	CC	CC	CC	CC	CC	CC	CC	CC	CC	CC	CC	CC	CC	CC	CC	CC	CC	CC	CC	CC	CC	CC	CC	CC	CC	CC	CC	CC	CC
AX-89778925	1	1.5515	CC	AC	AC	AC	CC	CC	AC	CC	NA	CC	AC	CC	CC	CC	AC	AC	AC	AC	AC	CC	CC	CC	AC	CC	AC	CC	AC	CC	AC	AC	AC	AC	CC	CC	AC	AC	AC	CC	AC	AC	CC	CC	CC	AC	AC	CC	CC
AX-166519944	1	1.59431	CC	NA	AC	AC	AC	AC	AC	AC	AC	AC	AC	AC	AC	AC	AC	AC	CC	CC	CC	CC	CC	CC	CC	CC	CC	CC	CC	CC	CC	CC	CC	CC	CC	CC	CC	CC	CC	CC	AC	CC	AC	CC	CC	AC	CC	AC	AC
AX-166510557	1	1.66288	CC	AC	CC	CC	AC	CC	CC	AC	CC	AC	CC	AC	AC	AC	CC	CC	AC	CC	CC	AC	AC	AC	CC	AC	CC	AC	CC	AC	CC	CC	CC	CC	AC	AC	CC	CC	CC	AC	AC	AA	AA	AA	AA	AC	AC	AC	AA
AX-89816776	1	1.66526	AA	NA	AC	AC	AC	AC	AC	AC	AC	AC	AC	AC	AC	AC	AC	AC	AA	AA	AA	AA	AA	AA	AA	AA	AA	AA	AA	AA	AA	AA	AA	AA	AA	AA	AA	AA	AA	AA	AC	AA	AC	AA	AA	AC	AA	AC	AC
AX-166502666	1	1.66569	CC	CC	CC	CC	CC	CC	CC	CC	CC	CC	CC	CC	CC	CC	CC	CC	AC	AC	CC	CC	AC	CC	AC	AC	CC	AC	AC	AC	AC	AC	AC	AC	CC	CC	CC	AC	CC	AC	CC	AC	AC	CC	CC	CC	AC	AC	CC
AX-123602801	1	1.66732	AC	CC	AC	AC	AC	AC	CC	CC	AC	AC	CC	AC	CC	CC	AC	AC	CC	CC	CC	AC	AC	CC	CC	AC	CC	CC	AC	AC	AC	CC	AC	CC	CC	AC	CC	AC	CC	AC	CC	CC	CC	CC	CC	CC	CC	CC	CC
AX-166510640	1	1.85979	AA	AA	AA	AA	AA	AA	AA	AA	AA	AA	AA	AA	AA	AA	AA	AA	AA	AA	AA	AA	AA	AA	AA	AA	AA	AA	AA	AA	AA	AA	AA	AA	AA	AA	AA	AA	AA	AA	AA	AA	AA	AA	AA	AA	AA	AA	AA
AX-166519452	1	1.91574	CC	AA	NA	NA	NA	AC	NA	NA	NA	NA	NA	NA	NA	NA	NA	NA	AA	NA	NA	NA	NA	NA	NA	NA	NA	NA	NA	NA	NA	NA	NA	NA	NA	NA	NA	NA	NA	NA	AA	AA	AA	AA	AA	AA	AA	AA	AA
AX-123365016	1	1.95507	AC	AC	AA	AA	AC	AA	AC	CC	AA	AC	AC	AC	CC	CC	AA	AA	AC	AC	AC	AC	AC	CC	AC	AC	AC	CC	AA	AC	AA	AC	AA	AC	CC	AC	AC	AA	AC	AC	AC	CC	CC	CC	CC	AC	AC	AC	CC
AX-166520114	1	2.03884	AA	AA	AA	AA	AA	AA	AA	AA	AA	AA	AA	AA	AA	AA	AA	AA	AA	AA	AA	AA	AA	AA	AA	AA	AA	AA	AA	AA	AA	AA	AA	AA	AA	AA	AA	AA	AA	AA	AA	AA	AA	AA	AA	AA	AA	AA	AA
AX-166519454	1	2.18886	CC	CC	CC	CC	CC	CC	CC	CC	CC	CC	CC	CC	CC	CC	CC	CC	CC	CC	CC	CC	CC	CC	CC	CC	CC	CC	CC	CC	CC	CC	CC	CC	CC	CC	CC	CC	CC	CC	CC	CC	CC	CC	CC	CC	CC	CC	CC
AX-166502817	1	2.21518	AA	AC	AA	AA	AC	AA	AA	AC	AA	AC	AA	AC	AC	AC	AA	AA	AC	AA	AA	AC	AC	AC	AA	AC	AA	AC	AA	AC	AA	AA	AA	AA	AC	AC	AA	AA	AA	AC	AC	CC	AC	AC	AC	AC	AC	AC	AC
AX-166520142	1	2.21865	AA	CC	AC	AC	AC	AC	AC	AC	AC	AC	AC	AC	AC	AC	AC	AC	AA	AA	AA	AA	AA	AA	AA	AA	AA	AA	AA	AA	AA	AA	AA	AA	AA	AA	AA	AA	AA	AA	AC	AA	AC	AA	AA	AC	AA	AC	AC
AX-166502819	1	2.22302	AC	AC	AC	AA	AA	AA	AC	CC	CC	AC	AC	NA	AA	AA	AA	AA	CC	AC	AC	AC	AC	AC	CC	CC	CC	AC	AC	AC	AC	CC	CC	AC	CC	CC	CC	CC	CC	AC	AC	CC	AC	CC	CC	AC	CC	CC	AC
AX-166510732	1	2.35825	AA	AA	AA	AA	AA	AA	AA	AA	AA	AA	AA	AA	AA	AA	AA	AA	AA	AA	AA	AA	AA	AA	AA	AA	AA	AA	AA	AA	AA	AA	AA	AA	AA	AA	AA	AA	AA	AA	AC	AC	AA	AC	AC	AC	AC	AC	AC
AX-166510734	1	2.38225	CC	CC	CC	CC	CC	CC	CC	CC	CC	CC	CC	CC	CC	CC	CC	CC	AC	AC	CC	CC	AC	CC	AC	AC	CC	AC	AC	AC	AC	AC	AC	AC	CC	CC	CC	AC	CC	AC	CC	AC	AC	CC	CC	CC	AC	AC	CC
AX-166510735	1	2.38354	AC	CC	AC	AC	AC	AC	CC	CC	AC	AC	CC	AC	CC	CC	AC	AC	CC	CC	CC	AC	AC	CC	CC	AC	CC	CC	AC	AC	AC	CC	AC	CC	CC	AC	CC	AC	CC	AC	CC	CC	CC	CC	CC	CC	CC	CC	CC
AX-166510224	1	2.50908	CC	AC	CC	CC	AC	CC	CC	AC	CC	AC	CC	AC	AC	AC	CC	CC	AC	CC	CC	AC	AC	AC	CC	AC	CC	AC	CC	AC	CC	CC	CC	CC	AC	AC	CC	CC	CC	AC	AC	AA	AA	AA	AA	AC	AC	AC	AA
AX-166520166	1	2.70595	AC	AC	AC	CC	CC	CC	AC	AA	AA	AC	AC	AC	CC	CC	CC	CC	AC	CC	AC	AC	CC	AC	AC	AC	AA	CC	CC	CC	CC	AC	AC	CC	AA	NA	AA	AC	AA	CC	CC	CC	CC	CC	CC	CC	CC	CC	CC
AX-123357024	1	2.735	AC	CC	AC	AC	AC	AC	CC	CC	AC	AC	CC	AC	CC	CC	AC	AC	CC	CC	CC	AC	AC	CC	CC	AC	CC	CC	AC	AC	AC	CC	AC	CC	CC	AC	CC	AC	CC	AC	CC	CC	CC	CC	CC	CC	CC	CC	CC
AX-166502454	1	2.73658	AC	CC	AC	AC	AC	AC	CC	CC	AC	AC	CC	AC	CC	CC	AC	AC	CC	CC	CC	AC	AC	CC	CC	AC	CC	CC	AC	AC	AC	CC	AC	CC	CC	AC	CC	AC	CC	AC	CC	CC	CC	NA	CC	CC	CC	CC	CC
AX-166517598	1	2.7592	AA	AA	AA	AA	AA	AA	AA	AA	AA	AA	AA	AA	AA	AA	AA	AA	AA	AA	AA	AA	AA	AA	AA	AA	AA	AA	AA	AA	AA	AA	AA	AA	AA	AA	AA	AA	AA	AA	AA	CC	AC	AC	AC	NA	NA	NA	AC
AX-166520167	1	2.82339	AA	AA	AA	AA	AA	AA	AA	AA	AA	AA	AA	AA	AA	AA	AA	AA	AC	AC	AA	AA	AC	AA	AC	AC	AA	AC	AC	AC	AC	AC	AC	AC	AA	AA	AA	AC	AA	AC	AA	AC	AC	AA	AA	AA	AC	AC	AA
AX-166510756	1	2.86516	AC	AC	AC	AC	AC	AC	AC	CC	CC	AC	AC	AC	AC	AC	AC	AC	CC	AC	AC	AC	AC	AC	CC	CC	CC	AC	AC	AC	AC	CC	CC	AC	CC	CC	CC	CC	CC	AC	AC	CC	AC	CC	CC	AC	CC	CC	AC
AX-166502835	1	2.87785	AA	AA	AA	AA	AA	AA	AA	AA	AA	AA	AA	AA	AA	AA	AA	AA	AA	AA	AA	AA	AA	AA	AA	AA	AA	AA	AA	AA	AA	AA	AA	AA	AA	AA	AA	AA	AA	AA	AA	AA	AA	AA	AA	AA	AA	AA	AA
AX-166510760	1	2.91303	CC	AC	AC	AC	CC	AC	AC	CC	AC	CC	AC	CC	CC	CC	AC	AC	AC	AC	AC	CC	CC	CC	AC	CC	AC	CC	AC	CC	AC	AC	AC	AC	CC	CC	AC	AC	AC	CC	AC	CC	CC	CC	CC	AC	AC	AC	CC
AX-123364860	1	2.96539	AC	AC	AC	AA	AA	AA	AC	CC	CC	AC	AC	AC	AA	AA	AA	AA	CC	AC	AC	AC	AC	AC	CC	CC	CC	AC	AC	AC	AC	CC	CC	AC	CC	CC	CC	CC	CC	AC	AA	AC	AC	AA	AA	AA	AC	AC	AA
AX-123360101	1	2.99625	AC	AC	AC	AC	CC	AC	AA	AC	AC	CC	AA	CC	AC	AC	AC	AC	AC	AA	AA	CC	CC	AC	AA	CC	AA	AC	AC	CC	AC	AA	AC	AA	AC	CC	AA	AC	AA	CC	AC	CC	CC	CC	CC	AC	AC	AC	CC
AX-166502837	1	2.99679	CC	CC	CC	CC	CC	CC	CC	CC	CC	CC	CC	CC	CC	CC	CC	CC	CC	CC	CC	CC	CC	CC	CC	CC	CC	CC	CC	CC	CC	CC	CC	CC	CC	CC	CC	CC	CC	CC	AC	AC	CC	AC	AC	AC	AC	CC	NA
AX-166509626	1	3.0588	AA	AC	AA	AA	AC	AA	AA	AC	AA	AC	AA	AC	AC	AC	AA	AA	AC	AA	AA	AC	AC	AC	AA	AC	AA	AC	AA	AC	AA	AA	AA	AA	AC	AC	AA	AA	AA	AC	AC	CC	CC	CC	CC	AC	AC	AC	CC
AX-166502844	1	3.06886	AC	CC	CC	CC	CC	CC	AC	AC	CC	CC	AC	CC	AC	AC	CC	CC	CC	AC	AC	CC	CC	AC	AC	CC	AC	AC	CC	CC	CC	AC	CC	AC	AC	CC	AC	CC	AC	CC	CC	CC	CC	CC	CC	CC	CC	CC	CC
AX-89862670	1	3.06925	AA	AC	AA	AA	AC	NA	AA	AC	AA	AC	AA	AC	AC	AC	AA	AA	AC	AA	AA	AC	AC	AC	AA	AC	AA	AC	AA	AC	AA	AA	AA	AA	AC	AC	AA	AA	AA	AC	AC	AC	AC	AC	AC	AC	AC	AC	AC
AX-166520188	1	3.13927	CC	AC	CC	CC	AC	CC	CC	AC	CC	AC	CC	AC	AC	AC	CC	CC	AC	CC	CC	AC	AC	AC	CC	AC	CC	AC	CC	AC	CC	CC	CC	CC	AC	AC	CC	CC	CC	AC	AC	AA	AA	AA	AA	AC	AC	AC	AA
AX-123360107	1	3.15111	AC	AA	AC	AC	AC	AC	AA	AA	AC	AC	AA	AC	AA	AA	AC	AC	AA	AA	AA	AC	AC	AA	AA	AC	AA	AA	AC	AC	AC	AA	AC	AA	AA	AC	AA	AC	AA	AC	AA	AA	AA	AA	AA	AA	AA	AA	AA
AX-89817729	1	3.19529	CC	AC	CC	CC	AC	CC	CC	AC	CC	AC	CC	AC	AC	AC	CC	CC	AC	CC	CC	AC	AC	AC	CC	AC	CC	AC	CC	AC	CC	CC	CC	CC	AC	AC	CC	CC	CC	AC	AC	AA	AA	AA	AA	AC	AC	AC	AA
AX-123357039	1	3.27919	AC	CC	AC	AC	AC	AC	CC	CC	AC	AC	CC	AC	CC	CC	AC	AC	CC	CC	CC	AC	AC	CC	CC	AC	CC	CC	AC	AC	AC	CC	AC	CC	CC	AC	CC	AC	CC	AC	CC	CC	CC	CC	CC	CC	CC	CC	CC
AX-89817775	1	3.34011	AC	AC	AC	AA	AA	AA	AC	CC	CC	AC	AC	AC	AA	AA	AA	AA	CC	AC	AC	AC	AC	AC	CC	CC	CC	AC	AC	AC	AC	CC	CC	AC	CC	CC	CC	CC	CC	AC	AC	NA	AC	CC	CC	AC	CC	CC	AC
AX-166520203	1	3.41892	CC	AC	CC	CC	AC	CC	CC	AC	CC	AC	CC	AC	AC	AC	CC	CC	AC	CC	CC	AC	AC	AC	CC	AC	CC	AC	CC	AC	CC	CC	CC	CC	AC	AC	CC	CC	CC	AC	AC	AC	AC	AC	AC	AC	AC	AC	AC
AX-166502858	1	3.44487	CC	AC	CC	CC	AC	CC	CC	AC	CC	AC	CC	AC	AC	AC	CC	CC	AC	CC	CC	AC	AC	AC	CC	AC	CC	AC	CC	AC	CC	CC	CC	CC	AC	AC	CC	CC	CC	AC	AC	AA	AA	AA	AA	AC	AC	AC	AA
AX-166520205	1	3.46981	AA	AC	AA	AA	AC	AA	AA	AC	AA	AC	AA	AC	AC	AC	AA	AA	AC	AA	AA	AC	AC	AC	AA	AC	AA	AC	AA	AC	AA	AA	AA	AA	AC	AC	AA	AA	AA	AC	AC	CC	CC	CC	CC	AC	AC	AC	CC
AX-166502859	1	3.47021	AA	AC	AA	AA	AC	AA	AA	AC	AA	AC	AA	AC	AC	AC	AA	AA	AC	AA	AA	AC	AC	AC	AA	AC	AA	AC	AA	AC	AA	AA	AA	AA	AC	AC	AA	AA	AA	AC	AC	CC	CC	CC	CC	AC	AC	AC	CC
AX-166510791	1	3.74713	AC	AC	AC	CC	CC	CC	AC	AA	AA	AC	NA	AC	CC	CC	CC	CC	AC	CC	AC	AC	CC	AC	AC	AC	AA	CC	CC	CC	CC	AC	AC	CC	AA	AA	AA	AC	AA	CC	CC	CC	CC	CC	CC	CC	CC	CC	CC
AX-166520217	1	3.79163	AC	AC	AC	AA	AA	AA	AC	CC	CC	AC	AC	AC	AA	AA	AA	AA	AC	AA	AC	AC	AA	AC	AC	AC	CC	AA	AA	AA	AA	AC	AC	AA	CC	CC	CC	AC	CC	AA	AA	AA	AA	AA	AA	AA	AA	AA	AA
AX-166502872	1	3.85118	AC	AC	AC	AA	AA	AA	AC	CC	CC	AC	AC	AC	AA	AA	AA	AA	CC	AC	AC	AC	AC	AC	CC	CC	CC	AC	AC	AC	AC	CC	CC	AC	CC	CC	NA	CC	CC	AC	AC	NA	AC	CC	CC	AC	CC	CC	AC
AX-89847058	1	3.91303	AA	AA	AA	AA	AA	AA	AA	AA	AA	AA	AA	AA	AA	AA	AA	AA	AA	AA	AA	AA	AA	AA	AA	AA	AA	AA	AA	AA	AA	AA	AA	AA	AA	AA	AA	AA	AA	AA	AA	AA	AA	AA	AA	AA	AA	AA	AA
AX-166510792	1	3.92808	CC	AC	CC	CC	AC	CC	CC	AC	CC	AC	CC	AC	AC	AC	CC	CC	AC	CC	CC	AC	AC	AC	CC	AC	CC	AC	CC	AC	CC	CC	CC	CC	AC	AC	CC	CC	CC	AC	AC	AA	AA	AA	AA	AC	AC	NA	AC
AX-166509134	1	3.93138	CC	AC	CC	CC	AC	CC	CC	AC	CC	AC	CC	AC	AC	AC	CC	CC	AC	CC	CC	AC	AC	AC	CC	AC	CC	AC	CC	AC	CC	CC	CC	CC	AC	AC	CC	CC	CC	AC	AC	AC	AA	AA	AA	AC	AC	AC	AA
AX-166520222	1	3.96181	CC	CC	CC	CC	CC	CC	CC	CC	CC	CC	CC	CC	CC	CC	CC	CC	CC	CC	CC	CC	CC	CC	CC	CC	CC	CC	CC	CC	CC	CC	CC	CC	CC	CC	CC	CC	CC	CC	CC	CC	CC	CC	CC	CC	CC	CC	CC
AX-166502877	1	3.97505	AC	AC	AC	CC	CC	CC	AC	AA	AA	AC	AC	AC	CC	CC	CC	CC	AA	AC	AC	AC	AC	AC	AA	AA	AA	AC	AC	AC	AC	AA	AA	AC	AA	AA	AA	AA	AA	AC	AC	AA	AC	AA	AA	AC	AA	AA	AC
AX-166510796	1	3.98284	AA	AA	AA	AA	AA	AA	AA	AA	AA	AA	AA	AA	AA	AA	AA	AA	AC	AC	AA	AA	AC	AA	AC	AC	AA	AC	AC	AC	AC	AC	AC	AC	AA	AA	AA	AC	AA	AC	AC	CC	AC	CC	NA	AC	CC	CC	AC
AX-166509629	1	4.01809	AC	AA	AA	AA	AA	AA	AC	AC	AA	AA	AC	AA	AC	AC	AA	AA	AA	AC	AC	AA	AA	AC	AC	AA	AC	AC	AA	AA	AA	AC	AA	AC	AC	AA	AC	AA	AC	AA	AA	AA	AA	AA	AA	AA	AA	AA	AA
AX-89779846	1	4.15275	CC	AC	CC	CC	AC	CC	CC	AC	CC	AC	CC	AC	AC	AC	CC	CC	AC	CC	CC	AC	AC	AC	CC	AC	CC	AC	CC	AC	CC	CC	CC	CC	AC	AC	CC	CC	CC	AC	AC	AC	AA	AA	AA	AC	AC	AC	AA
AX-89779866	1	4.20742	AA	AA	AA	AA	AA	AA	AA	AA	AA	AA	AA	AA	AA	AA	AA	AA	AA	AA	AA	AA	AA	AA	AA	AA	AA	AA	AA	AA	AA	AA	AA	AA	AA	AA	AA	AA	AA	AA	AA	AA	AA	AA	AA	AA	AA	AA	AA
AX-166502889	1	4.23082	AA	AC	AA	AA	AC	AA	AA	AC	AA	AC	AA	AC	AC	AC	AA	AA	AC	AA	AA	AC	AC	AC	AA	AC	AA	AC	AA	AC	AA	AA	AA	AA	AC	AC	AA	AA	AA	AC	AC	CC	NA	CC	NA	AC	AC	AC	NA
AX-166502890	1	4.2379	AC	AC	AC	AA	AA	AA	AC	NA	CC	AC	AC	AC	AA	AA	AA	AA	AC	AA	AC	AC	AA	AC	AC	AC	CC	AA	AA	AA	AA	AC	AC	AA	CC	CC	CC	AC	CC	AA	AA	AA	AA	AA	AA	AA	AA	AA	AA
AX-123360132	1	4.2418	AA	CC	AC	AC	AC	AC	AC	AC	AC	AC	AC	AC	AC	AC	AC	AC	AA	AA	AA	AA	AA	AA	AA	AA	AA	AA	AA	AA	AA	AA	AA	AA	AA	AA	AA	AA	AA	AA	AC	NA	AC	AA	AA	AC	AA	AC	AC
AX-89910471	1	4.24259	CC	CC	CC	CC	CC	CC	CC	CC	CC	CC	CC	CC	CC	CC	CC	CC	CC	CC	CC	CC	CC	CC	CC	CC	CC	CC	CC	CC	CC	CC	CC	CC	CC	CC	CC	CC	CC	CC	CC	CC	CC	CC	CC	CC	CC	CC	CC
AX-166502891	1	4.26081	AA	AC	AA	AA	AC	AA	AA	AC	AA	AC	AA	AC	AC	AC	AA	AA	AC	AA	AA	AC	AC	AC	AA	AC	AA	AC	AA	AC	AA	AA	AA	AA	AC	AC	AA	AA	AA	AC	AC	AC	AC	AC	AC	AC	AC	AC	AC
AX-166502892	1	4.26664	CC	AA	AC	AC	AC	AC	AC	AC	AC	AC	AC	AC	AC	AC	AC	AC	CC	CC	CC	CC	CC	CC	CC	CC	CC	CC	CC	CC	CC	CC	CC	CC	CC	CC	CC	CC	CC	CC	AC	CC	AC	CC	CC	AC	CC	AC	AC
AX-123524227	1	4.2772	AA	AA	AA	AA	AA	AA	AA	AA	AA	AA	AA	AA	AA	AA	AA	AA	AA	AA	AA	AA	AA	AA	AA	AA	AA	AA	AA	AA	AA	AA	AA	AA	AA	AA	AA	AA	AA	AA	AA	AA	AA	AA	AA	AA	AA	AA	AA
AX-166510811	1	4.27843	AA	AC	AA	AA	AC	AA	AA	AC	AA	AC	AA	AC	AC	AC	AA	AA	AC	AA	AA	AC	AC	AC	AA	AC	AA	AC	AA	AC	AA	AA	AA	AA	AC	AC	AA	AA	AA	AC	AC	CC	CC	NA	NA	AC	AC	AC	CC
AX-166510814	1	4.34099	CC	CC	CC	CC	CC	CC	CC	CC	CC	CC	CC	CC	CC	CC	CC	CC	CC	CC	CC	CC	CC	CC	CC	CC	CC	CC	CC	CC	CC	CC	CC	CC	CC	CC	CC	CC	CC	CC	AC	AC	CC	AC	AC	AC	AC	AC	AC
AX-166510815	1	4.35094	CC	AC	CC	CC	AC	CC	CC	AC	CC	AC	CC	AC	AC	AC	CC	CC	AC	CC	CC	AC	AC	AC	CC	AC	CC	AC	CC	AC	CC	CC	CC	CC	AC	AC	CC	CC	CC	AC	AC	AA	AC	AC	AC	AC	AC	AC	AC
AX-166510817	1	4.35301	AA	AC	AA	AA	AC	AA	AA	AC	AA	AC	AA	AC	AC	AC	AA	AA	AC	AA	AA	AC	AC	AC	AA	AC	AA	AC	AA	AC	AA	AA	AA	AA	AC	AC	AA	AA	AA	AC	AC	AC	AC	AC	AC	AC	AC	AC	AC
AX-166520240	1	4.36042	AA	AC	AA	AA	AC	AA	AA	AC	AA	AC	AA	AC	AC	AC	AA	AA	AC	AA	AA	AC	AC	AC	AA	AC	AA	AC	AA	AC	AA	AA	AA	AA	AC	AC	AA	AA	AA	AC	AC	CC	AC	AC	AC	AC	AC	AC	AC
AX-166520243	1	4.37122	CC	AC	CC	CC	AC	CC	CC	AC	CC	AC	CC	AC	AC	AC	CC	CC	AC	CC	CC	AC	AC	AC	CC	AC	CC	AC	CC	AC	CC	CC	CC	CC	AC	AC	CC	CC	CC	AC	AC	AC	AC	AC	AC	AC	AC	AC	AC
AX-166510820	1	4.37759	CC	AC	CC	CC	AC	CC	CC	AC	CC	AC	CC	AC	AC	AC	CC	CC	AC	CC	CC	AC	AC	AC	CC	AC	CC	AC	CC	AC	CC	CC	CC	CC	AC	AC	CC	CC	CC	AC	AC	AA	AC	AC	AC	AC	AC	AC	AC
AX-166518628	1	4.4054	AC	CC	AC	AC	AC	AC	AC	AC	AC	AC	AC	AC	AC	AC	AC	AC	CC	AC	AC	AC	AC	AC	AC	AC	AC	AC	AC	AC	AC	AC	AC	AC	AC	AC	AC	AC	AC	AC	CC	CC	CC	CC	CC	CC	CC	CC	CC
AX-166510823	1	4.42093	CC	CC	CC	CC	CC	CC	CC	CC	CC	CC	CC	CC	CC	CC	CC	CC	CC	CC	CC	CC	CC	CC	CC	CC	CC	CC	CC	CC	CC	CC	CC	CC	CC	CC	CC	CC	CC	CC	CC	CC	CC	CC	CC	CC	CC	CC	CC
AX-166520248	1	4.43	CC	AC	CC	CC	AC	CC	CC	AC	CC	AC	CC	AC	AC	AC	CC	CC	AC	CC	CC	AC	AC	AC	CC	AC	CC	AC	CC	AC	CC	CC	CC	CC	AC	AC	CC	CC	CC	AC	AC	AA	AA	NA	AA	AC	AC	AC	AA
AX-166502903	1	4.43189	AA	AC	AA	AA	AC	AA	AA	AC	AA	AC	AA	AC	AC	AC	AA	AA	AC	AA	AA	AC	AC	AC	AA	AC	AA	AC	AA	AC	AA	AA	AA	AA	AC	AC	AA	AA	AA	AC	AC	AC	AC	AC	AC	AC	AC	AC	AC
AX-166502906	1	4.45972	AC	AC	AC	AA	AA	AA	AC	CC	CC	AC	AC	AC	AA	AA	AA	AA	CC	AC	AC	AC	AC	AC	CC	CC	CC	AC	NA	AC	AC	CC	CC	AC	CC	CC	CC	CC	CC	AC	AA	AC	AC	AA	AA	AA	AC	AC	AA
AX-166510830	1	4.49584	CC	AC	AC	AC	CC	AC	AC	CC	AC	CC	AC	CC	CC	CC	AC	AC	AC	AC	AC	CC	CC	CC	AC	CC	AC	CC	AC	CC	AC	AC	AC	AC	CC	CC	AC	AC	AC	CC	AC	CC	CC	CC	CC	AC	AC	AC	CC
AX-166520257	1	4.54113	CC	CC	CC	CC	CC	CC	CC	CC	CC	CC	CC	CC	CC	CC	CC	CC	CC	CC	CC	CC	CC	CC	CC	CC	CC	CC	CC	CC	CC	CC	CC	CC	CC	CC	CC	CC	CC	CC	AC	AC	CC	AC	AC	AC	AC	AC	AC
AX-166520258	1	4.54308	AA	AC	AA	AA	AC	NA	AA	AC	AA	AC	AA	AC	AC	AC	AA	AA	AC	AA	AA	AC	AC	AC	AA	AC	AA	AC	AA	AC	AA	AA	AA	AA	AC	AC	AA	AA	AA	AC	AC	NA	AC	AC	AC	AC	AC	AC	AC
AX-123357063	1	4.56611	AA	CC	AC	AC	AC	AC	AC	AC	AC	AC	AC	AC	AC	AC	AC	AC	AA	AA	AA	AA	AA	AA	AA	AA	AA	AA	AA	AA	AA	AA	AA	AA	AA	AA	AA	AA	AA	AA	AC	AA	AC	AA	AA	AC	AA	AC	AC
AX-123614511	1	4.56913	CC	AA	AC	AC	AC	AC	AC	AC	AC	AC	AC	AC	AC	AC	AC	AC	CC	CC	CC	CC	CC	CC	CC	CC	CC	CC	CC	CC	CC	CC	CC	CC	CC	CC	CC	CC	CC	CC	AC	CC	AC	CC	CC	AC	CC	AC	AC
AX-166510840	1	4.5697	AA	AC	AA	AA	AC	AA	AA	AC	AA	AC	AA	AC	AC	AC	AA	AA	AC	AA	AA	AC	AC	AC	AA	AC	AA	AC	AA	AC	AA	AA	AA	AA	AC	AC	AA	AA	AA	AC	AC	CC	CC	CC	NA	AC	AC	AC	CC
AX-123389588	1	4.62149	CC	CC	CC	CC	CC	CC	CC	CC	CC	CC	CC	CC	CC	CC	CC	CC	CC	CC	CC	CC	CC	CC	CC	CC	CC	CC	CC	CC	CC	CC	CC	CC	CC	CC	CC	CC	CC	CC	CC	CC	CC	CC	CC	CC	CC	CC	CC
AX-89875223	1	4.63155	CC	CC	CC	CC	CC	CC	CC	CC	CC	CC	CC	CC	CC	CC	CC	CC	CC	CC	CC	CC	CC	CC	CC	CC	CC	CC	CC	CC	CC	CC	CC	CC	CC	CC	CC	CC	CC	CC	AC	AC	CC	AA	AA	AC	AC	AC	AC
AX-123357067	1	4.632	CC	CC	CC	CC	CC	CC	CC	CC	CC	CC	CC	CC	CC	CC	CC	CC	CC	CC	CC	CC	CC	CC	CC	CC	CC	CC	CC	CC	CC	CC	CC	CC	CC	CC	CC	CC	CC	CC	CC	CC	CC	CC	CC	CC	CC	CC	CC
AX-166510843	1	4.63278	CC	AC	CC	CC	AC	AC	CC	AC	CC	AC	CC	AC	AC	AC	CC	CC	AC	CC	CC	AC	AC	AC	CC	AC	CC	AC	CC	AC	CC	CC	CC	CC	AC	AC	CC	CC	CC	AC	AC	AA	AC	AC	AC	AC	AC	AC	AC
AX-166510844	1	4.63511	CC	AC	CC	CC	AC	CC	CC	AC	CC	AC	CC	AC	AC	AC	CC	CC	AC	CC	CC	AC	AC	AC	CC	AC	CC	AC	CC	AC	CC	CC	CC	CC	AC	AC	CC	CC	CC	AC	AC	AA	AA	AA	AA	AC	AC	AC	AA
AX-166502918	1	4.66621	CC	AC	CC	CC	AC	CC	CC	AC	CC	AC	CC	AC	AC	AC	CC	CC	AC	CC	CC	AC	AC	AC	CC	AC	CC	AC	CC	AC	CC	CC	CC	CC	AC	AC	CC	CC	CC	AC	AC	AA	AA	AA	AA	AC	AC	AC	AA
AX-166520265	1	4.67896	CC	AC	CC	CC	AC	CC	CC	AC	CC	AC	CC	AC	AC	AC	CC	CC	AC	CC	CC	AC	AC	AC	CC	AC	CC	AC	CC	AC	CC	CC	CC	CC	AC	AC	CC	CC	CC	AC	AC	AA	AA	AA	AA	AC	AC	AC	AA
AX-166510851	1	4.68475	AA	AA	AA	AA	AA	AA	AA	AA	AA	AA	AA	AA	AA	AA	AA	AA	AA	AA	AA	AA	AA	AA	AA	AA	AA	AA	AA	AA	AA	AA	AA	AA	AA	AA	AA	AA	AA	AA	AA	AA	AA	AA	AA	AA	AA	AA	AA
AX-166520266	1	4.70554	AA	AC	AA	AA	AC	AA	AA	AC	AA	AC	AA	AC	AC	AC	AA	AA	AC	AA	AA	AC	AC	AC	AA	AC	AA	AC	AA	AC	AA	AA	AA	AA	AC	AC	AA	AA	AA	AC	AC	CC	CC	CC	CC	AC	AC	AC	CC
AX-166502920	1	4.7063	AA	AC	AA	AA	AC	AA	AA	AC	AA	AC	AA	AC	AC	AC	AA	AA	AC	AA	AA	AC	AC	AC	AA	AC	AA	AC	AA	AC	AA	AA	AA	AA	AC	AC	AA	AA	AA	AC	AC	CC	CC	CC	CC	AC	AC	AC	CC
AX-166502924	1	4.7373	AA	AA	AA	AA	AA	AA	AA	AA	AA	AA	AA	AA	AA	AA	AA	AA	AA	AA	AA	AA	AA	AA	AA	AA	AA	AA	AA	AA	AA	AA	AA	AA	AA	AA	AA	AA	AA	AA	AC	AC	AA	AC	AC	AC	AC	AC	AC
AX-89910499	1	4.88513	CC	AA	AC	AC	AC	AC	AC	AC	AC	AC	AC	AC	AC	AC	AC	AC	CC	CC	CC	CC	CC	CC	CC	CC	CC	CC	CC	CC	CC	CC	CC	CC	CC	CC	CC	CC	CC	CC	AC	CC	AC	CC	CC	AC	CC	AC	AC
AX-123357080	1	4.96712	AA	AA	AA	AA	AA	AA	AA	AA	AA	AA	AA	AA	AA	AA	AA	AA	AA	AA	AA	AA	AA	AA	AA	AA	AA	AA	AA	AA	AA	AA	AA	AA	AA	AA	AA	AA	AA	AA	AA	AA	AA	AA	AA	AA	AA	AA	AA
AX-166520269	1	5.02367	AC	AC	AC	AA	AA	AA	AC	CC	NA	AC	AC	AC	AA	AA	AA	AA	AC	AA	AC	AC	AA	AC	AC	AC	CC	AA	AA	AA	AA	AC	AC	AA	CC	NA	CC	AC	CC	AA	AA	AA	AA	AA	AA	AA	AA	AA	AA
AX-166510859	1	5.0346	AC	AC	AC	AA	AA	AA	AC	CC	CC	AC	AC	AC	AA	AA	AA	AA	AC	AA	AC	AC	AA	AC	AC	AC	CC	AA	AA	AA	AA	AC	AC	AA	CC	CC	CC	AC	CC	AA	AA	AA	AA	AA	AA	AA	AA	AA	AA
AX-166510860	1	5.04695	AA	AC	AA	AA	AC	AA	AA	AC	AA	AC	AA	AC	AC	AC	AA	AA	AC	AA	AA	AC	AC	AC	AA	AC	AA	AC	AA	AC	AA	AA	AA	AA	AC	AC	AA	AA	AA	AC	AC	CC	CC	CC	CC	AC	AC	AC	CC
AX-166520273	1	5.10505	AC	AC	AC	CC	CC	CC	AC	AA	AA	AC	AC	AC	CC	CC	CC	CC	AC	CC	AC	AC	CC	AC	AC	AC	AA	CC	CC	CC	CC	AC	AC	CC	AA	AC	AA	AC	AA	CC	CC	CC	CC	CC	CC	CC	CC	CC	CC
AX-166510864	1	5.11206	CC	CC	CC	CC	CC	CC	CC	CC	CC	CC	CC	CC	CC	CC	CC	CC	CC	CC	CC	CC	CC	CC	CC	CC	CC	CC	CC	CC	CC	CC	CC	CC	CC	CC	CC	CC	CC	CC	AC	AC	CC	AC	AC	AC	NA	AC	AC
AX-89860616	1	5.2241	AC	CC	CC	CC	CC	CC	AC	AC	CC	CC	AC	CC	AC	AC	CC	CC	CC	AC	AC	CC	CC	AC	AC	CC	AC	NA	CC	CC	CC	AC	CC	AC	AC	CC	AC	CC	AC	CC	CC	CC	CC	CC	CC	CC	CC	CC	CC
AX-166520285	1	5.24987	AA	AC	AA	AA	AC	AA	AA	AC	AA	AC	AA	AC	AC	AC	AA	AA	AC	AA	AA	AC	AC	AC	AA	AC	AA	AC	AA	AC	AA	AA	AA	AA	AC	AC	AA	AA	AA	AC	AC	CC	CC	CC	CC	AC	AC	AC	CC
AX-166517603	1	5.31359	AC	CC	CC	CC	CC	CC	AC	AC	CC	CC	AC	CC	AC	AC	CC	CC	CC	AC	AC	CC	CC	AC	AC	CC	AC	AC	CC	CC	CC	AC	CC	AC	AC	CC	AC	CC	AC	CC	CC	CC	CC	CC	CC	CC	CC	CC	CC
AX-166520299	1	5.3571	CC	AC	CC	CC	AC	CC	CC	AC	CC	AC	CC	AC	AC	AC	CC	CC	AC	CC	CC	AC	AC	AC	CC	AC	CC	AC	CC	AC	CC	CC	CC	CC	AC	AC	CC	CC	CC	AC	AC	AA	AC	AC	AC	AC	AC	AC	AC
AX-166502952	1	5.40826	CC	AC	CC	CC	AC	CC	CC	AC	CC	AC	CC	AC	AC	AC	CC	CC	AC	CC	CC	AC	AC	AC	CC	AC	CC	AC	CC	AC	CC	CC	CC	CC	AC	AC	CC	CC	CC	AC	AC	AC	AC	AC	AC	AC	AC	AC	AC
AX-166510890	1	5.50492	CC	CC	CC	CC	CC	CC	CC	CC	CC	CC	CC	CC	CC	CC	CC	CC	CC	CC	CC	CC	CC	CC	CC	CC	CC	CC	CC	CC	CC	CC	CC	CC	CC	CC	CC	CC	CC	CC	CC	CC	CC	CC	CC	CC	CC	CC	CC
AX-166520320	1	5.79847	AC	AC	AC	CC	CC	CC	AC	AC	AC	AC	AC	AC	CC	CC	CC	CC	AC	CC	AC	AC	CC	AC	AC	AC	AC	CC	CC	CC	CC	AC	AC	CC	AC	AC	AC	AC	AC	CC	CC	CC	CC	CC	CC	CC	CC	CC	CC
AX-166510905	1	5.79878	AC	AC	AC	CC	CC	CC	AC	AC	AC	AC	AC	AC	CC	CC	CC	CC	AC	CC	AC	AC	CC	AC	AC	AC	AC	CC	CC	CC	CC	AC	AC	CC	AC	AC	AC	AC	AC	CC	CC	CC	CC	CC	CC	CC	CC	CC	CC
AX-166518999	1	5.81062	AC	AA	AA	AA	AA	AA	AC	AC	AA	AA	AC	AA	AC	AC	AA	AA	AA	AC	AC	AA	AA	AC	AC	AA	AC	AC	AA	AA	AA	AC	AA	AC	AC	AA	AC	AA	AC	AA	AA	AA	AA	AA	AA	AA	AA	AA	AA
AX-166520332	1	5.92501	AC	AC	AC	AA	AA	AA	AC	AC	AC	AC	AC	AC	AA	AA	AA	AA	AC	AA	AC	AC	AA	AC	AC	AC	AC	AA	AA	AA	AA	AC	AC	AA	AC	AC	AC	AC	AC	AA	AA	AA	AA	AA	AA	AA	AA	AA	AA
AX-123357104	1	5.9265	AA	AA	AA	AA	AA	AA	AA	AA	AA	AA	AA	AA	AA	AA	AA	AA	AA	AA	AA	AA	AA	AA	AA	AA	AA	AA	AA	AA	AA	AA	AA	AA	AA	AA	AA	AA	AA	AA	AA	AA	AA	AA	AA	AA	AA	AA	AA
AX-123494758	1	5.99482	CC	CC	CC	CC	CC	CC	CC	CC	CC	CC	CC	CC	CC	CC	CC	CC	CC	CC	CC	CC	CC	CC	CC	CC	CC	CC	CC	CC	CC	CC	CC	CC	CC	CC	CC	CC	CC	CC	CC	CC	CC	CC	CC	CC	CC	CC	CC
AX-123365075	1	5.99641	AC	AC	AC	AC	CC	AC	AA	AC	AC	CC	AA	CC	AC	AC	AC	AC	NA	AA	NA	CC	CC	AC	AA	CC	AA	AC	AC	CC	AC	AA	AC	AA	AC	CC	AA	AC	AA	CC	AC	CC	CC	CC	CC	AC	AC	AC	CC
AX-166519000	1	6.02677	AA	AC	AC	AC	AA	AC	AC	AA	AC	AA	AC	AA	AA	AA	AC	AC	AC	AC	AC	AA	AA	AA	AC	AA	AC	AA	AC	AA	AC	AC	AC	AC	AA	AA	AC	AC	AC	AA	AC	AA	AA	AA	AA	AC	AC	AC	AA
AX-89806503	1	6.03492	AC	AC	CC	CC	AC	CC	AC	AA	CC	AC	AC	AC	AA	AA	CC	CC	AC	AC	AC	AC	AC	AA	AC	AC	AC	AA	CC	AC	CC	AC	CC	AC	AA	AC	AC	CC	AC	AC	AC	AA	AA	AA	AA	AC	AC	AC	AA
AX-166520340	1	6.11523	CC	AC	CC	CC	AC	CC	CC	AC	CC	AC	CC	AC	AC	AC	CC	CC	AC	CC	CC	AC	AC	AC	CC	AC	CC	AC	CC	AC	CC	CC	CC	CC	AC	AC	CC	CC	CC	AC	AC	AA	AA	AA	AA	AC	AC	AC	AA
AX-166502989	1	6.12018	CC	AC	CC	CC	AC	CC	CC	AC	CC	AC	CC	AC	AC	AC	CC	CC	AC	CC	CC	AC	AC	AC	CC	AC	CC	AC	CC	AC	CC	CC	CC	CC	AC	AC	CC	CC	CC	AC	AC	AC	AC	AC	AC	AC	AC	AC	AC
AX-89818444	1	6.12791	CC	AC	CC	CC	AC	CC	CC	AC	CC	AC	CC	AC	AC	AC	CC	CC	AC	CC	CC	AC	AC	AC	CC	AC	CC	AC	CC	AC	CC	CC	CC	CC	AC	AC	CC	CC	CC	AC	AC	AA	AA	AA	AA	AC	AC	AC	AA
AX-166502990	1	6.1579	CC	AC	CC	CC	AC	CC	CC	AC	CC	AC	CC	AC	AC	AC	CC	CC	AC	CC	CC	AC	AC	AC	CC	AC	CC	AC	CC	AC	CC	CC	CC	CC	AC	AC	CC	CC	CC	AC	AC	AA	AA	AA	AA	AC	AC	AC	AA
AX-166520341	1	6.1675	CC	CC	CC	CC	CC	CC	CC	CC	CC	CC	CC	CC	CC	CC	CC	CC	CC	CC	CC	CC	CC	CC	CC	CC	CC	CC	CC	CC	CC	CC	CC	CC	CC	CC	CC	CC	CC	CC	CC	CC	CC	CC	CC	CC	CC	CC	CC
AX-166510926	1	6.18051	CC	AC	CC	CC	AC	CC	CC	AC	CC	AC	CC	AC	AC	AC	CC	CC	AC	CC	CC	AC	AC	AC	CC	AC	CC	AC	CC	AC	CC	CC	CC	CC	AC	AC	CC	CC	CC	AC	AC	AA	AA	AA	AA	AC	AC	AC	AA
AX-166510928	1	6.22141	NA	AA	AC	AC	AC	AC	AC	AC	AC	AC	AC	AC	AC	AC	AC	AC	CC	NA	NA	CC	CC	CC	CC	CC	NA	CC	CC	CC	CC	CC	NA	NA	CC	CC	CC	CC	CC	CC	AC	CC	AC	CC	CC	AC	CC	AC	AC
AX-123357113	1	6.272	AA	AA	AA	AA	AA	AA	AA	AA	AA	AA	AA	AA	AA	AA	AA	AA	AA	AA	AA	AA	AA	AA	AA	AA	AA	AA	AA	AA	AA	AA	AA	AA	AA	AA	AA	AA	AA	AA	AA	AA	AA	AA	AA	AA	AA	AA	AA
AX-166520345	1	6.27608	AA	AA	AA	AA	AA	AA	AA	AA	AA	AA	AA	AA	AA	AA	AA	AA	AA	AA	AA	AA	AA	AA	AA	AA	AA	AA	AA	AA	AA	AA	AA	AA	AA	AA	AA	AA	AA	AA	AA	AA	AA	AA	AA	AA	AA	AA	AA
AX-166502997	1	6.27645	CC	AC	CC	CC	AC	CC	CC	AC	CC	AC	CC	AC	AC	AC	CC	CC	AC	CC	CC	AC	AC	AC	CC	AC	CC	AC	CC	AC	CC	CC	CC	CC	AC	AC	CC	CC	CC	AC	AC	AA	AA	AA	AA	AC	AC	NA	AA
AX-166502998	1	6.27729	AA	AC	AA	AA	AC	AA	AA	AC	AA	AC	AA	AC	AC	AC	AA	AA	AC	AA	AA	AC	AC	AC	AA	AC	AA	AC	AA	AC	AA	AA	AA	AA	AC	AC	AA	AA	AA	AC	AC	CC	CC	CC	CC	AC	AC	AC	CC
AX-166502999	1	6.29626	AA	AC	AA	AA	AC	AA	AA	AC	AA	AC	AA	AC	AC	AC	AA	AA	AC	AA	AA	AC	AC	AC	AA	AC	AA	AC	AA	AC	AA	AA	AA	AA	AC	AC	AA	AA	AA	AC	AC	CC	CC	CC	CC	AC	AC	AC	CC
AX-166510934	1	6.34489	AC	AC	AC	AA	AA	AA	AC	CC	CC	AC	AC	AC	AA	AA	AA	AA	CC	AC	AC	AC	AC	AC	CC	CC	CC	AC	AC	AC	AC	CC	CC	AC	CC	CC	NA	CC	CC	AC	AC	CC	AC	CC	CC	AC	CC	CC	AC
AX-123524259	1	6.3505	CC	AC	CC	CC	AC	CC	CC	AC	CC	AC	CC	AC	AC	AC	CC	CC	AC	CC	CC	AC	AC	AC	CC	AC	CC	AC	CC	AC	CC	CC	CC	CC	AC	AC	CC	CC	CC	AC	AC	NA	AC	NA	AA	AC	AC	AC	AA
AX-123357115	1	6.38793	CC	AA	AC	AC	AC	AC	AC	AC	AC	AC	AC	AC	AC	AC	AC	AC	NA	CC	CC	CC	CC	CC	CC	CC	CC	CC	CC	CC	CC	NA	CC	CC	CC	CC	CC	CC	CC	CC	AC	CC	NA	CC	NA	AC	NA	AC	AC
AX-166520353	1	6.52288	AC	AC	AC	CC	CC	CC	NA	AA	NA	AC	AC	AC	CC	CC	CC	CC	AC	CC	AC	AC	CC	AC	AC	AC	AA	CC	CC	CC	CC	NA	AC	CC	AA	AA	AC	AC	AC	CC	CC	CC	CC	CC	CC	CC	CC	CC	CC
AX-166503009	1	6.52315	AA	AC	AA	AA	AC	AA	AA	AC	AA	AC	AA	AC	AC	AC	AA	AA	AC	AA	AA	AC	AC	AC	AA	AC	AA	AC	AA	AC	AA	AA	AA	AA	AC	AC	AA	AA	AA	AC	AC	CC	CC	CC	CC	AC	AC	AC	NA
AX-166520373	1	6.68903	AA	AC	AC	AC	AA	AC	AC	AA	AC	AA	AC	AA	AA	AA	AC	AC	AC	AC	AC	AA	AA	AA	AC	AA	AC	AA	AC	AA	AC	AC	AC	AC	AA	AA	AC	AC	AC	AA	AC	AA	AA	AA	AA	AC	AC	AC	AA
AX-166510957	1	6.73633	AC	AC	AC	AA	AA	AA	AC	CC	CC	AC	AC	AC	AA	AA	AA	AA	CC	AC	AC	AC	AC	AC	CC	CC	CC	AC	AC	AC	AC	CC	CC	AC	CC	CC	CC	CC	CC	AC	AC	CC	AC	CC	CC	AC	CC	CC	AC
AX-166503023	1	6.77123	AA	AC	AA	AA	AC	AA	AA	AC	AA	AC	AA	AC	AC	AC	AA	AA	AC	AA	AA	AC	AC	AC	AA	AC	AA	AC	AA	AC	AA	AA	AA	AA	AC	AC	AA	AA	AA	AC	AC	AC	AC	AC	AC	AC	AC	AC	AC
AX-166503028	1	6.94233	AA	AC	AA	AA	NA	NA	AA	AC	AA	AC	AA	AC	AC	NA	AA	AA	AC	AA	AA	AC	AC	AC	AA	AC	AA	AC	AA	AC	AA	AA	AA	AA	AC	AC	AA	AA	AA	AC	AC	NA	CC	CC	NA	CC	AC	AC	CC
AX-166510967	1	6.95019	CC	AC	CC	CC	AC	CC	CC	AC	CC	AC	CC	AC	AC	AC	CC	CC	AC	CC	CC	AC	AC	AC	CC	AC	CC	AC	CC	AC	CC	CC	CC	CC	AC	AC	CC	CC	CC	AC	AC	AA	AA	AA	AA	AC	AC	AC	AA
AX-166520381	1	6.95218	AA	AC	AA	AA	AC	AA	AA	AC	AA	AC	AA	AC	AC	AC	AA	AA	AC	AA	AA	AC	AC	AC	AA	AC	AA	AC	AA	AC	AA	AA	AA	AA	AC	AC	AA	AA	AA	AC	AC	AA	AC	AC	AC	AC	AC	AC	AC
AX-89862740	1	6.98772	AA	AA	AA	AA	AA	AA	AA	AA	AA	AA	AA	AA	AA	AA	AA	AA	AC	AC	AA	AA	AC	AA	AC	AC	AA	AC	AC	AC	AC	AC	AC	AC	AA	AA	AA	AC	AA	AC	AA	NA	AC	AA	AA	AA	AC	AC	AA
AX-123614523	1	7.02554	AC	AC	CC	CC	AC	CC	AC	AA	CC	AC	AC	AC	AA	AA	CC	CC	AC	AC	AC	AC	AC	AA	AC	AC	AC	AA	CC	AC	CC	AC	CC	AC	AA	AC	AC	CC	AC	AC	AC	AA	AA	AA	AA	AC	AC	AC	AA
AX-166510976	1	7.17523	AA	AC	AA	AA	AC	AA	AA	AC	AA	AC	AA	AC	AC	AC	AA	AA	AC	AA	AA	AC	AC	AC	AA	AC	AA	AC	AA	AC	AA	AA	AA	AA	AC	AC	AA	AA	AA	AC	AC	CC	CC	CC	CC	AC	AC	AC	CC
AX-123365097	1	7.18644	AA	AA	AA	AA	AA	AA	AA	AA	AA	AA	AA	AA	AA	AA	AA	AA	AA	AA	AA	AA	AA	AA	AA	AA	AA	AA	AA	AA	AA	AA	AA	AA	AA	AA	AA	AA	AA	AA	AA	AA	AA	AA	AA	AA	AA	AA	AA
AX-166503041	1	7.1984	AC	AC	AC	AA	AA	AA	AC	CC	CC	AC	AC	AC	AA	AA	AA	AA	CC	AC	AC	AC	AC	AC	CC	CC	CC	AC	AC	AC	AC	CC	CC	AC	CC	CC	CC	CC	CC	AC	AC	CC	AC	CC	CC	AC	CC	CC	AC
AX-166510979	1	7.24744	AC	AC	AC	CC	CC	CC	AC	AA	AA	AC	AC	AC	CC	CC	CC	CC	AC	CC	AC	AC	CC	AC	AC	AC	AA	CC	CC	CC	CC	AC	AC	CC	AA	AA	AA	AC	AA	CC	CC	CC	CC	CC	CC	CC	CC	CC	CC
AX-89875872	1	7.27006	AC	AA	AC	AC	AC	AC	AA	AA	AC	AC	AA	AC	AA	AA	AC	AC	AA	AA	AA	AC	AC	AA	AA	AC	AA	AA	AC	AC	AC	AA	AC	AA	AA	AC	AA	AC	AA	AC	AA	AA	AA	AA	AA	AA	AA	AA	AA
AX-166520481	1	8.76409	AA	CC	AC	AC	AC	AC	AC	AC	AC	AC	AC	AC	AC	AC	AC	AC	CC	AC	AC	AC	AC	AC	AC	AC	AC	AC	AC	AC	AC	AC	AC	AC	AC	AC	AC	AC	AC	AC	AC	AC	AA	CC	CC	AC	CC	AC	AA
AX-123365128	1	8.76457	CC	AC	CC	CC	CC	AC	CC	CC	AC	CC	AC	AC	AC	CC	CC	AC	AA	AC	AC	AC	AC	AC	AC	AC	AC	AC	AC	AC	AC	AC	AC	AC	AC	AC	AC	AC	AC	AC	AC	AA	AC	AA	AA	AA	AC	AC	AA
AX-166520482	1	8.79738	CC	CC	CC	CC	CC	CC	CC	CC	CC	CC	CC	CC	CC	CC	CC	CC	CC	CC	CC	CC	CC	CC	CC	CC	CC	CC	CC	CC	CC	CC	CC	CC	CC	CC	CC	CC	CC	CC	AC	CC	AC	CC	AC	CC	CC	AC	CC
AX-166520483	1	8.80044	AC	AA	AA	AA	AA	AC	AC	AA	AC	AC	AC	AA	AA	AC	AA	AA	AA	AA	AC	AC	AA	AA	AC	AC	AC	AA	AC	AA	AC	AA	AA	AC	AA	AA	AC	AA	AA	AC	AA	AA	AA	AA	AA	AA	AA	AA	AA
AX-166517619	1	8.84254	AC	AC	CC	AA	AA	AC	AC	AC	AC	AC	AC	AC	CC	AC	AC	AA	AC	AC	AA	AA	CC	AA	AC	AC	AA	AA	CC	CC	CC	AC	AC	CC	AA	AC	AC	AC	AC	AC	AC	CC	AC	CC	AC	CC	CC	AC	CC
AX-166526667	1	9.09536	AC	AC	CC	AA	AA	AC	AC	AC	AC	AC	AC	AC	CC	AC	AC	AA	AC	AC	AA	AA	CC	AA	AC	AC	AA	AA	CC	CC	CC	AC	AC	CC	AA	AC	AC	AC	AC	AC	AC	CC	AC	CC	AC	CC	CC	AC	CC
AX-166503153	1	9.81345	CC	AC	AC	CC	CC	CC	AC	CC	AC	CC	CC	AC	AC	CC	CC	CC	AC	CC	CC	CC	AC	CC	CC	AC	CC	CC	AC	AC	AC	CC	AC	AC	CC	CC	AC	CC	AC	CC	AC	AA	AC	AA	AC	AA	AA	AC	AA
AX-166517631	1	9.81384	AC	AC	CC	AA	AA	AC	AC	AC	AC	AC	AC	AC	CC	AC	AC	AA	AC	AC	AA	AA	CC	AA	AC	AC	AA	AA	CC	CC	CC	AC	AC	CC	AA	AC	AC	AC	AC	AC	AC	CC	AC	CC	AC	CC	CC	AC	CC
AX-166503154	1	9.82832	AC	AA	AC	AC	AC	AA	AA	AA	AC	AA	AA	AA	AC	AC	AC	AA	AA	AA	AC	AA	AA	AC	AC	AC	AA	AC	AA	AA	AA	AA	AA	AA	AA	AC	AC	AC	AC	AC	AA	AA	AA	AA	AA	AA	AA	AA	AA
AX-166519748	1	10.2167	CC	CC	CC	CC	CC	CC	CC	CC	CC	CC	CC	CC	CC	CC	CC	CC	CC	CC	CC	CC	CC	CC	CC	CC	CC	CC	CC	CC	CC	CC	CC	CC	CC	CC	CC	CC	CC	CC	AC	CC	AC	CC	AC	CC	CC	AC	CC
AX-166517510	1	10.2654	AC	AC	AA	CC	CC	AC	AC	AC	AC	AC	AC	AC	AA	AC	AC	CC	AC	AC	CC	CC	AA	CC	AC	AC	CC	CC	AA	AA	AA	AC	AC	AA	CC	AC	AC	AC	AC	AC	AC	AA	AC	AA	AC	AA	AA	AC	AA
AX-166519437	1	10.2702	AC	AA	AC	AC	AC	AA	AA	AC	AA	AA	AA	AC	AC	AA	AC	AC	AA	AC	AA	AA	AC	AC	AA	AA	AA	AC	AA	AC	AA	AC	AC	AA	AC	AC	AA	AC	AC	AA	AA	AA	AA	AA	AA	AA	AA	AA	AA
AX-166519472	1	10.2937	AC	AC	CC	AA	AA	AC	AC	AC	AC	AC	AC	AC	CC	AC	AC	AA	AC	AC	AA	AA	CC	AA	AC	AC	AA	AA	CC	CC	CC	AC	AC	CC	AA	AC	AC	AC	AC	AC	AC	CC	AC	CC	AC	CC	CC	AC	CC
AX-89872994	1	10.4893	AC	CC	AC	AC	AC	CC	CC	AC	CC	CC	CC	AC	AC	CC	AC	AC	CC	AC	CC	CC	AC	AC	CC	CC	CC	AC	CC	AC	CC	NA	AC	CC	AC	NA	CC	AC	AC	CC	CC	CC	CC	CC	CC	CC	CC	CC	CC
AX-166519753	1	10.4942	NA	AC	CC	AC	AC	AC	AC	AC	AC	AC	AC	AC	CC	AC	AC	AC	AC	AC	AC	AC	CC	AC	AC	AC	AC	AC	CC	CC	CC	AC	NA	CC	AC	AC	AC	AC	AC	AC	CC	CC	CC	CC	CC	CC	CC	CC	CC
AX-89904067	1	10.9964	AA	AA	AA	AA	AA	AA	AA	AA	AA	AA	AA	AA	AA	AA	AA	AA	AA	AA	AA	AA	AA	AA	AA	AA	AA	AA	AA	AA	AA	AA	AA	AA	AA	AA	AA	AA	AA	AA	AA	AA	AA	AA	AA	AA	AA	AA	AA
AX-166510350	1	11.2132	AC	AC	AA	CC	CC	AC	AC	AC	AC	AC	AC	AC	AA	AC	AC	CC	AC	AC	CC	CC	AA	CC	AC	AC	CC	CC	AA	AA	AA	AC	AC	AA	CC	AC	AC	AC	AC	AC	AC	AA	AC	AA	AC	AA	AA	AC	AA
AX-166502498	1	11.2166	AC	AC	CC	AA	AA	AC	AC	AC	AC	AC	AC	AC	CC	AC	AC	AA	AC	AC	AA	AA	CC	AA	AC	AC	AA	AA	CC	CC	CC	AC	AC	CC	AA	AC	AC	AC	AC	AC	CC	CC	CC	CC	CC	CC	CC	CC	CC
AX-166510352	1	11.2202	AC	AC	CC	AA	AA	AC	AC	AC	AC	AC	AC	AC	CC	AC	AC	AA	AC	AC	AA	AA	CC	AA	AC	AC	AA	AA	CC	CC	CC	AC	AC	CC	AA	AC	AC	AC	AC	AC	AC	CC	AC	CC	AC	CC	CC	AC	CC
AX-166519784	1	11.2206	AC	AC	AA	CC	CC	AC	AC	AC	AC	AC	AC	AC	AA	AC	AC	CC	AC	AC	CC	CC	AA	CC	AC	AC	CC	CC	AA	AA	AA	AC	AC	AA	CC	AC	AC	AC	AC	AC	AC	AA	AC	AA	AC	AA	AA	AC	AA
AX-166526681	1	11.3278	AC	AC	AA	CC	CC	AC	AC	AC	AC	AC	AC	AC	AA	AC	AC	CC	AC	AC	CC	CC	AA	CC	AC	AC	CC	CC	AA	AA	AA	AC	AC	AA	CC	AC	AC	AC	AC	AC	AC	AA	AC	AA	AC	AA	AA	AC	AA
AX-166517521	1	11.5404	AC	AC	AA	CC	CC	AC	AC	AC	AC	AC	AC	AC	AA	AC	AC	CC	AC	AC	CC	CC	AA	CC	AC	AC	CC	CC	AA	AA	AA	AC	AC	AA	CC	AC	AC	AC	AC	AC	AC	AA	AC	AA	AC	AA	AA	AC	AA
AX-166517522	1	11.61	AC	AC	AA	CC	CC	AC	AC	AC	AC	AC	AC	AC	AA	AC	AC	CC	AC	AC	CC	CC	AA	CC	AC	AC	CC	CC	AA	AA	AA	AC	AC	AA	CC	AC	AC	AC	AC	AC	AC	AA	AC	AA	AC	AA	AA	AC	AA
AX-166510391	1	12.0931	AC	AA	AA	AA	AA	AC	AC	AA	AC	AC	AC	AA	AA	AC	AA	AA	AA	AA	AC	AC	AA	AA	AC	AC	AC	AA	AC	AA	AC	AA	AA	AC	AA	AA	AC	AA	AA	AC	AA	AA	AA	AA	AA	AA	AA	AA	AA
AX-123364964	1	12.0993	CC	AA	AC	AC	AC	AC	AC	AC	AC	AC	AC	AC	AC	AC	AC	AC	AA	AC	AC	AC	AC	AC	AC	AC	AC	AC	AC	AC	AC	AC	AC	AC	AC	AC	AC	AC	AC	AC	AC	AC	CC	AA	AA	AC	AA	AC	CC
AX-166519819	1	12.1154	CC	AA	AC	AC	AC	AC	AC	AC	AC	AC	AC	AC	AC	AC	AC	AC	AC	AC	CC	AC	CC	CC	CC	AC	CC	CC	AC	AC	CC	AC	AC	AC	CC	CC	CC	CC	AC	AC	AC	CC	CC	AC	AC	CC	AC	AC	CC
AX-166519820	1	12.1192	CC	AA	AC	AC	AC	AC	AC	AC	AC	AC	AC	AC	AC	AC	AC	AC	AA	AC	AC	AC	AC	AC	AC	AC	AC	AC	AC	AC	AC	AC	AC	AC	AC	AC	AC	AC	AC	AC	AC	AC	CC	AA	AA	AC	AA	AC	CC
AX-166526670	1	12.6547	AC	AC	CC	AA	AA	AC	AC	AC	AC	AC	AC	AC	CC	AC	AC	AA	AC	AC	AA	AA	CC	AA	AC	AC	AA	NA	CC	CC	CC	AC	AC	CC	AA	AC	AC	AC	AC	AC	AC	CC	AC	CC	AC	CC	CC	AC	CC
AX-166502584	1	13.9058	AC	AC	AC	AC	AC	NA	CC	CC	AC	AC	CC	CC	CC	CC	AC	CC	AC	AC	AC	AC	CC	AC	AC	AC	AC	AC	AC	CC	AC	AC	AC	CC	AC	CC	AC	CC	AC	CC	CC	CC	CC	CC	CC	CC	CC	CC	CC
AX-123359965	1	14.3861	CC	AA	AC	AC	AC	AC	AC	AC	AC	AC	AC	AC	AC	AC	AC	AC	AA	AC	AC	AC	AC	AC	AC	AC	AC	AC	AC	AC	AC	AC	AC	AC	AC	AC	AC	AC	AC	AC	AA	AA	AA	AA	AA	AA	AA	AA	AA
AX-166517544	1	14.4299	AC	AC	AA	CC	CC	AC	AC	AC	AC	AC	AC	AC	AA	AC	AC	CC	AC	AC	CC	CC	AA	CC	AC	AC	CC	CC	AA	AA	AA	AC	AC	AA	CC	AC	AC	AC	AC	AC	AC	AA	AC	AA	AC	AA	AA	AC	AA
AX-123356937	1	15.0008	AC	AA	AC	AA	AA	AA	AC	AC	AC	AC	AA	AC	AC	AA	AA	AA	AC	AC	AA	AA	CC	AA	CC	CC	AC	AC	AC	AC	AC	CC	CC	AC	AC	AC	AA	CC	AC	AA	AA	AC	AC	AA	AA	AA	AC	AC	AA
AX-166502618	1	15.0037	AC	CC	AC	CC	CC	CC	AC	AC	AC	AC	CC	AC	AC	CC	CC	CC	AC	AC	CC	CC	AA	CC	AA	AA	AC	AC	AC	AC	AC	AA	AA	AC	AC	AC	CC	AA	AC	CC	CC	AC	AC	CC	CC	CC	AC	AC	CC
AX-89816551	1	15.0172	AA	AA	AA	AA	AA	AA	AA	AA	AA	AA	AA	AA	AA	AA	AA	AA	AA	AA	AA	AA	AA	AA	AA	AA	AA	AA	AA	AA	AA	AA	AA	AA	AA	AA	AA	AA	AA	AA	AA	AA	AA	AA	AA	AA	AA	AA	AA
AX-166502620	1	15.0467	CC	AC	AC	AC	AC	AC	AC	AC	AC	AC	AC	AC	AC	AC	AC	AC	AC	CC	AC	AC	CC	AC	CC	CC	AC	CC	CC	CC	CC	CC	CC	CC	AC	AC	AC	CC	AC	AC	CC	CC	CC	CC	CC	CC	CC	CC	CC
AX-123356940	1	15.048	AA	AC	AA	AC	AC	AC	AA	AC	AA	AA	AA	AC	AC	AA	AA	AC	CC	AC	AC	AC	AC	AC	AC	AC	AC	AC	AC	AC	AC	AC	AC	AC	AC	AC	AC	AC	AC	AC	CC	AC	AC	CC	CC	AC	CC	CC	AC
AX-123356941	1	15.1042	AC	AC	AC	AC	AC	CC	AA	AC	AC	AC	AA	CC	AC	AC	AC	AC	CC	AC	AC	CC	CC	AC	AC	CC	AC	AC	CC	CC	CC	AC	CC	AC	AC	CC	AC	CC	AC	CC	AC	CC	CC	CC	CC	AC	AC	AC	CC
AX-166510501	1	15.1185	AC	AA	AA	AC	AC	AA	AA	AC	AC	AA	AA	AA	AC	AA	AC	AA	AC	AC	AC	AC	AA	CC	AC	AC	AA	CC	CC	AC	AC	CC	CC	AC	AC	AA	AA	AC	AC	AC	AC	AC	AA	CC	AC	AA	AC	AC	AA
AX-123356942	1	15.1212	AC	CC	AC	CC	CC	CC	AC	AC	AC	AC	CC	AC	AC	CC	CC	CC	AC	AC	CC	CC	AC	CC	AC	AC	AC	AC	AC	AC	AC	AC	AC	AC	AC	AC	CC	AC	AC	CC	CC	AC	AC	CC	CC	CC	AC	AC	CC
AX-166502623	1	15.1232	AC	AA	AC	AC	AA	AC	AA	AA	AC	AC	AA	AC	AA	AA	AC	AC	AA	AA	AA	AC	AC	AA	AA	AC	AA	AA	AC	AC	AC	AA	AC	AA	AA	AC	AA	AC	AA	AC	AA	AA	AA	AA	AA	AA	AA	AA	AA
AX-166510502	1	15.1266	AC	CC	CC	AC	AC	CC	CC	AC	AC	CC	CC	CC	AC	CC	AC	CC	CC	CC	CC	AC	CC	AC	AC	AC	CC	AC	AC	AC	AC	AC	AC	CC	AC	CC	CC	AC	AC	AC	CC	CC	CC	CC	CC	CC	CC	CC	CC
AX-166502624	1	15.1275	AC	AA	AC	AA	AA	AA	AC	AC	AC	AC	AA	AC	AC	AA	AA	AA	AC	AC	AA	AA	AC	AA	AC	AC	AC	AC	AC	AC	AC	AC	AC	AC	AC	AC	AA	AC	AC	AA	AA	NA	AC	AA	AA	AA	AC	NA	AA
AX-166502627	1	15.2743	CC	AC	AC	CC	CC	CC	AC	CC	AC	AC	AC	CC	CC	AC	AC	CC	CC	CC	CC	CC	CC	CC	CC	CC	CC	CC	CC	CC	CC	CC	CC	CC	CC	CC	CC	CC	CC	CC	CC	AC	AC	CC	CC	AC	CC	CC	AC
AX-166502630	1	15.339	CC	AC	AC	CC	CC	CC	AC	CC	AC	AC	AC	CC	CC	AC	AC	CC	CC	CC	CC	CC	CC	CC	CC	CC	CC	CC	CC	CC	CC	CC	CC	CC	CC	CC	CC	CC	CC	CC	CC	AC	AC	CC	CC	AC	CC	CC	AC
AX-123359978	1	15.5004	CC	CC	CC	CC	CC	CC	CC	CC	CC	CC	CC	CC	CC	CC	CC	CC	CC	CC	CC	CC	CC	CC	CC	CC	CC	CC	CC	CC	CC	CC	CC	CC	CC	CC	CC	CC	CC	CC	AC	AC	CC	AA	AC	CC	AC	AC	CC
AX-166510517	1	15.6192	AA	AA	AA	AA	AA	AA	AA	AA	AA	AA	AA	AA	AA	AA	AA	AA	AC	AC	AC	AC	AC	AC	AC	AC	AC	AC	AC	AC	AC	AC	AC	AC	AC	AC	AC	AC	AC	AC	AA	AC	AA	AA	AA	AC	AA	AA	AA
AX-89816628	1	15.6204	CC	CC	CC	CC	CC	CC	CC	CC	CC	CC	CC	CC	CC	CC	CC	CC	AC	AC	AC	CC	CC	AC	CC	CC	CC	AC	AC	CC	CC	AC	AC	AC	CC	CC	CC	CC	CC	CC	CC	CC	CC	CC	CC	CC	CC	CC	CC
AX-123364992	1	15.6375	AA	AC	AA	AC	AC	AC	AA	AC	AA	AA	AA	AC	AC	AA	AA	AC	CC	AC	AC	AC	AC	AC	AC	AC	AC	AC	AC	AC	AC	AC	AC	AC	AC	AC	AC	AC	AC	AC	CC	AC	AC	CC	CC	AC	CC	CC	AC
AX-123363466	1	15.6796	CC	AC	CC	AC	AC	AC	CC	AC	CC	CC	CC	AC	AC	CC	CC	AC	AA	AC	AC	AC	AC	AC	AC	AC	AC	AC	AC	AC	AC	AC	AC	AC	AC	AC	AC	AC	AC	AC	AA	AC	AC	AA	AA	AC	AA	AA	AC
AX-166519937	1	15.7022	CC	AC	AC	AC	AC	AC	AC	CC	CC	AC	CC	AC	AC	AC	AC	AC	CC	CC	CC	CC	CC	CC	CC	CC	CC	CC	CC	CC	CC	CC	CC	CC	CC	CC	CC	CC	CC	CC	AC	CC	AC	CC	CC	AC	CC	CC	AC
AX-166510519	1	15.7056	AA	AC	AC	AC	AC	AC	AC	AA	AA	AC	AA	AC	AC	AC	AC	AC	AA	AA	AA	AA	AA	AA	AA	AA	AA	AA	AA	AA	AA	AA	AA	AA	AA	AA	AA	AA	AA	AA	AC	AA	AC	AA	AA	AC	AA	AA	AC
AX-123364993	1	15.7546	CC	CC	CC	CC	CC	CC	CC	CC	CC	CC	CC	CC	CC	CC	CC	CC	CC	CC	CC	CC	CC	CC	CC	CC	CC	CC	CC	CC	CC	CC	CC	CC	CC	CC	CC	CC	CC	CC	AC	AC	CC	AA	AC	CC	AC	AC	CC
AX-166502646	1	15.7575	AC	AA	AC	AC	AC	AA	AA	AC	AC	AA	AA	AA	AC	AA	AC	AA	AC	AC	AC	AC	AA	CC	AA	AC	AA	CC	CC	AC	AC	CC	CC	AC	AC	AA	AA	AC	AC	AC	AC	AC	AA	CC	AC	AA	AC	AC	AA
AX-166510527	1	15.8357	AC	CC	AC	AC	CC	NA	CC	CC	AC	AC	CC	AC	CC	CC	AC	AC	CC	CC	CC	AC	AC	CC	CC	AC	CC	CC	AC	AC	AC	CC	AC	CC	CC	AC	CC	AC	CC	AC	CC	CC	CC	CC	CC	CC	CC	CC	CC
AX-166510528	1	15.8384	CC	AC	CC	CC	AC	AC	CC	AC	CC	CC	CC	AC	AC	AC	CC	CC	CC	CC	CC	CC	CC	CC	CC	CC	CC	CC	CC	CC	CC	CC	CC	CC	CC	CC	CC	CC	CC	CC	AC	AC	AC	AC	AC	CC	AC	AC	AC
AX-166502651	1	15.8716	AC	AC	AC	CC	CC	CC	AC	AA	AA	AC	AC	AC	AC	CC	CC	CC	AA	AC	AC	AC	AA	AC	AA	AA	AA	AC	AC	AC	AC	AA	AA	AC	AA	AA	AC	AA	AA	AC	CC	AC	AC	CC	CC	CC	AC	AC	CC
AX-166519941	1	15.8791	AC	CC	CC	AC	AC	AC	CC	CC	CC	CC	AC	CC	CC	AC	AC	AC	CC	AC	AC	AC	CC	AC	CC	CC	CC	AC	AC	AC	AC	CC	CC	AC	CC	CC	AC	CC	CC	AC	CC	CC	CC	CC	CC	CC	CC	CC	CC
AX-123364994	1	15.9116	CC	AC	CC	AC	AC	AC	CC	AC	CC	CC	CC	AC	AC	CC	CC	AC	AA	AC	AC	AC	AC	AC	AC	AC	AC	AC	AC	AC	AC	AC	AC	AC	AC	AC	AC	AC	AC	AC	AA	AC	AC	AA	AA	AC	AA	AA	AC
AX-166510546	1	16.2253	AA	AA	AA	AA	AA	AA	AA	AA	AA	AA	AA	AA	AA	AA	AA	AA	AC	AC	AC	AC	AC	AC	AC	AC	AC	AC	AC	AC	AC	AC	AC	AC	AC	AC	AC	AC	AC	AC	AA	AC	AA	AA	AA	AC	AA	AA	AA
AX-166510547	1	16.2527	CC	AC	CC	CC	AC	AC	CC	AC	CC	CC	CC	AC	AC	AC	CC	CC	CC	CC	CC	CC	CC	CC	CC	CC	CC	CC	CC	CC	CC	CC	CC	CC	CC	CC	CC	CC	CC	CC	AC	AC	AA	AA	AA	CC	AC	AC	AA
AX-166510548	1	16.3101	AA	AC	AC	AA	AA	AA	AC	AA	AC	AC	AC	AA	AA	AC	AC	AA	AA	AA	AA	AA	AA	AA	AA	AA	AA	AA	AA	AA	AA	AA	AA	AA	AA	AA	AA	AA	AA	AA	AA	AC	AC	AA	AA	AC	AA	AA	AC
AX-123364998	1	16.3105	AA	AC	AC	AC	AC	AC	AC	AA	AA	AC	AA	AC	AC	AC	AC	AC	AA	AA	AA	AA	AA	AA	AA	AA	AA	AA	AA	AA	AA	AA	AA	AA	AA	AA	AA	AA	AA	AA	AC	AA	AC	AA	AA	AC	AA	AA	AC
AX-123359989	1	16.3155	CC	AC	AC	AC	AC	AC	AC	CC	CC	AC	CC	AC	AC	AC	AC	AC	CC	CC	CC	CC	CC	CC	CC	CC	CC	CC	CC	CC	CC	CC	CC	CC	CC	CC	CC	CC	CC	CC	AC	CC	AC	CC	CC	AC	CC	CC	AC
AX-166502662	1	16.3164	AA	AA	AA	AA	AA	AA	AA	AA	AA	AA	AA	AA	AA	AA	AA	AA	AA	AA	AA	AA	AA	AA	AA	AA	AA	AA	AA	AA	AA	AA	AA	AA	AA	AA	AA	AA	AA	AA	AC	AC	AA	AC	AC	AC	AC	AC	AC
AX-166510550	1	16.3192	AA	AA	AA	AA	AA	AA	AA	AA	AA	AA	AA	AA	AA	AA	AA	AA	AA	AA	AA	AA	AA	AA	AA	AA	AA	AA	AA	AA	AA	AA	AA	AA	AA	AA	AA	AA	AA	AA	AC	AC	AA	AC	AC	AC	AC	AC	AC
AX-166502663	1	16.3244	CC	CC	CC	CC	CC	CC	CC	CC	CC	CC	CC	CC	CC	CC	CC	CC	AC	AC	CC	CC	AC	CC	AC	AC	CC	AC	AC	AC	AC	AC	AC	AC	CC	CC	CC	AC	CC	CC	CC	AC	AC	CC	CC	CC	AC	CC	CC
AX-89812294	1	16.3751	AA	AA	AA	AA	AA	AA	AA	AA	AA	AA	AA	AA	AA	AA	AA	AA	AA	AA	AA	AA	AA	AA	AA	AA	AA	AA	AA	AA	AA	AA	AA	AA	AA	AA	AA	AA	AA	AA	CC	AA	NA	NA	NA	NA	NA	NA	NA
AX-166510551	1	16.3973	AC	AC	AC	CC	CC	CC	AC	AA	AA	AC	AC	AC	AC	CC	CC	CC	AC	CC	AC	AC	AC	AC	AC	AC	AA	CC	CC	CC	CC	AC	AC	CC	AA	AA	AC	AC	AA	AC	CC	CC	CC	CC	CC	CC	CC	CC	CC
AX-123359992	1	16.3993	CC	AC	CC	AC	AC	AC	CC	AC	CC	CC	CC	AC	AC	CC	CC	AC	AA	AC	AC	AC	AC	AC	AC	AC	AC	AC	AC	AC	AC	AC	AC	AC	AC	AC	AC	AC	AC	AC	AA	CC	AC	NA	NA	AC	NA	NA	AC
AX-166510552	1	16.4	CC	AC	AC	CC	CC	CC	AC	CC	AC	AC	AC	CC	CC	AC	AC	CC	CC	CC	CC	CC	CC	CC	CC	CC	CC	CC	CC	CC	CC	CC	CC	CC	CC	CC	CC	CC	CC	CC	CC	AC	AC	CC	CC	AC	CC	CC	AC
AX-89816744	1	16.4003	CC	CC	CC	CC	CC	CC	CC	CC	CC	CC	CC	CC	CC	CC	CC	CC	CC	CC	CC	CC	CC	CC	CC	CC	CC	CC	CC	CC	CC	CC	CC	CC	CC	CC	CC	CC	CC	CC	AC	AC	CC	AA	AA	AC	AC	AC	AC
AX-123524164	1	16.4149	CC	AA	AC	AC	AC	AC	AC	AC	AC	AC	AC	AC	AC	AC	AC	AC	AA	AC	AC	AC	AC	AC	AC	AC	AC	AC	AC	AC	AC	AC	AC	AC	AC	AC	AC	AC	AC	AC	AA	AA	AA	AA	AA	AA	AA	AA	AA
AX-123356959	1	16.4275	AC	AA	AC	AC	AA	AC	AA	AA	AC	AC	AA	AC	AA	AA	AC	AC	AA	AA	AA	AC	AC	AA	AA	AC	AA	AA	AC	AC	AC	AA	AC	AA	AA	AC	AA	AC	AA	AC	AA	AA	AA	AA	AA	AA	AA	AA	AA
AX-166519965	1	16.4394	CC	CC	CC	CC	CC	CC	CC	CC	CC	CC	CC	CC	CC	CC	CC	CC	AC	AC	AC	AC	AC	AC	AC	AC	AC	AC	AC	AC	AC	AC	AC	AC	AC	AC	AC	AC	AC	AC	CC	AA	NA	NA	NA	AC	NA	NA	NA
AX-166502665	1	16.4425	AA	AA	AA	AA	AA	AA	AA	AA	AA	AA	AA	AA	AA	AA	AA	AA	AA	AA	AA	AA	AA	AA	AA	AA	AA	AA	AA	AA	AA	AA	AA	AA	AA	AA	AA	AA	AA	AA	AC	AC	AA	CC	CC	AC	AC	AC	AC
AX-166510553	1	16.4565	CC	AC	CC	CC	AC	AC	CC	AC	CC	CC	CC	AC	AC	AC	CC	CC	CC	CC	CC	CC	CC	CC	CC	CC	CC	CC	CC	CC	CC	CC	CC	CC	CC	CC	CC	CC	CC	CC	AC	AC	AA	AA	AA	CC	AC	AC	AA
AX-166510556	1	16.5387	CC	AC	CC	CC	AC	AC	CC	AC	CC	CC	CC	AC	AC	AC	CC	CC	CC	CC	CC	CC	CC	CC	CC	CC	CC	CC	CC	CC	CC	CC	CC	CC	CC	CC	CC	CC	CC	CC	AC	AC	AA	AA	AA	CC	AC	AC	AA
AX-123538669	1	16.6166	CC	AC	AC	AC	AC	AC	AC	CC	CC	AC	CC	AC	AC	AC	AC	AC	CC	CC	CC	CC	CC	CC	CC	CC	CC	CC	CC	CC	CC	CC	CC	CC	CC	CC	CC	CC	CC	CC	AC	CC	AC	CC	CC	AC	CC	CC	AC
AX-123356962	1	16.7857	AC	CC	AC	AC	AC	AC	CC	CC	AC	AC	CC	AC	CC	CC	AC	AC	CC	CC	CC	AC	AC	CC	CC	AC	CC	CC	AC	AC	AC	CC	AC	CC	CC	AC	CC	AC	CC	AC	CC	CC	CC	CC	CC	CC	CC	CC	CC
AX-166502672	1	16.8802	AC	AC	AC	AC	AA	AA	CC	AC	AC	AC	CC	AA	AC	AC	AC	AC	AA	AC	AC	AA	AA	AC	AC	AA	AC	AC	AA	AA	AA	AC	AA	AC	AC	AA	AC	AA	AC	AA	AC	AA	AA	AA	AA	AC	AC	AC	AA
AX-166510562	1	16.8844	AA	AC	AA	AA	AC	AC	AA	AC	AA	AA	AA	AC	AC	AC	AA	AA	AA	AA	AA	AA	AA	AA	AA	AA	AA	AA	AA	AA	AA	AA	AA	AA	AA	AA	AA	AA	AA	AA	AC	AC	AC	AC	AC	AA	AC	AC	AC
AX-166519974	1	16.8893	AA	AC	AA	AA	AC	AC	AA	AC	AA	AA	AA	AC	AC	AC	AA	AA	AA	AA	AA	AA	AA	AA	AA	AA	AA	AA	AA	AA	AA	AA	AA	AA	AA	AA	AA	AA	AA	AA	AC	AA	AC	AC	AC	AA	AC	AC	AC
AX-166519976	1	16.9208	CC	CC	CC	CC	CC	CC	CC	CC	CC	CC	CC	CC	CC	CC	CC	CC	AC	AC	CC	CC	AC	CC	AC	AC	CC	AC	AC	AC	AC	AC	AC	AC	CC	CC	CC	AC	CC	CC	CC	AC	AC	CC	CC	CC	AC	AC	CC
AX-166502675	1	16.9215	AC	AC	AC	AA	AA	AA	AC	CC	CC	AC	AC	AC	AC	AA	AA	AA	AC	AA	AC	AC	AC	AC	AC	AC	CC	AA	AA	AA	AA	AC	AC	AA	CC	CC	AC	AC	CC	AC	AA	AA	AA	AA	AA	AA	AA	AA	AA
AX-166519977	1	16.9235	AC	AC	AC	CC	CC	CC	AC	AA	AA	AC	AC	AC	AC	CC	CC	CC	AC	CC	AC	AC	AC	AC	AC	AC	AA	CC	CC	CC	CC	AC	AC	CC	AA	AA	AC	AC	AA	AC	CC	CC	CC	CC	CC	CC	CC	CC	CC
AX-123367790	1	16.9556	CC	CC	CC	CC	CC	CC	CC	CC	CC	CC	CC	CC	CC	CC	CC	CC	AC	AC	AC	CC	CC	AC	CC	CC	CC	AC	AC	CC	CC	AC	AC	AC	CC	CC	CC	CC	CC	CC	CC	CC	CC	CC	CC	CC	CC	CC	CC
AX-89816813	1	16.9605	CC	CC	CC	CC	CC	CC	CC	CC	CC	CC	CC	CC	CC	CC	CC	CC	AC	AC	AC	CC	CC	AC	CC	CC	CC	CC	AC	CC	CC	AC	AC	AC	CC	CC	CC	CC	CC	CC	CC	CC	CC	CC	CC	CC	CC	CC	CC
AX-89816830	1	17.033	AA	AC	AA	AC	AC	AC	AA	AC	AA	AA	AA	AC	AC	AA	AA	AC	CC	AC	AC	AC	AC	AC	AC	AC	AC	AC	AC	AC	AC	AC	AC	AC	AC	AC	AC	AC	AC	AC	AC	AC	AC	CC	AC	AA	CC	CC	AC
AX-89779082	1	17.0676	AA	AA	AA	AA	AA	AA	AA	AA	AA	AA	AA	AA	AA	AA	AA	AA	AC	AC	AC	AA	AA	AC	AA	AA	AA	AC	AC	AA	AA	AC	AC	AC	AA	AA	AA	AA	AA	AA	AA	AA	AA	AA	AA	AA	AA	AA	AA
AX-166519995	1	17.0958	AC	CC	AC	AC	AC	CC	CC	AC	AC	CC	CC	CC	AC	CC	AC	CC	CC	CC	CC	AC	CC	AC	CC	AC	CC	AC	AC	AC	AC	AC	AC	CC	AC	CC	CC	AC	AC	AC	CC	CC	CC	CC	CC	CC	CC	CC	CC
AX-166520000	1	17.1391	CC	AC	CC	CC	AC	AC	CC	AC	CC	CC	CC	AC	AC	AC	CC	CC	CC	CC	CC	CC	CC	CC	CC	CC	CC	CC	CC	CC	CC	CC	CC	CC	CC	CC	CC	CC	CC	CC	AC	AC	AA	AA	AA	CC	AC	AC	AA
AX-123520249	1	17.1505	AC	CC	AC	AC	AC	AC	CC	CC	AC	AC	CC	AC	CC	CC	AC	AC	CC	CC	CC	AC	AC	CC	CC	AC	CC	CC	AC	AC	AC	CC	AC	CC	CC	AC	CC	AC	CC	AC	CC	CC	CC	CC	CC	CC	CC	CC	CC
AX-123360005	1	17.1541	CC	CC	CC	CC	CC	CC	CC	CC	CC	CC	CC	CC	CC	CC	CC	CC	AC	AC	AC	CC	CC	AC	CC	CC	CC	AC	AC	CC	CC	AC	AC	AC	CC	CC	CC	CC	CC	CC	CC	CC	CC	CC	CC	CC	CC	CC	CC
AX-89816903	1	17.3734	AC	CC	AC	AC	AC	AC	CC	CC	AC	AC	CC	AC	CC	CC	AC	AC	CC	CC	CC	AC	AC	CC	CC	AC	CC	CC	AC	AC	AC	CC	AC	CC	CC	AC	CC	AC	CC	AC	CC	CC	CC	CC	CC	CC	CC	CC	CC
AX-166502694	1	17.3935	CC	AC	CC	CC	AC	AC	CC	AC	CC	CC	CC	AC	AC	AC	CC	CC	CC	CC	CC	CC	CC	CC	CC	CC	CC	CC	CC	CC	CC	CC	CC	CC	CC	CC	CC	CC	CC	CC	AC	AC	AA	AA	AA	CC	AC	AC	AA
AX-166502695	1	17.3992	AA	AC	AC	AC	AC	AC	AC	AA	AA	AC	AA	AC	AC	AC	AC	AC	AA	AA	AA	AA	AA	AA	AA	AA	AA	AA	AA	AA	AA	AA	AA	AA	AA	AA	AA	AA	AA	AA	AC	AA	AC	AA	AA	AC	AA	AA	AC
AX-166520011	1	17.4208	CC	AC	AC	CC	CC	CC	AC	CC	AC	AC	AC	CC	CC	AC	AC	CC	CC	CC	CC	CC	CC	CC	CC	CC	CC	CC	CC	CC	CC	CC	CC	CC	CC	CC	CC	CC	CC	CC	CC	AC	AC	CC	CC	AC	CC	CC	AC
AX-123576692	1	17.4211	AA	AA	AA	AA	NA	NA	AA	AA	AA	AA	AA	NA	AA	AA	AA	AA	AA	AA	AA	AA	AA	AA	AA	AA	AA	AA	AA	AA	AA	AA	AA	AA	AA	AA	AA	AA	AA	AA	NA	AA	AC	AC	AC	AA	AA	AA	AC
AX-166510592	1	17.4259	AC	AC	AC	AC	CC	CC	NA	AC	AC	AC	NA	CC	AC	AC	AC	AC	CC	AC	AC	CC	CC	AC	AC	CC	AC	AC	CC	CC	CC	AC	CC	AC	AC	CC	AC	CC	AC	CC	AC	CC	CC	CC	CC	AC	AC	AC	CC
AX-166510594	1	17.4536	CC	AC	AC	CC	CC	CC	AC	CC	AC	AC	AC	CC	CC	AC	AC	CC	CC	CC	CC	CC	CC	CC	CC	CC	CC	CC	CC	CC	CC	CC	CC	CC	CC	CC	CC	CC	CC	CC	CC	AC	AC	CC	CC	AC	CC	CC	AC
AX-123360014	1	17.4596	CC	AC	AC	AC	AC	AC	AC	CC	CC	AC	CC	AC	AC	AC	AC	AC	CC	CC	CC	CC	CC	CC	CC	CC	CC	CC	CC	CC	CC	CC	CC	CC	CC	CC	CC	CC	CC	CC	AC	CC	AC	CC	CC	AC	CC	CC	AC
AX-166520014	1	17.4666	CC	AC	CC	CC	AC	AC	CC	AC	CC	CC	CC	AC	AC	AC	CC	CC	CC	CC	CC	CC	CC	CC	CC	CC	CC	CC	CC	CC	CC	CC	CC	CC	CC	CC	CC	CC	CC	CC	AC	AC	AC	AC	AC	CC	AC	AC	AC
AX-166502700	1	17.4678	AC	AC	AC	AC	CC	CC	AA	AC	AC	NA	AA	CC	AC	AC	AC	AC	AA	AA	AA	AC	AC	AA	AA	AC	AA	AA	AC	AC	AC	AA	AC	AA	AA	AC	AA	AC	AA	AC	AC	AA	NA	NA	NA	AA	AC	AC	NA
AX-166510599	1	17.4727	AC	AC	AC	CC	CC	CC	AC	AA	AA	AC	AC	AC	AC	CC	CC	CC	AA	AC	AC	AC	AC	AC	AA	AA	AA	AC	AC	AC	AC	AA	AA	AC	AA	AA	AC	AA	AA	AC	CC	AC	AC	CC	CC	CC	AC	AC	CC
AX-166518983	1	17.6414	AA	AC	AA	AA	AC	AC	AA	AC	AA	AA	AA	AC	AC	AC	AA	AA	AA	AA	AA	AA	AA	AA	AA	AA	AA	AA	AA	AA	AA	AA	AA	AA	AA	AA	AA	AA	AA	AA	AC	AC	CC	CC	CC	AA	AC	AC	CC
AX-123572232	1	17.8994	CC	CC	CC	CC	CC	CC	CC	CC	CC	CC	CC	CC	CC	CC	CC	CC	AC	AC	CC	CC	AC	CC	AC	AC	CC	AC	AC	AC	AC	AC	AC	AC	CC	CC	CC	AC	CC	CC	CC	AC	AC	CC	CC	CC	AC	AC	CC
AX-166520037	1	17.9228	CC	AC	CC	CC	AC	AC	CC	AC	CC	CC	CC	AC	AC	AC	CC	CC	AA	AC	AC	AC	AC	AC	AC	AC	AC	AC	AC	AC	AC	AC	AC	AC	AC	AC	AC	AC	AC	AC	AC	AA	AA	AA	AA	AC	AC	AC	AA
AX-166502714	1	17.9782	CC	CC	CC	CC	CC	CC	CC	CC	CC	CC	CC	CC	CC	CC	CC	CC	CC	CC	CC	CC	CC	CC	CC	CC	CC	CC	CC	CC	CC	CC	CC	CC	CC	CC	CC	CC	CC	CC	CC	CC	CC	CC	CC	CC	CC	CC	CC
AX-166502715	1	17.9797	AC	CC	CC	AC	AC	AC	CC	CC	CC	CC	AC	CC	CC	AC	AC	AC	CC	AC	AC	AC	AC	AC	CC	CC	CC	AC	AC	AC	AC	CC	CC	AC	CC	CC	AC	CC	CC	AC	AC	AC	CC	AA	AA	AC	AC	AC	AC
AX-166520045	1	18.1315	AA	AA	AA	AA	AA	AA	AA	AA	AA	AA	AA	AA	AA	AA	AA	AA	AA	AA	AA	AA	AA	AA	AA	AA	AA	AA	AA	AA	AA	AA	AA	AA	AA	AA	AA	AA	AA	AA	AC	AC	AA	CC	CC	AC	AC	AC	AC
AX-166510625	1	18.1356	AA	AC	AC	AA	AA	AA	AC	AA	AC	AC	AC	AA	AA	AC	AC	AA	AA	AA	AA	AA	AA	AA	AA	AA	AA	AA	AA	AA	AA	AA	AA	AA	AA	AA	AA	AA	AA	AA	AA	AC	AC	AA	AA	AC	AA	AA	AC
AX-166510626	1	18.1374	CC	CC	CC	CC	CC	CC	CC	CC	CC	CC	CC	CC	CC	CC	CC	CC	AC	CC	AC	CC	AC	AC	CC	CC	CC	AC	AC	CC	CC	AC	AC	AC	CC	CC	CC	CC	CC	CC	CC	CC	CC	CC	CC	CC	CC	CC	CC
AX-123365005	1	18.1391	AA	AA	AA	AA	AA	AA	AA	AA	AA	AA	AA	AA	AA	AA	AA	AA	AC	AA	AC	AA	AC	AC	AA	AA	AA	AC	AC	AA	AA	AC	AC	AC	AA	AA	AA	AA	AA	AA	AA	AA	AA	AA	AA	AA	AA	AA	AA
AX-166502725	1	18.2093	AC	CC	AC	CC	CC	CC	AC	CC	CC	AC	CC	CC	CC	AC	AC	AC	CC	AC	CC	AC	AC	CC	AC	AC	CC	AC	AC	AC	CC	AC	AC	CC	AC	CC	CC	CC	AC	AC	CC	CC	CC	CC	CC	CC	CC	CC	CC
AX-166520050	1	18.2753	CC	CC	CC	CC	CC	CC	CC	CC	CC	CC	CC	CC	CC	CC	CC	CC	CC	CC	CC	CC	CC	CC	CC	CC	CC	CC	CC	CC	CC	CC	CC	CC	CC	CC	CC	CC	CC	CC	CC	CC	CC	CC	CC	CC	CC	CC	CC
AX-166510629	1	18.2814	AC	CC	AC	CC	CC	CC	AC	CC	CC	AC	CC	CC	CC	AC	AC	AC	CC	AC	CC	AC	AC	CC	AC	AC	CC	AC	AC	AC	CC	AC	AC	CC	AC	CC	CC	CC	AC	NA	CC	CC	CC	CC	CC	CC	CC	CC	CC
AX-123365006	1	18.3113	AC	CC	CC	AC	AC	AC	CC	AC	AC	CC	AC	AC	AC	CC	CC	CC	AA	AC	AA	AC	AC	AA	AC	AC	AA	AC	AC	AC	AA	AC	AC	AA	AC	AA	AA	AA	AC	AC	AA	AC	AC	AA	AA	AC	AA	AA	AC
AX-166510634	1	18.3654	AC	CC	AC	AC	AC	AC	CC	CC	AC	AC	CC	AC	CC	CC	AC	AC	CC	CC	CC	AC	AC	CC	CC	AC	CC	CC	AC	AC	AC	CC	AC	CC	CC	AC	CC	AC	CC	AC	CC	CC	CC	CC	CC	CC	CC	CC	CC
AX-166502735	1	18.4365	CC	AC	CC	CC	AC	AC	CC	AC	CC	CC	CC	AC	AC	AC	CC	CC	AA	AC	AC	AC	AC	AC	AC	AC	AC	AC	AC	AC	AC	AC	AC	AC	AC	AC	AC	AC	AC	AC	AC	AA	AA	AA	AA	AC	AC	AC	AA
AX-89869349	1	18.7237	CC	AC	AC	CC	CC	CC	AC	CC	CC	AC	CC	CC	CC	AC	AC	AC	CC	CC	CC	CC	CC	CC	CC	CC	CC	CC	CC	CC	CC	CC	CC	CC	CC	CC	CC	CC	CC	CC	CC	CC	CC	CC	CC	CC	CC	CC	CC
AX-123524186	1	18.8716	AA	AC	AA	AC	AC	AC	AA	AC	AA	AA	AA	AC	AC	AA	AA	AC	AA	AA	AA	AA	AA	AA	AA	AA	AA	AA	AA	AA	AA	AA	AA	AA	AA	AA	AA	AA	AA	AA	AA	AA	AA	AA	AA	AA	AA	AA	AA
AX-123524187	1	18.8729	AA	AC	AA	AC	AC	AC	AA	AC	AA	AA	AA	AC	AC	AA	AA	AC	AA	AA	AA	AA	AA	AA	AA	AA	AA	AA	AA	AA	AA	AA	AA	AA	AA	AA	AA	AA	AA	AA	AA	AA	AA	AA	AA	AA	AA	AA	AA
AX-123360038	1	18.8753	AA	AC	AA	AC	AC	AC	AA	AC	AA	AA	AA	AC	AC	AA	AA	AC	AA	AA	AA	AA	AA	AA	AA	AA	AA	AA	AA	AA	AA	AA	AA	AA	AA	AA	AA	AA	AA	AA	AA	AA	AA	AA	AA	AA	AA	AA	AA
AX-166502743	1	18.8942	CC	AC	AC	AC	AC	AC	AC	CC	CC	AC	CC	AC	AC	AC	AC	AC	CC	CC	CC	CC	CC	CC	CC	CC	CC	CC	CC	CC	CC	CC	CC	CC	CC	CC	CC	CC	CC	CC	AC	CC	AC	CC	CC	AC	CC	CC	AC
AX-166509125	1	18.9198	CC	CC	CC	CC	CC	CC	CC	CC	CC	CC	CC	CC	CC	CC	CC	CC	CC	CC	CC	CC	CC	CC	CC	CC	CC	CC	CC	CC	CC	CC	CC	CC	CC	CC	CC	CC	CC	CC	AC	AC	CC	AC	AC	AC	AC	AC	AC
AX-166520075	1	19.0128	AA	AA	AA	AA	AA	AA	AA	AA	AA	AA	AA	AA	AA	AA	AA	AA	AA	AA	AA	AA	AA	AA	AA	AA	AA	AA	AA	AA	AA	AA	AA	AA	AA	AA	AA	AA	AA	AA	AA	AA	AA	AA	AA	AA	AA	AA	AA
AX-166502747	1	19.0132	AC	AC	AC	CC	CC	CC	AC	AA	AA	AC	AC	AC	CC	CC	CC	CC	AC	CC	AC	AC	CC	AC	AC	AC	AA	CC	CC	CC	CC	AC	AC	CC	AA	AA	AC	AC	AA	AC	CC	CC	CC	CC	CC	CC	CC	CC	CC
AX-166510663	1	19.0517	AC	AC	AC	AC	AC	AC	AC	AC	AA	AC	AA	AC	AC	AC	AC	CC	AA	AC	AA	AC	AC	AA	AC	AC	AA	AC	AC	AC	AA	AC	AC	AA	AC	AA	AA	AA	AC	AC	AA	AC	AC	AA	AA	AC	AA	AA	AC
AX-166520076	1	19.1353	AC	AA	AA	AC	AC	AC	AA	AA	AA	AA	AC	AA	AC	AC	AC	AC	AA	AC	AC	AC	AC	AC	AA	AA	AA	AC	AC	AC	AC	AA	AA	AC	AA	AA	AC	AA	AA	AC	AA	AA	AA	AA	AA	AA	AA	AA	AA
AX-166510665	1	19.1671	AA	AC	AA	AA	AC	AC	AA	AC	AA	AA	AA	AC	AC	AC	AA	AA	CC	AC	AC	AC	AC	AC	AC	AC	AC	AC	AC	AC	AC	AC	AC	AC	AC	AC	AC	AC	AC	AC	AC	CC	CC	CC	CC	AC	AC	AC	CC
AX-123614271	1	19.2349	AC	AC	AC	AC	CC	CC	AA	AC	AC	AC	AA	CC	AC	AC	AC	AC	CC	AC	AC	CC	CC	AC	AC	CC	AC	AC	CC	CC	CC	AC	CC	AC	AC	CC	AC	CC	AC	CC	AC	CC	CC	CC	CC	AC	AC	AC	CC
AX-166520080	1	19.2472	AC	CC	CC	AC	AC	AC	CC	CC	CC	CC	AC	CC	AC	AC	AC	AC	CC	AC	AC	AC	AC	AC	CC	CC	CC	AC	AC	AC	AC	CC	CC	AC	CC	CC	AC	CC	CC	AC	CC	CC	CC	CC	CC	CC	CC	CC	CC
AX-166510675	1	19.344	AA	AC	AA	AA	AC	AC	AA	AC	AA	AA	AA	AC	AC	AC	AA	AA	CC	AC	AC	AC	AC	AC	AC	AC	AC	AC	AC	AC	AC	AC	AC	AC	AC	AC	AC	AC	AC	AC	AC	CC	CC	CC	CC	AC	AC	AC	NA
AX-166510679	1	19.6722	CC	AC	CC	CC	AC	AC	CC	AC	CC	CC	CC	AC	AC	AC	CC	CC	AA	AC	AC	AC	AC	AC	AC	AC	AC	AC	AC	AC	AC	AC	AC	AC	AC	AC	AC	AC	AC	AC	AC	AA	AA	AA	AA	AC	AC	AC	AA
AX-166518619	1	19.7463	CC	CC	CC	CC	CC	CC	CC	CC	CC	CC	CC	CC	NA	CC	CC	CC	AC	AC	CC	CC	AC	CC	AC	AC	CC	AC	AC	AC	AC	AC	AC	AC	CC	CC	CC	AC	CC	CC	CC	NA	AC	CC	CC	CC	AC	AC	CC
AX-123363496	1	19.7615	AC	AC	AC	AC	AC	AC	AC	AC	AA	AC	AA	AC	AC	AC	AC	CC	AA	AC	AA	AC	AC	AA	AC	AC	AA	AC	AC	AC	AA	AC	AC	AA	AC	AA	AA	AA	AC	AC	AA	AA	AA	AA	AA	AA	AA	AA	AA
AX-166520099	1	19.8109	AC	AA	AC	AA	AA	AA	NA	AA	AA	NA	AA	AA	AA	AC	AC	AC	AA	AC	AA	AC	NA	AA	AC	NA	AA	AC	AC	AC	AA	AC	AC	AA	AC	AA	AA	AA	AC	AC	AA	AA	AA	AA	AA	AA	AA	AA	AA
AX-123357009	1	19.8234	AC	AA	AC	AC	AC	AA	AA	AC	AC	AA	AA	AC	AC	AA	AC	AA	AA	AA	AA	AC	AA	AC	AA	AC	AA	AC	AC	AC	AC	AC	AC	AA	AC	AA	AA	AC	AC	AC	AC	AC	AA	NA	AC	AA	AC	AC	AA
AX-166510687	1	19.9168	AC	AC	AC	AA	AA	AA	AC	AC	AC	AC	AC	AC	AA	AA	AA	AA	AC	AA	AC	AC	AA	AC	AC	AC	AC	AA	AA	AA	AA	AC	AC	AA	AC	AC	AC	AC	AC	AC	AA	AA	AA	AA	AA	AA	AA	AA	AA
AX-166502781	1	19.9234	AA	AA	AA	AA	AA	AA	AA	AA	AA	AA	AA	AA	AA	AA	AA	AA	AA	AA	AA	AA	AA	AA	AA	AA	AA	AA	AA	AA	AA	AA	AA	AA	AA	AA	AA	AA	AA	AA	AA	AC	AC	AA	AA	AC	AA	AA	AC
AX-166520102	1	19.9273	AC	AC	AC	AC	CC	CC	AA	AC	AC	AC	AA	CC	AC	AC	AC	AC	CC	AC	AC	CC	CC	AC	AC	CC	AC	AC	CC	CC	CC	AC	CC	AC	AC	CC	AC	CC	AC	CC	AC	CC	CC	CC	CC	AC	AC	AC	CC
AX-123360062	1	20.0396	CC	CC	CC	CC	CC	CC	CC	CC	CC	CC	CC	CC	CC	CC	CC	CC	CC	CC	CC	CC	CC	CC	CC	CC	CC	CC	CC	CC	CC	CC	CC	CC	CC	CC	CC	CC	CC	CC	CC	CC	CC	CC	CC	CC	CC	CC	CC
AX-166502785	1	20.0423	AA	AA	AA	AA	AA	AA	AA	AA	AA	AA	AA	AA	AA	AA	AA	AA	AA	AA	AA	AA	AA	AA	AA	AA	AA	NA	AA	AA	AA	AA	AA	AA	AA	AA	AA	AA	AA	AA	AA	AC	AC	AA	AA	AC	AA	AA	AC
AX-166510690	1	20.0598	AC	AA	AC	AA	AA	AA	AC	AA	AA	AC	AA	AA	AA	AC	AC	AC	AA	AC	AA	AC	AC	AA	AC	AC	AA	AC	AC	AC	AA	AC	AC	AA	AC	AA	AA	AA	AC	AC	AA	AA	AA	AA	AA	AA	AA	AA	AA
AX-166502786	1	20.0659	AA	AC	AC	AC	AC	AC	AC	AA	AA	AC	AA	AC	AC	AC	AC	AC	AA	AA	AA	AA	AA	AA	AA	AA	AA	AA	AA	AA	AA	AA	AA	AA	AA	AA	AA	AA	AA	AA	AC	AA	AC	AA	AA	AC	AA	AA	AC
AX-123360064	1	20.1361	CC	AC	AC	AC	AC	AC	AC	CC	CC	AC	CC	AC	AC	AC	AC	AC	CC	CC	CC	CC	CC	CC	CC	CC	CC	CC	CC	CC	CC	CC	CC	CC	CC	CC	CC	CC	CC	CC	AC	CC	AC	CC	CC	AC	CC	CC	AC
AX-166502788	1	20.1592	AC	CC	CC	AC	AC	AC	CC	CC	CC	CC	AC	CC	AC	AC	AC	AC	AC	AA	AC	AC	AA	AC	AC	AC	CC	AA	AA	AA	AA	AC	AC	AA	CC	CC	AC	AC	CC	AC	CC	AC	AC	CC	CC	CC	AC	AC	CC
AX-166510230	1	20.1595	AC	CC	AC	CC	CC	CC	AC	CC	CC	AC	CC	CC	CC	AC	AC	AC	CC	AC	CC	AC	AC	CC	AC	AC	CC	AC	AC	AC	CC	AC	AC	CC	AC	CC	CC	CC	AC	AC	CC	CC	CC	CC	CC	CC	CC	CC	CC
AX-166502792	1	20.2167	AC	AC	AC	AA	AA	AA	AC	CC	CC	AC	AC	AC	AA	AA	AA	AA	AC	AA	AC	AC	AA	AC	AC	AC	CC	AA	AA	AA	AA	AC	AC	AA	CC	NA	AC	AC	CC	AC	AA	AC	AA	AA	AA	AA	AA	AA	AA
AX-166510694	1	20.2331	AC	AC	AC	AC	AC	AC	AC	AC	CC	AC	CC	AC	AC	AC	AC	AA	CC	AC	CC	AC	AC	CC	AC	AC	CC	AC	AC	AC	CC	AC	AC	CC	AC	CC	CC	CC	AC	AC	CC	AC	AC	CC	CC	AC	CC	CC	AC
AX-166502795	1	20.2336	AC	AC	AC	AA	AA	AA	AC	AC	AC	AC	AC	AC	AA	AA	AA	AA	AC	AA	AC	AC	AA	AC	AC	AC	AC	AA	AA	AA	AA	AC	AC	AA	AC	AC	AC	AC	AC	AC	AA	AA	AA	AA	AA	AA	AA	AA	AA
AX-89779509	1	20.566	AC	CC	AC	AC	CC	AC	CC	CC	CC	AC	AC	AC	AC	AC	AC	AC	CC	CC	AC	CC	AC	CC	CC	CC	AC	AC	CC	CC	AC	AC	CC	CC	CC	AC	CC	CC	CC	AC	AC	CC	CC	CC	AC	AC	AC	AC	CC
AX-166520128	1	20.7397	CC	CC	CC	CC	CC	CC	CC	CC	CC	CC	CC	CC	CC	CC	CC	CC	AC	AC	CC	CC	AC	CC	AC	AC	CC	AC	AC	AC	AC	AC	AC	AC	CC	CC	CC	AC	CC	CC	CC	AC	AC	CC	CC	CC	AC	AC	CC
AX-166502802	1	20.7445	CC	CC	CC	CC	CC	CC	CC	CC	CC	CC	CC	CC	CC	CC	CC	CC	AC	AC	CC	CC	AC	CC	AC	AC	CC	AC	AC	AC	AC	AC	AC	AC	CC	CC	CC	AC	CC	CC	CC	AC	AC	CC	CC	CC	AC	AC	CC
AX-166502803	1	20.8039	AC	AC	AC	AC	AC	AC	AC	AC	AA	AC	AA	AC	AC	AC	AC	CC	AA	AC	AA	AC	AC	AA	AC	AC	AA	AC	AC	AC	AA	NA	AC	AA	AC	AA	AA	AA	AC	AC	AA	AC	AC	AA	AA	AC	AA	AA	AC
AX-89874582	1	20.8194	CC	CC	CC	CC	CC	CC	CC	CC	CC	CC	CC	CC	CC	CC	CC	CC	CC	CC	CC	CC	CC	CC	CC	CC	CC	CC	CC	CC	CC	CC	CC	CC	CC	CC	CC	CC	CC	CC	AC	AC	CC	AA	AC	CC	AC	AC	CC
AX-166502804	1	20.8392	CC	CC	CC	CC	CC	CC	CC	CC	CC	CC	CC	CC	CC	CC	CC	CC	CC	CC	CC	CC	CC	CC	CC	CC	CC	CC	CC	CC	CC	CC	CC	CC	CC	CC	CC	CC	CC	CC	CC	CC	CC	CC	CC	CC	CC	CC	CC
AX-166502805	1	20.8453	AA	AC	AA	AA	AC	AC	AA	AC	AA	AA	NA	AC	AC	AC	AA	AA	CC	AC	AC	AC	AC	AC	AC	AC	AC	AC	AC	AC	AC	AC	AC	AC	AC	AC	AC	AC	AC	AC	AC	CC	CC	CC	CC	AC	AC	AC	CC
AX-166502809	1	20.915	AA	AC	AC	AA	AA	AA	AC	AC	AC	AC	AA	AC	AA	AA	AA	AA	AC	AA	AA	AA	AA	AA	AC	AC	AC	AA	AA	AA	AA	AC	AC	AA	AC	AC	AA	AC	AC	AA	AC	AA	AC	AC	AC	AC	AC	AC	AC
AX-166502810	1	20.9703	AA	AC	AA	AA	AC	AC	AA	AC	AA	AA	NA	AC	AC	AC	AA	AA	AC	AC	AC	AC	AC	AC	AC	AC	AC	AC	AC	AC	AC	AC	AC	AC	AC	AC	AC	AC	AC	AC	AC	AA	AC	AC	AC	AC	AC	AC	AC
AX-123360073	1	20.9797	AA	AC	AC	AC	AC	AC	AC	AA	AA	AC	AA	AC	AC	AC	AC	AC	AA	AA	AA	AA	AA	AA	AA	AA	AA	AA	AA	AA	AA	AA	AA	AA	AA	AA	AA	AA	AA	AA	AC	AA	AC	AA	AA	AC	AA	AA	AC
AX-166510720	1	20.98	AC	AC	AC	AA	AA	AA	AC	CC	CC	AC	AC	AC	AA	AA	AA	AA	AC	AA	AC	AC	AA	AC	AC	AC	CC	AA	AA	AA	AA	AC	AC	AA	CC	CC	AC	AC	CC	AC	AA	AA	AA	AA	AA	AA	AA	AA	AA
AX-166510721	1	21.0523	AC	AC	AC	AC	AC	AC	AC	AC	AA	AC	AA	AC	AC	AC	AC	CC	AA	AC	AA	AC	AC	AA	AC	AC	AA	AC	AC	AC	AA	AC	AC	AA	AC	AA	AA	AA	AC	AC	AA	AC	AC	AA	AA	AC	AA	AA	AC
AX-123614273	1	21.0793	CC	AC	AC	AC	AC	AC	AC	CC	CC	AC	CC	AC	AC	AC	AC	AC	CC	CC	CC	CC	CC	CC	CC	CC	CC	CC	CC	CC	CC	CC	CC	CC	CC	CC	CC	CC	CC	CC	AC	CC	AC	CC	CC	AC	CC	CC	AC
AX-123524206	1	21.1146	AC	AC	AC	AC	AC	AC	AC	AC	CC	AC	CC	AC	AC	AC	AC	AA	CC	AC	CC	AC	AC	CC	AC	AC	CC	AC	AC	AC	CC	AC	AC	CC	AC	CC	CC	CC	AC	AC	CC	CC	CC	CC	CC	CC	CC	CC	CC
AX-166510722	1	21.1669	CC	CC	CC	CC	CC	CC	CC	CC	CC	CC	CC	CC	CC	CC	CC	CC	CC	CC	CC	CC	CC	CC	CC	CC	CC	CC	CC	CC	CC	CC	CC	CC	CC	CC	CC	CC	CC	CC	CC	CC	CC	CC	CC	CC	CC	CC	CC
AX-123524207	1	21.1906	CC	CC	CC	CC	CC	CC	CC	CC	CC	CC	CC	CC	CC	CC	CC	CC	AC	AC	CC	CC	AC	CC	AC	AC	CC	AC	AC	AC	AC	AC	AC	AC	CC	CC	CC	AC	CC	CC	AC	AA	AC	AA	AA	AC	AA	AA	AC
AX-166517596	1	21.7621	AA	AC	AA	AC	AC	AC	AA	AC	AA	AA	AA	AC	AC	AA	AA	AC	AA	AA	AA	AA	AA	AA	AA	AA	AA	AA	AA	AA	AA	AA	AA	AA	AA	AA	AA	AA	AA	AA	AA	AC	AC	AA	AA	AC	AA	AA	AC
AX-123363498	1	21.8285	AA	AC	AA	AA	AC	AA	AA	AC	AA	AC	AA	AC	AC	AC	AA	AA	CC	AC	AC	AC	AC	AC	AC	AC	AC	AC	AC	AC	AC	AC	AC	AC	AC	AC	AC	AC	AC	AC	AC	CC	CC	CC	CC	AC	AC	AC	CC
AX-166502813	1	22.0376	CC	AC	CC	CC	AC	CC	CC	AC	CC	AC	CC	AC	AC	AC	CC	CC	AA	AC	AC	AC	AC	AC	AC	AC	AC	AC	AC	AC	AC	AC	AC	AC	AC	AC	AC	AC	AC	AC	AC	AA	AA	AA	AA	AC	AC	AC	AA
AX-166510723	1	22.0477	CC	AC	CC	CC	AC	CC	CC	AC	CC	AC	CC	AC	AC	AC	CC	CC	AA	AC	AC	AC	AC	AC	AC	AC	AC	AC	AC	AC	AC	AC	AC	AC	AC	AC	AC	AC	AC	AC	AC	AA	AA	AA	AA	AC	AC	AC	AA
AX-123366817	1	22.0496	AC	AC	AC	AC	AC	AC	AC	AC	AA	AC	AA	AC	AC	AC	AC	CC	AA	AC	AA	AC	AC	AA	AC	AC	AA	AC	AC	AC	AA	AC	AC	AA	AC	AA	AA	AA	AC	AC	AA	AA	AA	AA	AA	AA	AA	AA	AA
AX-123363499	1	22.1355	AA	AC	AA	AC	AC	AC	AA	AC	AA	AA	AA	AC	AC	AA	AA	AC	AA	AA	AA	AA	AA	AA	AA	AA	AA	AA	AA	AA	AA	AA	AA	AA	AA	AA	AA	AA	AA	AA	AA	AA	AA	AA	AA	AA	AA	AA	AA
AX-166502816	1	22.1397	AC	AC	AC	AC	AC	AC	AC	AC	CC	AC	CC	AC	AC	AC	AC	AA	CC	AC	CC	AC	AC	CC	AC	AC	CC	AC	AC	AC	CC	AC	AC	CC	AC	CC	CC	CC	AC	AC	CC	CC	CC	CC	CC	CC	CC	CC	CC
AX-123360076	1	22.1462	AC	AC	AC	CC	CC	CC	AC	AA	AA	AC	AC	AC	CC	CC	CC	CC	AC	CC	AC	AC	CC	AC	AC	AC	AA	CC	CC	CC	CC	AC	AC	CC	AA	AA	AC	AC	AA	AC	CC	CC	CC	CC	CC	CC	CC	CC	CC
AX-166502818	1	22.2202	AC	AA	AA	AC	AC	AC	AA	AA	AA	AA	AC	AA	AC	AC	AC	AC	AA	AC	AC	AC	AC	AC	AA	AA	AA	AC	AC	AC	AC	AA	AA	AC	AA	AA	AC	AA	AA	AC	AA	AA	AA	AA	AA	AA	AA	AA	AA
AX-123415575	1	22.2488	AC	AC	AC	AA	AA	AA	AC	CC	CC	AC	AC	AC	AA	AA	AA	AA	CC	AC	AC	AC	AC	AC	CC	CC	CC	AC	AC	AC	AC	CC	CC	AC	CC	CC	AC	CC	CC	AC	NA	AC	AC	AA	AA	AA	AC	AC	AA
AX-123360077	1	22.2611	AC	AA	AC	AC	AC	AC	AA	AA	AC	AC	AA	AC	AA	AA	AC	AC	AA	AA	AA	AC	AC	AA	AA	AC	AA	AA	AC	AC	AC	AA	AC	AA	AA	AC	AA	AC	AA	AC	AA	AA	AA	AA	AA	AA	AA	AA	AA
AX-89874622	1	22.2614	AC	AC	AC	CC	CC	CC	AC	AA	AA	AC	AC	AC	CC	CC	CC	CC	AA	AC	AC	AC	AC	AC	AA	AA	AA	AC	AC	AC	AC	AC	AA	AC	AA	AA	AC	AA	AA	AC	CC	AC	AC	CC	CC	CC	AC	AC	CC
AX-166510724	1	22.31	AA	AA	AA	AA	AA	AA	AA	AA	AA	AA	AA	AA	AA	AA	AA	AA	AA	AA	AA	AA	AA	AA	AA	AA	AA	AA	AA	AA	AA	AA	AA	AA	AA	AA	AA	AA	AA	AA	AC	AC	AA	CC	AC	AA	AC	AC	AA
AX-166520143	1	22.3377	CC	AC	CC	CC	AC	CC	CC	AC	CC	AC	CC	AC	AC	AC	CC	CC	AC	AC	AC	AC	AC	AC	AC	AC	AC	AC	AC	AC	AC	AC	AC	AC	AC	AC	AC	AC	AC	AC	AC	AA	AC	AC	AC	AC	AC	AC	AC
AX-166502820	1	22.3931	AA	AA	AA	AA	NA	AA	AA	AA	AA	NA	AA	NA	AA	AA	AA	AA	NA	AA	AA	AC	AC	AA	AA	AC	AA	AA	AC	AC	AC	AA	AC	AA	AA	AC	AA	AC	AA	AC	AA	CC	AC	NA	AC	NA	NA	NA	AC
AX-166510725	1	22.5137	AC	CC	AC	CC	CC	CC	AC	CC	CC	AC	CC	CC	CC	AC	AC	AC	CC	AC	CC	AC	AC	CC	AC	AC	CC	AC	AC	AC	CC	AC	AC	CC	AC	CC	CC	CC	AC	AC	CC	CC	CC	CC	CC	CC	CC	CC	CC
AX-123360078	1	22.5271	AC	AC	AC	CC	CC	CC	AC	AA	AA	AC	AC	AC	CC	CC	CC	CC	AA	AC	AC	AC	AC	AC	AA	AA	AA	AC	AC	AC	AC	AA	AA	AC	AA	AA	AC	AA	AA	AC	CC	AC	AC	CC	CC	CC	AC	AC	CC
AX-166510726	1	22.5486	AA	AA	AA	AA	AA	AA	AA	AA	AA	AA	AA	AA	AA	AA	AA	AA	AA	AA	AA	AA	AA	AA	AA	AA	AA	AA	AA	AA	AA	AA	AA	AA	AA	AA	AA	AA	AA	AA	AC	AC	AA	CC	AC	AA	AC	AC	AA
AX-166510727	1	22.5498	CC	CC	CC	CC	CC	CC	CC	CC	CC	CC	CC	CC	CC	CC	CC	CC	AA	AC	AC	AC	AC	AC	AC	AC	AC	AC	AC	AC	AC	AC	AC	AC	AC	AC	AC	AC	AC	AC	CC	AC	AC	CC	CC	AC	CC	CC	CC
AX-166502822	1	22.5582	CC	CC	CC	CC	CC	CC	CC	CC	CC	CC	CC	CC	CC	CC	CC	CC	CC	CC	CC	CC	CC	CC	CC	CC	CC	CC	CC	CC	CC	CC	CC	CC	CC	CC	CC	CC	CC	CC	CC	CC	CC	CC	CC	CC	CC	CC	CC
AX-166520145	1	22.5613	AA	AA	AA	AA	AA	AA	AA	AA	AA	AA	AA	AA	AA	AA	AA	AA	AA	AA	AA	AA	AA	AA	AA	AA	AA	AA	AA	AA	AA	AA	AA	AA	AA	AA	AA	AA	AA	AA	AC	AC	AA	CC	AC	AA	AC	AC	AA
AX-166502823	1	22.5636	AC	CC	AC	CC	CC	CC	AC	CC	CC	AC	CC	CC	CC	AC	AC	AC	CC	AC	CC	AC	AC	CC	AC	AC	CC	AC	AC	AC	CC	AC	AC	CC	AC	CC	CC	CC	AC	AC	CC	CC	CC	CC	CC	CC	CC	CC	CC
AX-166520146	1	22.665	CC	CC	CC	CC	CC	CC	CC	CC	CC	CC	CC	CC	CC	CC	CC	CC	AC	AC	CC	CC	AC	CC	AC	AC	CC	AC	AC	AC	AC	AC	AC	AC	CC	CC	CC	AC	CC	CC	CC	AC	AC	CC	CC	CC	AC	AC	CC
AX-166510728	1	22.7609	AC	CC	CC	AC	AC	AC	CC	CC	CC	CC	AC	CC	AC	AC	AC	AC	CC	AC	AC	AC	AC	AC	CC	CC	CC	AC	AC	AC	AC	CC	CC	AC	CC	CC	AC	CC	CC	AC	CC	CC	CC	CC	CC	CC	CC	CC	CC
AX-166502824	1	22.7685	AA	AA	AA	AA	AA	AA	AA	AA	AA	AA	AA	AA	AA	AA	AA	AA	AA	AA	AA	AA	AA	AA	AA	AA	AA	AA	AA	AA	AA	AA	AA	AA	AA	AA	NA	AA	AA	AA	AA	AA	NA	AA	AA	AA	AA	AA	AA
AX-166510234	1	22.8905	AA	AA	AA	AA	AA	AA	AA	AA	AA	AA	AA	AA	AA	AA	AA	AA	AA	AA	AA	AA	AA	AA	AA	AA	AA	AA	AA	AA	AA	AA	AA	AA	AA	AA	AA	AA	AA	AA	AC	AC	AA	AC	AC	AC	AC	AC	AC
AX-166510093	1	22.9005	CC	CC	CC	CC	CC	CC	CC	CC	CC	CC	CC	CC	CC	CC	CC	CC	AC	AC	AC	AC	AC	AC	AC	AC	AC	AC	AC	AC	AC	AC	AC	AC	AC	AC	AC	AC	AC	AC	CC	AC	AC	CC	CC	AC	CC	CC	CC
AX-166520147	1	22.9107	AA	AC	AA	AA	AC	AA	AA	AC	AA	AC	AA	AC	AC	AC	AA	AA	AA	AA	AA	AA	AA	AA	AA	AA	AA	AA	AA	AA	AA	AA	AA	AA	AA	AA	AA	AA	AA	AA	AC	AC	AC	CC	CC	AA	AC	AC	CC
AX-89854388	1	22.9268	AA	AA	AA	AA	AA	AA	AA	AA	AA	AA	AA	AA	AA	AA	AA	AA	AA	AA	AA	AA	AA	AA	AA	AA	AA	AA	AA	AA	AA	AA	AA	AA	AA	AA	AA	AA	AA	AA	AA	AA	AA	AA	AA	AA	AA	AA	AA
AX-166510438	1	23.0302	CC	CC	CC	CC	CC	CC	CC	CC	CC	CC	CC	CC	CC	CC	CC	CC	AC	AC	AC	AC	AC	AC	AC	AC	AC	AC	AC	AC	AC	AC	AC	AC	AC	AC	AC	AC	AC	AC	CC	AC	AC	CC	CC	AC	CC	CC	CC
AX-166510480	1	23.0417	AC	AC	AC	CC	CC	CC	AC	AA	AA	AC	AC	AC	CC	CC	CC	CC	AC	CC	AC	AC	CC	AC	AC	AC	AA	CC	CC	CC	CC	AC	AC	CC	AA	AA	AC	AC	AA	AC	CC	CC	CC	CC	CC	CC	CC	CC	CC
AX-166510730	1	23.0509	AA	AA	AA	AA	AA	AA	AA	AA	AA	AA	AA	AA	AA	AA	AA	AA	AA	AA	AA	AA	AA	AA	AA	AA	AA	AA	AA	AA	AA	AA	AA	AA	AA	AA	AA	AA	AA	AA	AC	AC	AA	CC	AC	AA	AC	AC	AA
AX-166510731	1	23.058	CC	CC	CC	CC	CC	CC	CC	CC	CC	CC	CC	CC	CC	CC	CC	CC	AA	NA	NA	NA	NA	NA	NA	NA	NA	NA	NA	NA	NA	NA	NA	NA	NA	NA	NA	NA	NA	NA	CC	AC	NA	CC	CC	CC	NA	NA	CC
AX-123365025	1	23.262	AC	CC	AC	AC	AC	AC	CC	CC	AC	AC	CC	AC	CC	CC	AC	AC	CC	CC	CC	AC	AC	CC	CC	AC	CC	CC	AC	AC	AC	CC	AC	CC	CC	AC	CC	AC	CC	AC	CC	CC	CC	CC	CC	CC	CC	CC	CC
AX-123365026	1	23.3936	CC	CC	CC	CC	CC	CC	CC	CC	CC	CC	CC	CC	CC	CC	CC	CC	AC	AC	CC	CC	AC	CC	AC	AC	CC	AC	AC	AC	AC	AC	AC	AC	CC	CC	CC	AC	CC	CC	CC	AC	AC	CC	CC	CC	AC	AC	CC
AX-166517795	1	23.4034	AC	AC	AC	AA	AA	AA	AC	AC	AC	AC	AC	AC	AA	AA	AA	AA	AC	AA	AC	AC	AA	AC	AC	AC	AC	AA	AA	AA	AA	AC	NA	AA	AC	AC	AC	AC	AC	AC	AA	AA	AA	AA	AA	AA	AA	AA	AA
AX-166518001	1	23.5733	AA	AC	AA	AA	AC	AA	AA	AC	AA	AC	AA	AC	AC	AC	AA	AA	AA	AA	AA	AA	AA	AA	AA	AA	AA	AA	AA	AA	AA	AA	AA	AA	AA	AA	AA	AA	AA	AA	AC	AC	AC	CC	NA	AA	AC	AC	CC
AX-166520151	1	23.5779	AA	AC	AA	AA	AC	AA	AA	AC	AA	AC	AA	AC	AC	AC	AA	AA	AA	AA	AA	AA	AA	AA	AA	AA	AA	AA	AA	AA	AA	AA	AA	AA	AA	AA	AA	AA	AA	AA	AC	AC	AC	AC	AC	AA	AC	AC	AC
AX-89849330	1	23.5998	AA	AC	AA	AA	AC	AA	AA	AC	AA	AC	AA	AC	AC	AC	AA	AA	AA	AA	AA	AA	AA	AA	AA	AA	AA	AA	AA	AA	AA	AA	AA	AA	AA	AA	AA	AA	AA	AA	AC	AC	AC	CC	CC	AA	AC	AC	CC
AX-166518178	1	23.8275	CC	AC	CC	CC	AC	CC	CC	AC	CC	AC	CC	AC	AC	AC	CC	CC	CC	CC	CC	CC	CC	CC	CC	CC	CC	CC	CC	CC	CC	CC	CC	CC	CC	CC	CC	CC	CC	CC	AC	AC	AC	AA	AA	CC	AC	AC	AA
AX-89811594	1	24.0129	CC	CC	CC	CC	CC	CC	CC	CC	CC	CC	CC	CC	CC	CC	CC	CC	CC	CC	CC	CC	CC	CC	CC	CC	CC	CC	CC	CC	CC	CC	CC	CC	CC	CC	CC	CC	CC	CC	AC	AC	CC	AA	AA	AC	AC	AC	AC
AX-123365027	1	24.0401	AC	AC	AC	CC	CC	CC	AC	AA	AA	AC	AC	AC	CC	NA	CC	CC	NA	AC	AC	AC	AC	AC	AA	AA	AA	NA	AC	AC	AC	AA	AA	AC	AA	AA	AC	AA	AA	AC	CC	AA	AC	NA	NA	NA	AC	AC	NA
AX-166510737	1	24.045	AC	AC	AC	AA	AA	AA	AC	CC	CC	AC	AC	AC	AA	AA	AA	AA	CC	AC	AC	AC	AC	AC	CC	CC	CC	AC	AC	AC	AC	CC	CC	AC	CC	CC	AC	CC	CC	AC	AA	AC	AC	AA	AA	AA	AC	AC	AA
AX-123365029	1	24.0471	AC	AA	AC	AA	AA	AA	AC	AA	AA	AC	AA	AA	AA	AC	AC	AC	AA	AC	AA	AC	AC	AA	AC	AC	AA	AC	AC	AC	AA	AC	AC	AA	AC	AA	AA	AA	AC	AC	AC	AA	AC	AC	AA	AA	AC	AC	AC
AX-89874673	1	24.1041	CC	CC	CC	CC	CC	CC	CC	CC	NA	CC	CC	CC	CC	CC	CC	CC	AC	CC	CC	CC	CC	CC	CC	CC	AC	CC	CC	CC	CC	CC	CC	CC	CC	AC	CC	AC	CC	CC	CC	AC	CC	CC	AC	AC	CC	CC	CC
AX-89803620	1	24.3199	AC	AC	AC	AC	AC	AC	AC	AC	AA	AC	AA	AC	AC	AC	AC	CC	AA	AC	AA	AC	AC	AA	AC	AC	AA	AC	AC	AC	AA	AC	AC	AA	AC	AA	AA	NA	AC	AC	AC	AA	AC	AC	AA	AA	AC	AC	AC
AX-89874676	1	24.3212	AA	AC	AA	AC	AC	AC	AA	AC	AA	AA	AA	AC	AC	AA	AA	AC	AA	AA	AA	AA	AA	AA	AA	AA	AA	AA	AA	AA	AA	AA	AA	AA	AA	AA	AA	AA	AA	AA	AC	AA	AC	AC	AA	AA	AC	AC	AC
AX-166510738	1	24.351	AC	AC	AC	AC	AC	NA	AC	AC	AA	AC	AA	AC	AC	AC	AC	CC	AA	AC	AA	AC	AC	AA	AC	AC	AA	AC	AC	AC	AA	AC	AC	AA	AC	AA	AA	AA	AC	AC	AC	AA	AC	AC	AA	AA	AC	AC	AC
AX-166510739	1	24.3593	AC	CC	CC	AC	AC	AC	CC	CC	CC	CC	AC	CC	AC	AC	AC	AC	CC	NA	AC	AC	AC	AC	CC	CC	CC	AC	AC	AC	AC	CC	CC	AC	CC	CC	AC	CC	CC	AC	CC	CC	CC	CC	CC	CC	CC	CC	CC
AX-166502453	1	24.3685	AC	CC	AC	AC	AC	AC	CC	CC	AC	AC	CC	AC	CC	CC	AC	AC	CC	CC	CC	AC	AC	CC	CC	AC	CC	CC	AC	AC	AC	CC	AC	CC	CC	AC	CC	AC	CC	AC	CC	CC	CC	CC	CC	CC	CC	CC	CC
AX-123365030	1	24.3925	CC	AC	AC	AC	AC	AC	AC	CC	CC	AC	CC	AC	AC	AC	AC	AC	CC	CC	CC	CC	CC	CC	CC	CC	CC	CC	CC	CC	CC	CC	CC	CC	CC	CC	CC	CC	CC	CC	AC	CC	AC	CC	CC	AC	CC	CC	AC
AX-166519456	1	24.4522	CC	AC	CC	CC	AC	NA	CC	AC	CC	AC	CC	AC	NA	AC	CC	CC	CC	CC	CC	CC	CC	CC	CC	CC	CC	CC	CC	CC	CC	CC	CC	CC	CC	CC	NA	CC	CC	CC	AC	AC	AC	AC	AC	CC	AC	AC	AC
AX-166510740	1	24.4734	AC	AC	AA	AA	AC	AA	AC	CC	AA	AC	AC	AC	CC	CC	AA	AA	AA	AC	AC	AA	NA	AC	AC	NA	AC	AC	AA	AA	AA	AC	AA	AC	AC	AA	AC	AA	AC	AA	AC	AC	AC	CC	CC	AA	AC	AC	CC
AX-166510212	1	24.4752	CC	AC	AC	AC	CC	NA	AC	CC	AC	CC	AC	CC	CC	CC	AC	AC	AA	AC	AC	AC	AC	AC	AC	AC	AC	AC	AC	AC	AC	AC	AC	AC	AC	AC	AC	AC	AC	AC	AC	AC	AC	CC	CC	AA	AC	AC	CC
AX-166510741	1	24.4908	AA	AC	AC	AC	AA	AC	AC	AA	AC	AA	AC	AA	AA	AA	AC	AC	CC	AC	AC	AC	AC	AC	AC	AC	AC	AC	AC	AC	AC	AC	AC	AC	AC	AC	AC	AC	AC	AC	AC	AC	AC	AA	AA	CC	AC	AC	AA
AX-123360087	1	24.6314	CC	CC	CC	CC	CC	CC	CC	CC	CC	CC	CC	CC	CC	CC	CC	CC	CC	CC	CC	CC	CC	CC	CC	CC	CC	CC	CC	CC	CC	CC	CC	CC	CC	CC	CC	CC	CC	CC	AC	CC	AC	AC	CC	CC	AC	AC	AC
AX-166520154	1	24.6358	AA	CC	NA	NA	NA	AC	NA	NA	NA	NA	NA	NA	NA	NA	NA	NA	CC	NA	NA	NA	NA	NA	NA	NA	NA	NA	NA	NA	NA	NA	NA	NA	NA	NA	NA	NA	NA	NA	CC	CC	CC	CC	CC	CC	CC	CC	CC
AX-123360089	1	24.6361	AC	CC	AC	CC	CC	NA	AC	CC	AC	AC	CC	CC	CC	AC	AC	AC	CC	AC	CC	AC	AC	CC	AC	AC	CC	AC	AC	AC	CC	AC	AC	CC	AC	CC	CC	CC	AC	AC	CC	CC	CC	CC	CC	CC	CC	CC	CC
AX-123360090	1	24.6379	CC	AC	CC	AC	AC	AC	CC	AC	CC	CC	CC	AC	AC	CC	CC	AC	CC	CC	CC	CC	CC	CC	CC	CC	CC	CC	CC	CC	CC	CC	CC	CC	CC	CC	CC	CC	CC	CC	CC	CC	CC	CC	CC	CC	CC	CC	CC
AX-166520155	1	24.6891	CC	AC	CC	CC	AC	AC	CC	AC	CC	AC	CC	AC	AC	AC	CC	CC	CC	CC	CC	CC	CC	CC	CC	CC	CC	CC	CC	CC	CC	CC	CC	CC	CC	CC	CC	CC	CC	CC	AC	AC	AC	AC	AC	CC	AC	AC	AC
AX-89907060	1	24.6894	CC	AC	CC	CC	AC	AC	CC	AC	CC	AC	CC	AC	AC	AC	CC	CC	CC	CC	CC	CC	CC	CC	CC	CC	CC	CC	CC	CC	CC	CC	CC	CC	CC	CC	CC	CC	CC	CC	AC	AC	AC	AC	AC	CC	AC	AC	AC
AX-89817564	1	24.7204	AA	AC	AA	AA	AC	AA	AA	AC	AA	AC	AA	AC	AC	AC	AA	AA	AA	AA	AA	AA	AA	AA	AA	AA	AA	AA	AA	AA	AA	AA	AA	AA	AA	AA	AA	AA	AA	AA	AC	AC	AC	AC	AC	AA	AC	AC	AC
AX-166510219	1	24.7235	AC	AC	AC	AA	AA	AA	AC	CC	CC	AC	AC	AC	AA	AA	AA	AA	CC	AC	AC	AC	AC	AC	CC	CC	CC	AC	AC	AC	AC	CC	CC	AC	CC	CC	AC	CC	CC	AC	AC	CC	AC	CC	CC	AC	CC	CC	AC
AX-89817565	1	24.7402	AC	AA	AC	AC	AC	AA	AA	AC	AC	AA	AA	AC	AC	AA	AC	AA	AC	AC	AC	AC	AC	CC	AA	AC	AA	CC	CC	AC	AC	CC	CC	AC	AC	AA	AC	AC	AC	AC	AC	AC	AA	CC	AC	AA	AC	AC	AA
AX-89874694	1	24.7451	CC	AC	CC	CC	AC	CC	CC	AC	CC	AC	CC	AC	AC	AC	CC	CC	CC	CC	CC	CC	CC	CC	CC	CC	CC	CC	CC	CC	CC	CC	CC	CC	CC	CC	CC	CC	CC	CC	AC	AC	AC	AA	AA	CC	AC	AC	AA
AX-166510744	1	24.7609	AC	CC	CC	AC	AC	AC	CC	CC	CC	CC	AC	CC	AC	AC	AC	AC	CC	AC	AC	AC	AC	AC	CC	CC	CC	AC	AC	AC	AC	CC	CC	AC	CC	CC	AC	CC	CC	AC	CC	CC	CC	CC	CC	CC	CC	CC	CC
AX-166510221	1	24.8432	AC	AC	AC	AC	CC	AC	AA	AC	AC	CC	AA	CC	AC	AC	AC	AC	AA	AA	AA	AC	AC	AA	AA	AC	AA	AA	AC	AC	AC	AA	AC	AA	AA	AC	AA	AC	AA	AC	AC	AC	AC	CC	CC	AA	AC	AC	CC
AX-123524211	1	24.9189	AA	CC	AC	AC	AC	AC	AC	AC	AC	AC	AC	AC	AC	AC	AC	AC	CC	AC	AC	AC	AC	AC	AC	AC	AC	AC	AC	AC	AC	AC	AC	AC	AC	AC	AC	AC	AC	AC	CC	CC	CC	CC	CC	CC	CC	CC	CC
AX-166510222	1	25.0498	AC	AC	AC	CC	CC	CC	AC	AA	AA	AC	AC	AC	CC	CC	CC	CC	AA	AC	AC	AC	AC	AC	AA	AA	AA	AC	AC	AC	AC	AA	AA	AC	AA	AA	AC	AA	AA	AC	CC	AC	AC	CC	CC	CC	AC	AC	CC
AX-166510227	1	25.0981	AC	CC	CC	AC	AC	AC	CC	CC	CC	CC	AC	CC	AC	AC	AC	AC	CC	AC	AC	AC	AC	AC	CC	CC	CC	AC	AC	AC	AC	CC	CC	AC	CC	CC	AC	CC	CC	AC	CC	CC	CC	CC	CC	CC	CC	CC	CC
AX-166510746	1	25.1127	AA	CC	AC	NA	NA	AC	NA	AC	AC	NA	AC	AC	NA	AC	NA	AC	CC	NA	AC	NA	AC	NA	NA	NA	NA	NA	NA	NA	NA	AC	AC	AC	AC	NA	NA	AC	AC	NA	AC	AC	CC	AA	AC	CC	AC	AC	CC
AX-166520157	1	25.1145	CC	CC	CC	CC	CC	CC	CC	CC	CC	CC	CC	CC	CC	CC	CC	CC	CC	CC	CC	CC	CC	CC	CC	CC	CC	CC	CC	CC	CC	CC	CC	CC	CC	CC	CC	CC	CC	CC	AC	AC	CC	AC	AC	AC	AC	AC	AC
AX-89812891	1	25.587	CC	CC	CC	CC	CC	CC	CC	CC	CC	CC	CC	CC	CC	CC	CC	CC	AC	CC	AC	CC	AC	AC	CC	CC	CC	AC	AC	CC	CC	AC	AC	AC	CC	CC	CC	CC	CC	CC	CC	CC	CC	CC	CC	CC	CC	CC	CC
AX-166510748	1	25.6052	CC	AC	CC	AC	AC	AC	CC	CC	CC	CC	CC	AC	AC	CC	CC	AC	AA	AC	AC	AC	AC	AC	AC	AC	AC	AC	AC	AC	AC	AC	AC	AC	AC	AC	AC	AC	AC	AC	AA	AC	AC	AA	AA	AC	AA	AA	AC
AX-123360094	1	25.6057	AC	AA	AC	AC	AC	AC	AA	AA	AC	AC	AA	AC	AA	AA	AC	AC	AA	AA	AA	AC	AC	AA	AA	AC	AA	AA	AC	AC	AC	AA	AC	AA	AA	AC	AA	AC	AA	AC	AA	AA	AA	AA	AA	AA	AA	AA	AA
AX-123482020	1	25.6906	AC	AA	AC	AC	AC	AC	AA	AA	AC	AC	AA	AC	AA	AA	AC	AC	AA	AA	AA	AC	AC	AA	AA	AC	AA	AA	AC	AC	AC	AA	AC	AA	AA	AC	AA	AC	AA	AC	AA	AA	AA	AA	AA	AA	AA	AA	AA
AX-166502825	1	25.7181	AC	CC	AC	AC	AC	AC	CC	CC	AC	AC	CC	AC	CC	CC	AC	AC	CC	CC	CC	AC	AC	CC	CC	AC	CC	CC	AC	AC	AC	CC	AC	CC	CC	AC	CC	AC	CC	AC	CC	CC	CC	CC	CC	CC	CC	CC	CC
AX-123357016	1	25.8373	CC	AC	AC	AC	CC	AC	AC	CC	AC	CC	AC	CC	CC	CC	AC	AC	AA	AC	AC	AC	AC	AC	AC	AC	AC	AC	AC	AC	AC	AC	AC	AC	AC	AC	AC	AC	AC	AC	AC	AC	AC	CC	CC	AA	AC	NA	NA
AX-166520158	1	25.9083	CC	AC	CC	AC	AC	AC	CC	CC	CC	CC	CC	AC	AC	NA	CC	AC	AA	AC	AC	AC	AC	AC	AC	AC	AC	AC	AC	AC	AC	AC	AC	AC	AC	AC	AC	AC	AC	AC	AA	AC	AC	AA	AA	AC	AA	AA	AC
AX-166502827	1	25.9159	CC	AC	AC	AC	AC	AC	AC	CC	CC	AC	CC	AC	AC	AC	AC	AC	CC	CC	CC	CC	CC	CC	CC	CC	CC	CC	CC	CC	CC	CC	CC	CC	CC	CC	CC	CC	CC	CC	AA	AC	AC	AA	AA	AA	AC	AC	AA
AX-166520159	1	25.9233	CC	CC	CC	CC	CC	CC	CC	CC	CC	CC	CC	CC	CC	CC	CC	CC	CC	CC	CC	CC	CC	CC	CC	CC	CC	CC	CC	CC	CC	CC	CC	CC	CC	CC	CC	CC	CC	CC	AC	CC	AC	AC	CC	CC	AC	AC	AC
AX-123360096	1	26.1005	AC	CC	AC	AC	AC	AC	CC	CC	AC	AC	CC	AC	CC	CC	AC	AC	CC	CC	CC	AC	AC	CC	CC	AC	CC	CC	AC	AC	AC	CC	AC	CC	CC	AC	CC	AC	CC	AC	CC	CC	CC	CC	CC	CC	CC	CC	CC
AX-123357017	1	26.1941	NA	AC	AC	CC	CC	CC	AC	AA	AA	AC	AC	AC	CC	CC	CC	CC	AA	AC	AC	AC	AC	AC	AA	AA	AA	AC	AC	AC	AC	AA	AA	AC	AA	AA	AC	AA	AA	AC	CC	AC	AC	CC	CC	CC	AC	AC	CC
AX-123357018	1	26.2039	AC	CC	AC	AC	AC	AC	CC	CC	AC	AC	CC	AC	CC	CC	AC	AC	CC	CC	CC	AC	AC	CC	CC	AC	CC	CC	AC	AC	AC	CC	AC	CC	CC	AC	CC	AC	CC	AC	CC	CC	CC	CC	CC	CC	CC	CC	CC
AX-89874728	1	26.2047	AA	AA	AA	AA	AA	AA	AA	AA	AA	AA	AA	AA	AA	AA	AA	AA	AC	AA	AC	AA	AC	AC	AA	AA	AA	AC	AC	AA	AA	AC	AC	AC	AA	AA	AA	AA	AA	AA	AA	AA	AA	AA	AA	AA	AA	AA	AA
AX-166520160	1	26.2099	AC	AC	AC	CC	CC	CC	AC	AA	AA	AC	AC	AC	CC	CC	CC	CC	AC	CC	AC	AC	CC	AC	AC	AC	AA	CC	CC	CC	CC	AC	AC	CC	AA	AA	AC	AC	NA	CC	CC	CC	CC	CC	CC	CC	CC	CC	CC
AX-123357019	1	26.2233	AC	CC	AC	AC	AC	AC	CC	CC	AC	AC	CC	AC	CC	CC	AC	AC	CC	CC	CC	AC	AC	CC	CC	AC	CC	CC	AC	AC	AC	CC	AC	CC	CC	AC	CC	AC	CC	AC	CC	CC	CC	CC	CC	CC	CC	CC	CC
AX-166518989	1	26.2293	AA	AC	AC	AC	AA	AC	AC	AA	AC	AA	AC	AA	AA	AA	AC	AC	AC	AC	AC	AC	AC	AC	AC	AC	AC	AC	AC	AC	AC	AC	AC	AC	AC	AC	AC	AC	AC	AC	AC	CC	AC	NA	NA	AC	AC	AC	NA
AX-166509131	1	26.2833	CC	AC	AC	AC	AC	AC	AC	CC	CC	AC	CC	AC	NA	AC	AC	AC	NA	CC	CC	CC	CC	CC	CC	CC	CC	CC	CC	NA	CC	CC	CC	CC	CC	CC	CC	CC	CC	CC	AC	AC	AC	CC	CC	AC	CC	CC	AC
AX-166502829	1	26.3169	AC	AA	AA	AC	AC	AC	AA	AA	AA	AA	AC	AA	AC	AC	AC	AC	AA	AC	AC	AC	AC	AC	AA	AA	AA	AC	AC	AC	AC	AA	AA	AC	AA	AA	AC	AA	AA	AC	AA	AA	AA	AA	AA	AA	AA	AA	AA
AX-123357020	1	26.3375	AC	AC	AC	AA	AA	AA	AC	CC	CC	AC	AC	AC	AA	AA	AA	AA	CC	AC	AC	AC	AC	AC	CC	CC	CC	AC	AC	AC	AC	CC	CC	AC	CC	CC	AC	CC	CC	AC	AA	AC	AC	AA	AA	AA	AC	AC	AA
AX-166518991	1	26.338	AC	CC	CC	CC	AC	CC	CC	AC	CC	AC	CC	AC	AC	AC	CC	CC	CC	CC	CC	CC	CC	CC	CC	CC	CC	CC	CC	CC	CC	CC	CC	CC	CC	CC	CC	CC	CC	CC	CC	CC	CC	NA	NA	CC	CC	CC	NA
AX-166520162	1	26.3425	AC	AA	AA	AC	AC	AC	AA	AA	AA	AA	AC	AA	AC	AC	AC	AC	AA	AC	AC	AC	AC	AC	AA	AA	AA	AC	AC	AC	AC	AA	AA	AC	AA	AA	AC	AA	AA	AC	AA	AA	AA	AA	AA	AA	AA	AA	AA
AX-166510750	1	26.3715	AC	AC	AC	CC	CC	CC	AC	AC	AC	AC	AC	AC	CC	CC	CC	CC	AC	CC	AC	AC	CC	AC	AC	AC	AC	CC	CC	CC	CC	AC	AC	CC	AC	AC	AC	AC	AC	CC	CC	CC	CC	CC	CC	CC	CC	CC	CC
AX-166510751	1	26.3762	CC	CC	CC	CC	CC	CC	CC	CC	CC	CC	CC	CC	CC	CC	CC	CC	CC	CC	CC	CC	CC	CC	CC	CC	CC	CC	CC	CC	CC	CC	CC	CC	CC	CC	CC	CC	CC	CC	AC	AC	CC	AC	AC	AC	AC	AC	AC
AX-166510752	1	26.4202	AC	AC	AC	CC	CC	CC	AC	AA	AA	AC	AC	AC	CC	CC	CC	CC	AC	CC	AC	AC	CC	AC	AC	AC	AA	CC	CC	CC	CC	AC	AC	CC	AA	NA	AC	AC	NA	CC	CC	CC	CC	CC	CC	CC	CC	CC	CC
AX-123357021	1	26.4213	CC	AC	AC	AC	CC	AC	AC	CC	AC	CC	AC	CC	CC	CC	AC	AC	AA	AC	AC	AC	AC	AC	AC	AC	AC	AC	AC	AC	AC	AC	AC	AC	AC	AC	AC	AC	AC	AC	AC	AC	AC	CC	CC	AA	AC	AC	CC
AX-89874739	1	26.4476	CC	CC	CC	CC	CC	CC	CC	CC	CC	CC	CC	CC	CC	CC	CC	CC	AC	CC	AC	CC	AC	AC	CC	CC	CC	AC	AC	CC	CC	AC	AC	AC	CC	CC	CC	CC	CC	CC	CC	CC	CC	CC	CC	CC	CC	CC	CC
AX-166510753	1	26.4498	AC	CC	CC	AC	AC	AC	CC	CC	CC	CC	AC	CC	AC	AC	AC	AC	CC	AC	AC	AC	AC	AC	CC	CC	CC	AC	AC	AC	AC	CC	CC	AC	CC	CC	AC	CC	CC	AC	CC	CC	CC	CC	CC	CC	CC	CC	CC
AX-166518624	1	26.4544	CC	CC	CC	CC	CC	CC	CC	CC	CC	CC	CC	CC	CC	CC	CC	CC	CC	CC	CC	CC	CC	CC	CC	CC	CC	CC	CC	CC	CC	CC	CC	CC	CC	CC	CC	CC	CC	CC	AC	CC	AC	AC	CC	CC	AC	AC	AC
AX-123404894	1	26.5992	CC	AC	AC	AC	AC	AC	AC	CC	CC	AC	CC	AC	AC	AC	AC	AC	CC	CC	CC	CC	CC	CC	CC	CC	CC	CC	CC	CC	CC	CC	CC	CC	CC	CC	CC	CC	CC	CC	AC	CC	AC	CC	CC	AC	CC	CC	AC
AX-166519457	1	26.6234	AC	CC	AC	AC	AC	CC	CC	AC	AC	CC	CC	AC	AC	NA	AC	CC	AC	AC	AC	AC	AC	AA	CC	AC	CC	NA	AA	AC	NA	AA	AA	AC	AC	CC	AC	AC	AC	AC	AC	AC	CC	AA	AC	CC	AC	AC	CC
AX-166517597	1	26.7964	AA	AC	AA	AA	AC	AA	AA	AC	AA	AC	AA	AC	AC	AC	AA	AA	AA	AA	AA	AA	AA	AA	AA	AA	AA	AA	AA	AA	AA	AA	AA	AA	AA	AA	AA	AA	AA	AA	AC	AC	AC	CC	CC	AA	AC	AC	CC
AX-166502830	1	26.8589	AA	AC	AA	AA	AC	AA	AA	AC	AA	AC	AA	AC	AC	AC	AA	AA	AA	AA	AA	AA	AA	AA	AA	AA	AA	AA	AA	AA	AA	AA	AA	AA	AA	AA	AA	AA	AA	AA	AC	AC	AC	AC	AC	AA	AC	AC	AC
AX-123357022	1	26.9312	AC	AA	AC	AC	AC	AA	AA	AC	AC	AA	AA	AC	AC	AA	AC	AA	AA	AC	AA	AC	AA	AC	AA	AC	AA	AC	AC	AC	AA	AC	AC	AA	AC	AA	AC	AC	AC	AC	AC	AC	AA	AC	AC	AA	AC	AC	AA
AX-123540636	1	26.939	AA	AC	AC	AC	AA	AC	AC	AA	AC	AA	AC	AA	AA	AA	AC	AC	CC	AC	AC	AC	AC	AC	AC	AC	AC	AC	AC	AC	AC	AC	AC	AC	AC	AC	AC	AC	AC	AC	AC	AC	AC	AA	AA	CC	AC	AC	AA
AX-166520168	1	28.2565	AA	AC	AA	AC	AC	AC	AA	AA	AA	AA	AA	AC	NA	AA	AA	AC	CC	AC	AC	AC	AC	AC	AC	AC	AC	AC	AC	AC	AC	AC	AC	AC	AC	AC	AC	AC	AC	AC	CC	AC	AC	CC	CC	AC	CC	CC	AC
AX-166510755	1	28.2598	CC	AC	CC	AC	AC	AC	CC	CC	CC	CC	CC	AC	AC	CC	CC	AC	AA	AC	AC	AC	AC	AC	AC	AC	AC	AC	AC	AC	AC	AC	AC	AC	AC	AC	AC	AC	AC	AC	AA	AC	AC	AA	AA	AC	AA	AA	AC
AX-166520169	1	28.3385	CC	AC	AC	AC	CC	AC	AC	CC	AC	CC	AC	CC	CC	CC	AC	AC	NA	AC	AC	AC	AC	AC	AC	AC	AC	AC	AC	AC	AC	AC	AC	AC	AC	AC	AC	AC	AC	AC	AC	AA	AC	NA	NA	AA	AC	AC	NA
AX-166502832	1	28.4097	AA	AC	AA	AA	AC	AA	AA	AC	AA	AC	AA	AC	AC	AC	AA	AA	AA	AA	AA	AA	AA	AA	AA	AA	AA	AA	AA	AA	AA	AA	AA	AA	AA	AA	AA	AA	AA	AA	AC	AC	AC	CC	CC	AA	AC	AC	CC
AX-89779635	1	28.5257	CC	CC	CC	CC	CC	CC	CC	CC	CC	CC	CC	CC	CC	CC	CC	CC	AC	CC	AC	CC	AC	AC	CC	CC	CC	AC	AC	CC	CC	AC	AC	AC	CC	CC	CC	CC	CC	CC	CC	CC	CC	CC	CC	CC	CC	CC	CC
AX-166520170	1	28.5327	CC	AC	AC	AC	CC	AC	AC	CC	AC	CC	AC	CC	CC	CC	AC	AC	AA	AC	AC	AC	AC	AC	AC	AC	AC	AC	AC	AC	AC	AC	AC	AC	NA	AC	AC	AC	AC	AC	AC	AC	AC	CC	CC	AA	AC	AC	CC
AX-166502834	1	28.5527	AC	CC	CC	CC	CC	CC	AC	AC	NA	CC	AC	CC	AC	AC	CC	CC	CC	AC	AC	CC	CC	AC	AC	CC	AC	AC	CC	CC	CC	NA	CC	AC	AC	CC	AC	CC	AC	CC	CC	CC	CC	CC	CC	CC	CC	CC	CC
AX-89779637	1	28.652	AC	AC	AC	AC	AC	AC	AC	CC	CC	AC	AC	AC	AC	AC	AC	AC	CC	AC	AC	AC	AC	AC	CC	CC	CC	AC	AC	AC	AC	CC	CC	AC	CC	CC	CC	CC	CC	AC	AC	CC	AC	CC	CC	AC	CC	CC	AC
AX-123357025	1	28.6622	AC	CC	AC	AC	AC	CC	CC	AC	AC	CC	CC	AC	AC	CC	AC	CC	AC	AC	AC	AC	AC	AA	CC	AC	CC	AA	AA	AC	CC	AA	AA	AC	AC	CC	AC	AC	AC	AC	AC	AC	CC	AA	AC	CC	AC	AC	CC
AX-123359749	1	28.6665	AC	AC	AC	AA	AA	AA	AC	CC	CC	AC	AC	AC	AA	AA	AA	AA	CC	AC	AC	AC	AC	AC	CC	CC	CC	AC	AC	AC	AC	CC	CC	AC	CC	CC	CC	CC	CC	AC	AA	AC	AC	AA	AA	AA	AC	AC	AA
AX-166520171	1	28.7986	CC	AC	CC	CC	AC	CC	CC	AC	CC	AC	CC	AC	AC	AC	CC	CC	CC	CC	CC	CC	CC	CC	CC	CC	CC	CC	CC	CC	CC	CC	CC	CC	CC	CC	CC	CC	CC	CC	AC	AC	AC	AA	NA	CC	AC	AC	AC
AX-166520172	1	28.9356	AC	AC	AC	CC	CC	CC	AC	AA	AA	AC	AC	AC	CC	CC	CC	CC	AC	CC	AC	AC	CC	AC	AC	AC	AA	CC	CC	CC	CC	AC	AC	CC	AA	AA	AA	AC	AA	CC	CC	CC	CC	CC	CC	CC	CC	CC	CC
AX-166520174	1	29.147	AA	AA	AA	AA	AA	AA	AA	AA	AA	AA	AA	AA	AA	AA	AA	AA	AC	AC	AA	AA	AC	AA	AC	AC	AA	AC	AC	AC	AC	AC	AC	AC	AA	AA	AA	AC	AA	AC	AA	NA	AC	AA	AA	AA	AC	AC	AA
AX-166520175	1	29.1814	AC	AC	AC	CC	CC	CC	AC	AA	AA	AC	AC	AC	CC	CC	CC	CC	AC	CC	AC	AC	CC	AC	AC	AC	AA	CC	CC	CC	CC	AC	AC	CC	AA	AA	AA	AC	AA	CC	CC	CC	CC	CC	CC	CC	CC	CC	CC
AX-89847041	1	29.5502	CC	AC	CC	CC	CC	AC	NA	CC	CC	NA	AC	CC	CC	AC	CC	NA	AA	NA	NA	NA	NA	AC	AC	NA	AC	AC	AC	NA	AC	AC	AC	NA	NA	NA	NA	NA	NA	NA	CC	CC	NA	CC	CC	NA	CC	CC	NA
AX-166502836	1	29.704	AC	AC	AC	AA	AA	AA	AC	CC	CC	AC	AC	AC	AA	AA	AA	AA	CC	AC	AC	AC	AC	AC	CC	CC	CC	AC	AC	AC	AC	CC	CC	AC	CC	CC	CC	CC	CC	AC	AC	CC	AC	CC	CC	AC	CC	CC	AC
AX-89817677	1	29.7069	CC	AC	CC	CC	AC	NA	CC	AC	CC	AC	CC	AC	AC	AC	CC	CC	CC	CC	CC	CC	CC	CC	CC	CC	CC	CC	CC	CC	CC	CC	CC	CC	CC	CC	CC	CC	CC	CC	AC	AC	AC	AA	AA	CC	AC	AC	AA
AX-123357026	1	29.7172	AC	AC	AC	AA	AA	AA	AC	CC	CC	AC	AC	AC	AA	AA	AA	AA	CC	AC	AC	AC	AC	AC	CC	CC	CC	AC	AC	AC	AC	CC	CC	AC	CC	CC	CC	CC	CC	AC	AA	AC	AC	AA	AA	AA	AC	AC	AA
AX-123357027	1	29.7313	AC	AC	AC	CC	CC	CC	AC	AA	AA	AC	AC	AC	CC	CC	CC	CC	AA	AC	AC	AC	AC	AC	AA	AA	AA	AC	AC	AC	AC	AA	AA	AC	AA	AA	AA	AA	AA	AC	CC	AC	AC	CC	CC	CC	AC	AC	CC
AX-89779650	1	29.7609	AA	AA	AA	AA	AA	AA	AA	NA	NA	AA	AA	AA	AA	AA	AA	AA	AA	AA	AA	AA	AA	AA	AA	AA	NA	AA	AA	AA	AA	AA	AA	AA	NA	NA	NA	AA	NA	AA	AA	AA	AA	NA	NA	AA	AA	AA	AA
AX-166517599	1	29.7804	AA	AA	AA	AA	AA	AA	AA	AA	AA	AA	AA	AA	AA	AA	AA	AA	CC	AC	AC	AC	AC	AC	AC	AC	AC	AC	AC	AC	AC	AC	AC	AC	AC	AC	AC	AC	AC	AC	CC	AC	AC	CC	CC	AC	CC	CC	AC
AX-123360100	1	29.8039	CC	CC	CC	CC	CC	CC	CC	CC	CC	CC	CC	CC	CC	CC	CC	CC	CC	CC	CC	CC	CC	CC	CC	CC	CC	CC	CC	CC	CC	CC	CC	CC	CC	CC	CC	CC	CC	CC	CC	CC	CC	CC	CC	CC	CC	CC	CC
AX-166520177	1	29.8151	AC	AC	AC	CC	CC	CC	AC	AA	AA	AC	AC	AC	CC	CC	CC	CC	AA	AC	AC	AC	AC	AC	AA	AA	AA	AC	AC	AC	AC	AA	AA	AC	AA	AA	AA	AA	AA	AC	AC	AA	AC	AA	AA	AC	AA	AA	AC
AX-123366823	1	29.8736	CC	CC	CC	CC	CC	CC	CC	CC	CC	CC	CC	CC	CC	CC	CC	CC	AA	AC	AC	AC	AC	AC	AC	AC	AC	AC	AC	AC	AC	AC	AC	AC	AC	AC	AC	AC	AC	AC	AA	AC	AC	AA	AA	AC	AA	AA	AC
AX-166520178	1	29.8955	AA	AA	AA	AA	AA	AA	AA	AA	AA	AA	AA	AA	AA	AA	AA	AA	AA	AA	AA	AA	AA	AA	AA	AA	AA	AA	AA	AA	AA	AA	AA	AA	AA	AA	AA	AA	AA	AA	AC	AC	AA	AC	AC	AC	AC	AC	AC
AX-89851085	1	29.9725	CC	CC	CC	CC	CC	CC	CC	CC	CC	CC	CC	CC	CC	CC	CC	CC	AC	AC	AC	AC	AC	AC	AC	AC	AC	AC	AC	AC	AC	AC	AC	AC	AC	AC	AC	AC	AC	AC	AC	AA	AC	AC	AC	AC	AC	AC	AC
AX-166502838	1	30.0631	CC	CC	CC	CC	CC	CC	CC	CC	CC	CC	CC	CC	CC	CC	CC	CC	AC	AC	CC	CC	AC	CC	AC	AC	CC	AC	AC	AC	AC	AC	AC	AC	CC	CC	CC	AC	CC	AC	CC	AC	AC	CC	CC	CC	AC	AC	CC
AX-166520179	1	30.0653	AC	AC	AC	CC	CC	CC	AC	AA	AA	AC	AC	AC	CC	CC	CC	CC	AA	AC	AC	AC	AC	AC	AA	AA	AA	AC	AC	AC	AC	AA	AA	AC	AA	AA	AA	AA	AA	AC	CC	AC	AC	CC	CC	CC	AC	AC	CC
AX-166520180	1	30.0829	AC	AC	AA	AA	AC	NA	AC	CC	NA	AC	AC	AC	CC	CC	AA	AA	AC	AC	AC	AC	AC	CC	AC	AC	AC	CC	AA	AC	AA	AC	AA	AC	CC	AC	AC	AA	AC	AC	AC	CC	CC	CC	CC	AC	AC	AC	CC
AX-166510765	1	30.3866	CC	AC	AC	AC	CC	AC	AC	CC	AC	CC	AC	CC	CC	CC	AC	AC	AC	AC	AC	CC	CC	CC	AC	CC	AC	CC	AC	CC	AC	AC	AC	AC	CC	CC	AC	AC	AC	CC	AC	CC	CC	CC	CC	AC	AC	AC	CC
AX-166520181	1	30.4673	AC	AC	AC	CC	CC	CC	AC	AA	AA	AC	AC	AC	CC	CC	CC	CC	AA	AC	AC	AC	AC	AC	AA	AA	AA	AC	AC	AC	AC	AA	AA	AC	NA	AA	AA	AA	AA	AC	CC	AC	AC	CC	CC	CC	AC	AC	CC
AX-166520182	1	30.4741	AC	AC	AC	AC	CC	NA	AA	AC	AC	CC	AA	CC	AC	AC	AC	AC	AC	AA	AA	CC	CC	AC	AA	CC	AA	AC	AC	CC	AC	AA	AC	AA	AC	CC	AA	AC	AA	CC	AC	CC	CC	CC	CC	AC	AC	AC	CC
AX-123365038	1	30.4789	AC	AC	AC	CC	CC	CC	AC	AA	AA	AC	AC	AC	CC	CC	CC	CC	AA	AC	AC	AC	AC	AC	AA	AA	AA	AC	AC	AC	AC	AA	AA	AC	AA	AA	AA	AA	NA	AC	CC	AC	AC	CC	CC	CC	AC	AC	CC
AX-166502840	1	30.5359	AC	AC	AC	AA	AA	AA	AC	AC	AC	AC	AC	AC	AA	AA	AA	AA	AC	AA	AC	AC	AA	AC	AC	AC	AC	AA	AA	AA	AA	AC	AC	AA	AC	AC	AC	AC	AC	AA	AA	AC	AA	AA	AA	AA	AA	AA	AA
AX-123524215	1	30.6601	AA	AC	AC	AC	AA	AC	AC	AA	AC	AA	AC	AA	AA	AA	AC	AC	AC	AC	AC	AA	AA	AA	AC	AA	AC	AA	AC	AA	AC	AC	AC	AC	AA	AA	AC	AC	AC	AA	AC	AA	AA	AA	AA	AC	AC	AC	AA
AX-166502841	1	30.6616	AC	CC	CC	CC	CC	CC	AC	AC	CC	CC	AC	CC	AC	AC	CC	CC	CC	AC	AC	CC	CC	AC	AC	CC	AC	AC	CC	CC	CC	AC	CC	AC	AC	CC	AC	CC	AC	CC	CC	CC	CC	CC	CC	CC	CC	CC	CC
AX-166502842	1	30.6624	AC	AC	AC	CC	CC	CC	AC	AC	AC	AC	AC	AC	CC	CC	CC	CC	AC	CC	AC	AC	CC	AC	AC	AC	AC	CC	CC	CC	CC	AC	AC	CC	AC	AC	AC	AC	AC	CC	CC	CC	CC	CC	CC	CC	CC	CC	CC
AX-166502843	1	30.666	AC	AC	AC	AA	AA	AA	AC	AC	AC	AC	AC	AC	AA	AA	AA	AA	AC	AA	AC	AC	AA	AC	AC	AC	AC	AA	AA	AA	AA	AC	AC	AA	AC	AC	NA	AC	AC	AA	AA	NA	AA	AA	AA	AA	AA	AA	AA
AX-166502845	1	30.8095	AC	AC	AC	CC	CC	CC	AC	AA	AA	AC	AC	AC	CC	CC	CC	CC	AC	CC	AC	AC	CC	AC	AC	AC	AA	CC	CC	CC	CC	AC	AC	CC	AA	AA	AA	AC	AA	CC	CC	CC	CC	CC	CC	CC	CC	CC	CC
AX-166502846	1	30.8379	CC	AC	CC	CC	AC	CC	CC	AC	CC	AC	CC	AC	AC	AC	CC	CC	AC	CC	CC	AC	AC	AC	CC	AC	CC	AC	CC	AC	CC	CC	CC	CC	AC	AC	CC	CC	CC	AC	AC	AA	AC	AC	AC	AC	AC	AC	AC
AX-166510767	1	30.903	CC	CC	CC	CC	CC	CC	CC	CC	CC	CC	CC	CC	CC	CC	CC	CC	CC	CC	CC	CC	CC	CC	CC	CC	CC	CC	CC	CC	CC	CC	CC	CC	CC	CC	CC	CC	CC	CC	CC	CC	CC	CC	CC	CC	CC	CC	CC
AX-166510768	1	30.9081	AA	AA	AA	AA	AA	AA	AA	AA	AA	AA	AA	AA	AA	AA	AA	AA	AC	AC	AA	AA	AC	AA	AC	AC	AA	AC	AC	AC	AC	AC	AC	AC	AA	AA	AA	AC	AA	AC	AA	AC	AC	AA	AA	AA	AC	AC	AA
AX-166502847	1	31.0354	AC	AA	AC	AC	AC	AA	AA	AC	AC	AA	AA	AC	AC	AA	AC	AA	CC	CC	AC	CC	AC	CC	AC	CC	AC	CC	CC	CC	AC	CC	CC	AC	CC	AC	CC	CC	CC	CC	AC	CC	AC	CC	CC	AC	CC	AC	AC
AX-166510769	1	31.0403	AC	AA	AC	AC	AC	AA	AA	AC	AC	AA	AA	AC	AC	AA	AC	AA	CC	CC	AC	CC	AC	CC	AC	CC	AC	CC	CC	CC	AC	CC	CC	AC	CC	AC	CC	CC	CC	CC	AC	CC	AC	CC	CC	AC	CC	AC	AC
AX-123360106	1	31.047	CC	AC	AC	AC	CC	AC	AC	CC	AC	CC	AC	CC	CC	CC	AC	AC	AC	AC	AC	CC	CC	CC	AC	CC	AC	CC	AC	CC	AC	AC	AC	AC	CC	CC	AC	AC	AC	CC	AC	CC	CC	CC	CC	AC	AC	AC	CC
AX-166520186	1	31.0584	CC	CC	CC	CC	CC	CC	CC	CC	CC	CC	CC	CC	CC	CC	CC	CC	CC	CC	CC	CC	CC	CC	CC	CC	CC	CC	CC	CC	CC	CC	CC	CC	CC	CC	CC	CC	CC	CC	AC	AC	CC	AC	AC	AC	AC	AC	AC
AX-166518625	1	31.1084	AC	AC	AC	CC	CC	CC	AC	AA	AA	AC	AC	AC	CC	CC	CC	CC	AC	CC	AC	AC	CC	AC	AC	AC	AA	CC	CC	CC	CC	AC	AC	CC	AA	AA	AA	AC	AC	CC	CC	CC	CC	CC	CC	CC	CC	CC	CC
AX-166502848	1	31.1957	CC	CC	CC	CC	CC	CC	CC	CC	CC	CC	CC	CC	CC	CC	CC	CC	CC	CC	CC	CC	CC	CC	CC	CC	CC	CC	CC	CC	CC	CC	CC	CC	CC	CC	CC	CC	CC	CC	AC	AC	CC	AA	AA	NA	AC	AC	AC
AX-123357032	1	31.2102	AA	AA	AA	AA	AA	AA	AA	AA	AA	AA	AA	AA	AA	AA	AA	AA	AC	AC	AA	AA	AC	AA	AC	AC	AA	AC	NA	AC	AC	AC	AC	AC	AA	AA	AA	AC	AA	AC	AA	AC	AC	AA	AA	AA	AC	AC	AA
AX-166502849	1	31.2168	CC	AC	CC	CC	AC	CC	CC	AC	CC	AC	CC	AC	AC	AC	CC	CC	AC	CC	CC	AC	AC	AC	CC	AC	CC	AC	CC	AC	CC	CC	CC	CC	AC	AC	CC	CC	CC	AC	AC	AA	AA	AA	AA	AC	AC	AC	AA
AX-166510771	1	31.2258	AC	AC	AC	AC	AC	AC	AC	AC	AC	AC	AC	AC	AC	AC	AC	AC	AC	AC	AC	AC	AC	AC	AC	AC	AC	AC	AC	AC	AC	AC	AC	AC	AC	AC	AC	AC	AC	AC	AC	CC	AC	AC	AC	AC	AC	AC	AC
AX-166520187	1	31.2294	AA	AC	AA	AA	AC	AA	AA	AC	AA	AC	AA	AC	AC	AC	AA	AA	AC	AA	AA	AC	AC	AC	AA	AC	AA	AC	AA	AC	AA	AA	AA	AA	AC	AC	AA	AA	AA	AC	AC	CC	CC	CC	CC	AC	AC	AC	CC
AX-123366824	1	31.3388	AC	AA	AC	AC	AC	AA	AA	AC	AC	AA	AA	AC	AC	AA	AC	AA	CC	CC	AC	CC	AC	CC	AC	CC	AC	CC	CC	CC	AC	CC	CC	AC	CC	AC	CC	CC	CC	CC	AC	CC	AC	CC	CC	AC	CC	AC	AC
AX-123365040	1	31.8341	CC	CC	CC	CC	CC	CC	CC	CC	CC	CC	CC	CC	CC	CC	CC	CC	CC	CC	CC	CC	CC	CC	CC	CC	CC	CC	CC	CC	CC	CC	CC	CC	CC	CC	CC	CC	CC	CC	CC	CC	CC	CC	CC	CC	CC	CC	CC
AX-89874841	1	31.8635	AA	AA	AA	AA	AA	AA	AA	AA	AA	AA	AA	AA	NA	AA	AA	AA	AA	AA	AA	AA	AA	AA	AA	AA	AA	AA	AA	AA	AA	AA	AA	AA	AA	AA	AA	AA	AA	AA	AA	AA	AA	AA	AA	AA	AA	AA	AA
AX-166520191	1	31.8942	CC	AC	CC	CC	AC	CC	CC	AC	CC	AC	CC	AC	AC	AC	CC	CC	AC	CC	CC	AC	AC	AC	CC	AC	CC	AC	CC	AC	CC	CC	CC	CC	AC	AC	CC	CC	CC	AC	AC	AA	AA	AA	AA	AC	AC	AC	AA
AX-166510773	1	31.9089	AC	CC	AC	AC	AC	AC	CC	CC	AC	AC	CC	AC	CC	CC	AC	AC	CC	CC	CC	AC	AC	CC	CC	AC	CC	CC	AC	AC	AC	CC	AC	CC	CC	AC	CC	AC	CC	AC	CC	CC	CC	CC	CC	CC	CC	CC	CC
AX-166520192	1	31.9434	AA	AA	AA	AA	AA	AA	AA	AA	AA	AA	AA	AA	AA	AA	AA	AA	AA	AA	AA	AA	AA	AA	AA	AA	AA	AA	AA	AA	AA	AA	AA	AA	AA	AA	AA	AA	AA	AA	AC	AA	AA	AC	AC	AC	AC	AC	AC
AX-166520193	1	32.0959	CC	AC	CC	CC	AC	CC	CC	AC	CC	NA	CC	AC	AC	AC	CC	CC	AC	CC	CC	AC	AC	AC	CC	AC	CC	AC	CC	AC	CC	CC	CC	CC	AC	AC	CC	CC	CC	AC	AC	NA	AA	AA	AA	AC	AC	AC	AA
AX-89803226	1	32.1175	AC	CC	AC	AC	AC	CC	CC	AC	AC	CC	CC	AC	AC	CC	AC	CC	AA	AA	AC	AA	AC	AA	AC	AA	AC	AA	AA	AA	AC	AA	AA	AC	AA	AC	AA	AA	AA	AA	AC	AA	AC	AA	NA	AC	AA	AC	AC
AX-123365041	1	32.159	CC	AC	AC	AC	CC	AC	AC	CC	AC	CC	AC	CC	CC	CC	AC	AC	AC	AC	AC	CC	CC	CC	AC	CC	AC	CC	AC	CC	AC	AC	AC	AC	CC	CC	AC	AC	AC	CC	AC	CC	CC	CC	CC	AC	AC	AC	CC
AX-123360109	1	32.3156	AC	CC	AC	AC	AC	AC	CC	CC	AC	AC	CC	AC	CC	CC	AC	AC	CC	CC	CC	AC	AC	CC	CC	AC	CC	CC	AC	AC	AC	CC	AC	CC	CC	AC	CC	AC	CC	AC	CC	CC	CC	CC	CC	CC	CC	CC	CC
AX-166502853	1	32.3207	AA	AC	AC	AC	AA	AC	AC	AA	AC	AA	AC	AA	AA	AA	AC	AC	AC	AC	AC	AA	AA	AA	AC	AA	AC	AA	AC	AA	AC	AC	AC	AC	AA	AA	AC	AC	AC	AA	AC	AA	AA	AA	AA	AC	AC	AC	AA
AX-123365042	1	32.4008	AC	CC	AC	AC	AC	AC	CC	CC	AC	AC	CC	AC	CC	CC	AC	AC	CC	CC	CC	AC	AC	CC	CC	AC	CC	CC	AC	AC	AC	CC	AC	CC	CC	AC	CC	AC	CC	AC	CC	CC	CC	CC	CC	CC	CC	CC	CC
AX-89874869	1	32.4299	CC	CC	CC	CC	CC	CC	CC	CC	CC	CC	CC	CC	CC	CC	CC	CC	CC	CC	CC	CC	CC	CC	CC	CC	CC	CC	CC	CC	CC	CC	CC	CC	CC	CC	CC	CC	CC	CC	CC	CC	CC	CC	CC	CC	CC	CC	CC
AX-89910419	1	32.4316	CC	AC	CC	CC	AC	CC	CC	AC	CC	AC	CC	AC	AC	AC	CC	CC	AC	CC	CC	AC	AC	AC	CC	AC	CC	AC	CC	AC	CC	CC	CC	CC	AC	AC	CC	CC	CC	AC	AC	AC	AC	AC	AC	AC	AC	AC	AC
AX-166502854	1	32.4343	AA	AC	AA	AA	AA	AA	AC	NA	AC	AA	AC	AA	AA	AA	AA	AA	CC	AC	AC	NA	NA	AC	NA	AC	NA	NA	NA	AC	NA	NA	AC	AC	NA	AC	NA	AC	NA	NA	AC	CC	AC	CC	CC	AC	CC	CC	AC
AX-166520196	1	32.4375	CC	CC	CC	CC	CC	CC	CC	CC	CC	CC	CC	CC	CC	CC	CC	CC	AC	AC	CC	CC	AC	CC	AC	AC	CC	AC	AC	AC	AC	AC	AC	AC	CC	CC	CC	AC	CC	AC	CC	AC	AC	CC	CC	CC	AC	AC	CC
AX-166510778	1	32.4378	CC	CC	CC	CC	CC	CC	CC	CC	CC	CC	CC	CC	CC	CC	CC	CC	CC	CC	CC	CC	CC	CC	CC	CC	CC	CC	CC	CC	CC	CC	CC	CC	CC	CC	CC	CC	CC	CC	CC	CC	CC	CC	CC	CC	CC	CC	CC
AX-166502855	1	32.479	CC	CC	CC	CC	CC	CC	CC	CC	CC	CC	CC	CC	CC	CC	CC	CC	CC	CC	CC	CC	CC	CC	CC	CC	CC	CC	CC	CC	CC	CC	CC	CC	CC	CC	CC	CC	CC	CC	CC	CC	CC	CC	CC	CC	CC	CC	CC
AX-123589300	1	32.4828	AC	CC	AC	AC	AC	AC	CC	CC	AC	AC	CC	AC	CC	CC	AC	AC	CC	CC	CC	AC	AC	CC	CC	AC	CC	CC	AC	AC	AC	CC	AC	CC	CC	AC	CC	AC	CC	AC	CC	CC	CC	CC	CC	CC	CC	CC	CC
AX-166510779	1	32.4838	AC	CC	AC	AC	AC	CC	CC	AC	AC	CC	CC	AC	AC	CC	AC	CC	AA	AA	AC	AA	AC	AA	AC	AA	AC	AA	AA	AA	AC	AA	AA	AC	AA	AC	AA	AA	AA	AA	AC	AA	AC	AA	AA	AC	AA	AC	AC
AX-166502856	1	32.4894	AC	CC	CC	CC	CC	CC	AC	AC	CC	CC	AC	CC	AC	AC	CC	CC	CC	AC	AC	CC	CC	AC	AC	CC	AC	AC	CC	CC	CC	AC	CC	AC	AC	CC	AC	CC	AC	CC	CC	CC	CC	CC	CC	CC	CC	CC	CC
AX-89874874	1	32.4996	CC	CC	CC	CC	CC	CC	CC	CC	CC	CC	CC	CC	CC	CC	CC	CC	CC	CC	CC	CC	CC	CC	CC	CC	CC	CC	CC	CC	CC	CC	CC	CC	CC	CC	CC	CC	CC	CC	CC	CC	CC	CC	CC	CC	CC	CC	CC
AX-166520197	1	32.5271	AC	AC	AC	CC	CC	CC	AC	AA	AA	AC	AC	AC	CC	CC	CC	CC	AA	AC	AC	AC	AC	AC	AA	AA	AA	AC	AC	AC	AC	AA	AA	AC	AA	AA	AA	AA	AA	AC	AC	AA	AC	AA	AA	AC	AA	AA	AC
AX-166520198	1	32.5717	AC	AC	AC	CC	CC	CC	AC	AA	AA	AC	AC	AC	CC	CC	CC	CC	AC	CC	AC	AC	CC	AC	AC	AC	AA	CC	CC	CC	CC	AC	AC	CC	AA	AA	AA	AC	AA	CC	CC	CC	CC	CC	CC	CC	CC	CC	CC
AX-166520199	1	32.5836	AC	AC	AC	CC	CC	CC	AC	AA	AA	AC	AC	AC	CC	CC	CC	CC	AC	CC	AC	AC	CC	AC	AC	AC	AA	CC	CC	CC	CC	AC	AC	CC	AA	AA	AA	AC	AA	CC	CC	CC	CC	CC	CC	CC	CC	CC	CC
AX-166520201	1	32.6569	AC	CC	CC	CC	CC	CC	AC	AC	CC	CC	AC	CC	AC	AC	CC	CC	CC	AC	AC	CC	CC	AC	AC	CC	AC	AC	CC	CC	CC	AC	CC	AC	AC	CC	AC	CC	AC	CC	CC	CC	CC	CC	CC	CC	CC	CC	CC
AX-123357040	1	32.9106	AC	AC	AC	CC	CC	CC	AC	AC	AC	AC	AC	AC	CC	CC	CC	CC	AC	CC	AC	AC	CC	AC	AC	AC	AC	CC	CC	CC	CC	AC	AC	CC	AC	AC	AC	AC	AC	CC	CC	CC	CC	CC	CC	CC	CC	CC	CC
AX-123365044	1	32.9179	AA	AC	AC	AC	AA	AC	AC	AA	AC	AA	AC	AA	AA	AA	AC	AC	AC	AC	AC	AA	AA	AA	AC	AA	AC	AA	AC	AA	AC	AC	AC	AC	AA	AA	AC	AC	AC	AA	AC	AA	AA	AA	AA	AC	AC	AC	AA
AX-166510782	1	32.9317	AA	AC	AA	AA	AC	AA	AA	AC	AA	AC	AA	AC	AC	AC	AA	AA	AC	AA	AA	AC	AC	AC	AA	AC	AA	AC	AA	AC	AA	AA	AA	AA	AC	AC	AA	AA	AA	AC	AC	NA	AC	AC	AC	AC	AC	AC	AC
AX-166527203	1	33.0451	AA	AC	AA	AA	AC	AA	AA	AC	AA	AC	AA	AC	AC	AC	AA	AA	AC	AA	AA	AC	AC	AC	AA	AC	AA	AC	AA	AC	AA	AA	AA	AA	AC	AC	AA	AA	AA	AC	AC	CC	CC	CC	CC	AC	AC	AC	CC
AX-89854446	1	33.1157	AA	AA	AA	AA	AA	AA	AA	AA	AA	AA	AA	AA	AA	AA	AA	AA	AA	AA	AA	AA	AA	AA	AA	AA	AA	AA	AA	AA	AA	AA	AA	AA	AA	AA	AA	AA	AA	AA	AA	AA	AA	AA	AA	AA	AA	AA	AA
AX-166520202	1	33.5467	AA	AA	AA	AA	AA	AA	AA	AA	AA	AA	AA	AA	AA	AA	AA	AA	AA	AA	AA	AA	AA	AA	AA	AA	AA	AA	AA	AA	AA	AA	AA	AA	AA	AA	AA	AA	AA	AA	AA	AA	AA	AA	AA	AA	AA	AA	AA
AX-123360112	1	33.65	CC	CC	CC	CC	CC	CC	CC	CC	CC	CC	CC	CC	CC	CC	CC	CC	CC	CC	CC	CC	CC	CC	CC	CC	CC	CC	CC	CC	CC	CC	CC	CC	CC	CC	CC	CC	CC	CC	AA	CC	AC	AC	AC	AC	AC	AC	AC
AX-123363505	1	33.6702	CC	AC	CC	CC	AC	CC	CC	AC	AC	AC	CC	AC	CC	AC	CC	CC	AC	CC	AC	AC	AC	AC	AC	CC	AC	AC	CC	AC	AC	AC	CC	CC	CC	CC	AC	AC	CC	AC	AA	AC	AC	AA	AA	AA	AA	AC	AA
AX-89817781	1	33.798	CC	AC	AC	CC	CC	CC	CC	CC	CC	CC	CC	AC	AC	AC	AC	AC	CC	CC	CC	CC	CC	CC	CC	CC	CC	CC	CC	CC	CC	CC	CC	CC	CC	CC	CC	CC	CC	CC	CC	AC	AC	AC	CC	CC	CC	CC	CC
AX-123357041	1	33.8125	AC	CC	AC	CC	AC	AC	AC	CC	AC	AC	CC	CC	CC	CC	CC	CC	CC	AC	CC	AC	AC	AC	AC	AC	AC	CC	AC	CC	AC	AC	CC	AC	AC	AC	AC	AC	CC	CC	CC	CC	CC	CC	CC	CC	CC	CC	CC
AX-166520204	1	34.5852	AC	CC	CC	AC	CC	AC	AC	AC	AC	AC	AC	AC	CC	AC	AC	CC	CC	AC	AC	AC	AC	CC	CC	CC	CC	AC	CC	AC	AC	AC	AC	CC	AC	CC	CC	AC	CC	AC	CC	CC	CC	CC	CC	CC	CC	CC	CC
AX-166502860	1	35.3558	AA	AC	AC	AA	AA	AA	AA	AA	AA	AA	AA	AC	AC	AC	AC	AC	AA	AA	AA	AA	AA	AA	AA	AA	AA	AA	AA	AA	AA	AA	AA	AA	AA	AA	AA	AA	AA	AA	AA	AC	AC	AC	AA	AA	AA	AA	AA
AX-89817794	1	35.361	CC	AC	AC	AC	AC	AC	AC	AC	AC	AC	AC	AC	AC	AC	AC	AC	AC	AC	AC	CC	AC	CC	AC	AC	CC	AC	CC	AC	AC	CC	AC	AC	AC	AC	AC	AC	AC	CC	CC	CC	CC	CC	CC	CC	CC	CC	CC
AX-166502861	1	35.37	CC	CC	CC	CC	CC	CC	CC	CC	CC	CC	CC	CC	CC	CC	CC	CC	AC	AC	CC	AC	CC	CC	AC	AC	AC	CC	AC	AC	CC	CC	AC	AC	CC	CC	AC	CC	CC	CC	AC	CC	AC	CC	AC	AC	CC	CC	CC
AX-166502862	1	35.372	CC	AC	CC	AC	AC	AC	AC	AC	AC	AC	AC	CC	CC	CC	CC	CC	AC	CC	AC	CC	AC	AC	CC	CC	CC	AC	CC	CC	AC	AC	CC	CC	AC	AC	NA	AC	AC	AC	AC	CC	CC	AC	AC	AC	AC	AC	AC
AX-89862676	1	35.6306	AA	AA	AA	AA	AA	AA	AA	AA	AA	AA	AA	AA	AA	AA	AA	AA	AA	AA	AA	AA	AA	AA	AA	AA	AA	AA	AA	AA	AA	AA	AA	AA	AA	AA	AA	AA	AA	AA	AA	AA	AA	AA	AA	AA	AA	AA	AA
AX-166509133	1	35.7278	AC	AC	AA	NA	CC	AC	AC	CC	AC	AC	AA	AC	AC	CC	AC	AA	AC	AC	AC	AC	AC	CC	CC	AC	CC	AC	NA	AC	AC	CC	AA	AA	AC	AA	AC	AC	AC	CC	CC	AC	AC	CC	CC	CC	CC	AC	CC
AX-166520206	1	35.7291	AC	AC	CC	AC	AA	AC	AC	AA	AC	AC	CC	AC	AC	AA	AC	CC	AC	AC	AC	AC	AC	AA	AA	AC	AA	AC	CC	AC	AC	AA	CC	CC	AC	CC	AC	AC	AC	AA	AA	AC	AC	AA	AA	AA	AA	AC	AA
AX-166510784	1	35.7418	CC	CC	CC	CC	CC	CC	CC	CC	CC	CC	CC	CC	CC	CC	CC	CC	CC	CC	CC	CC	CC	CC	CC	CC	CC	CC	CC	CC	CC	CC	CC	CC	CC	CC	CC	CC	CC	CC	CC	CC	CC	CC	CC	CC	CC	CC	CC
AX-166510785	1	35.7719	CC	CC	CC	CC	CC	CC	CC	CC	CC	CC	CC	CC	CC	CC	CC	CC	CC	CC	CC	CC	CC	CC	CC	CC	CC	CC	CC	CC	CC	CC	CC	CC	CC	CC	CC	CC	CC	CC	CC	CC	CC	CC	CC	CC	CC	CC	CC
AX-166520207	1	35.773	CC	CC	CC	CC	CC	CC	CC	CC	CC	CC	CC	CC	CC	CC	CC	CC	CC	CC	CC	CC	CC	CC	CC	CC	CC	CC	CC	CC	CC	CC	CC	CC	CC	CC	CC	CC	CC	CC	CC	CC	CC	CC	CC	CC	CC	CC	CC
AX-166520208	1	35.8005	CC	CC	CC	CC	CC	CC	CC	CC	CC	CC	CC	CC	CC	CC	CC	CC	CC	CC	CC	CC	CC	CC	CC	CC	CC	CC	CC	CC	CC	CC	CC	CC	CC	CC	CC	CC	CC	CC	CC	CC	CC	CC	CC	CC	CC	CC	CC
AX-166502863	1	35.8536	AA	CC	AC	AC	AC	AC	AC	AC	AC	AC	AC	AC	AC	AC	AC	AC	CC	AC	AC	AC	AC	AC	AC	AC	AC	AC	AC	AC	AC	AC	AC	AC	AC	AC	AC	AC	AC	AC	CC	CC	CC	CC	CC	CC	CC	CC	CC
AX-166502864	1	35.9482	AA	AA	AA	AA	AA	AA	AA	AA	AA	AA	AA	AA	AA	AA	AA	AA	AA	AA	AA	AA	AA	AA	AA	AA	AA	AA	AA	AA	AA	AA	AA	AA	AA	AA	AA	AA	AA	AA	AA	AA	AA	AA	AA	AA	AA	AA	AA
AX-166510787	1	35.9566	AC	AA	AC	AA	AC	AC	AC	AA	AC	AC	AA	AA	AA	AA	AA	AA	AA	AC	AA	AC	AC	AC	AC	AC	AC	AA	AC	AA	AC	AC	AA	AC	AC	AC	AC	AC	AA	AA	AA	AA	AA	AA	AA	AA	AA	AA	AA
AX-89874936	1	35.9738	CC	NA	AC	AC	AC	AC	AC	AC	AC	AC	AC	AC	AC	AC	AC	AC	AC	AC	AC	CC	AC	CC	AC	AC	CC	AC	CC	AC	AC	CC	AC	AC	AC	AC	AC	AC	AC	CC	CC	CC	CC	CC	CC	CC	CC	CC	CC
AX-123365045	1	36.0155	AC	AA	AA	AC	AA	AA	AA	AC	AA	AA	AC	AC	AC	AC	AC	AC	AC	AA	AC	AC	AA	AC	AA	AA	AC	AC	AC	AC	AA	AC	AC	AA	AA	AA	AA	AA	AC	CC	CC	CC	CC	CC	CC	CC	CC	CC	CC
AX-166520210	1	36.3468	AA	AC	AA	AC	AC	AC	AC	AC	AC	AC	AC	AA	AA	AA	AA	AA	CC	AC	AC	AC	AC	AC	AC	AC	AC	AC	AC	AC	AC	AC	AC	AC	AC	AC	AC	AC	AC	AC	CC	AC	AC	AC	CC	CC	CC	CC	CC
AX-89874942	1	36.3926	AC	AC	CC	CC	NA	CC	CC	NA	AC	AC	CC	AC	CC	AC	CC	CC	AC	AC	AC	AC	AC	AA	AA	AC	AA	AC	CC	AC	AC	AA	CC	CC	AC	CC	AC	NA	AC	AA	CC	CC	CC	CC	CC	CC	CC	CC	CC
AX-166520211	1	36.3978	AA	AC	AA	AA	AC	AA	AA	AC	AC	AC	AA	AC	AA	AC	AA	AA	AC	AA	AC	AC	AC	AC	AC	AA	AC	AC	AA	AC	AC	AC	AA	AA	AA	AA	AC	AC	AA	AC	AA	AA	AA	AA	AA	AA	AA	AA	AA
AX-89817825	1	36.399	AA	AC	AA	AC	AC	AC	AC	AC	AC	AC	AC	AA	AA	NA	AA	AA	CC	AC	AC	AC	AC	AC	AC	AC	AC	AC	AC	AC	AC	AC	AC	AC	AC	AC	AC	AC	AC	AC	CC	AC	AC	AC	CC	CC	CC	CC	CC
AX-89779756	1	36.4124	AA	AA	AA	AA	AA	AA	AA	AA	AA	AA	AA	AA	AA	AA	AA	AA	AA	AA	AA	AA	AA	AA	AA	AA	AA	AA	AA	AA	AA	AA	AA	AA	AA	AA	AA	AA	AA	AA	AA	AA	AA	AA	AA	AA	AA	AA	AA
AX-166509627	1	36.6792	CC	AA	NA	NA	AC	AC	AC	AC	NA	NA	AC	AC	AC	NA	NA	NA	AA	NA	NA	NA	NA	NA	NA	AC	NA	AC	NA	NA	NA	NA	NA	NA	NA	AC	NA	NA	NA	AC	AA	AA	AA	AA	AA	AA	AA	AA	AA
AX-166520212	1	36.8761	CC	AA	AC	AC	AC	AC	AC	AC	AC	AC	AC	AC	AC	AC	AC	AC	AA	AC	AC	AC	AC	AC	AC	AC	AC	AC	AC	AC	AC	AC	AC	AC	AC	AC	AC	AC	AC	AC	AA	AA	AA	AA	AA	AA	AA	AA	AA
AX-166502865	1	36.9524	CC	AC	CC	AC	AC	AC	AC	AC	AC	AC	AC	CC	CC	CC	CC	CC	AC	CC	AC	CC	AC	AC	CC	CC	CC	AC	CC	CC	AC	AC	CC	CC	AC	AC	CC	AC	AC	AC	AC	AA	NA	AC	AC	AC	AC	AC	AC
AX-89874956	1	36.9527	CC	CC	CC	CC	CC	CC	CC	CC	CC	CC	CC	CC	CC	CC	CC	CC	CC	CC	CC	CC	CC	CC	CC	CC	CC	CC	CC	CC	CC	CC	CC	CC	CC	CC	CC	CC	CC	CC	NA	CC	AC	AC	AC	AC	AC	AC	AC
AX-123524219	1	36.9744	AA	AC	AA	AC	AC	AC	AC	AC	AC	AC	AC	AA	NA	AA	AA	AA	CC	AC	AC	AC	AC	AC	AC	AC	AC	AC	AC	AC	AC	AC	AC	AC	AC	AC	AC	AC	AC	AC	CC	AC	AC	AC	CC	CC	CC	CC	CC
AX-166510789	1	36.9756	AA	AC	AA	AC	AC	AC	AC	AC	AC	AC	AC	AA	AA	AA	AA	AA	CC	AC	AC	AC	AC	AC	AC	AC	AC	AC	AC	AC	AC	AC	AC	AC	AC	AC	AC	AC	AC	AC	CC	AC	AC	AC	CC	CC	CC	CC	CC
AX-166510790	1	37.022	AA	CC	AC	AC	AC	AC	AC	AC	AC	AC	AC	AC	AC	AC	AC	AC	CC	AC	AC	AC	AC	AC	AC	AC	AC	AC	AC	AC	AC	AC	AC	AC	AC	AC	AC	AC	AC	AC	CC	CC	CC	CC	CC	CC	CC	CC	CC
AX-166520213	1	37.0344	CC	AC	AC	AC	CC	CC	AC	CC	CC	CC	CC	CC	CC	AC	CC	AC	AA	AC	AC	AC	AC	AC	AC	AC	AC	AC	AC	AC	AC	AC	AC	AC	AC	AC	AC	AC	AC	AC	AA	AA	AA	AA	AA	AA	AA	AA	AA
AX-89817844	1	37.0348	AA	AA	AA	AA	AA	AA	AA	AA	AA	AA	AA	AA	AA	AA	AA	AA	AA	AA	AA	AA	AA	AA	AA	AA	AA	AA	AA	AA	AA	AA	AA	AA	AA	AA	AA	AA	AA	AA	AA	AA	AA	AA	AA	AA	AA	AA	AA
AX-166527612	1	37.0577	CC	AC	AC	AC	CC	CC	AC	CC	CC	CC	CC	CC	CC	AC	CC	AC	NA	AC	AC	AC	AC	AC	AC	AC	AC	AC	AC	AC	AC	AC	AC	AC	AC	AC	AC	AC	AC	AC	AA	AA	AA	AA	AA	AA	AA	AA	AA
AX-166502866	1	37.0639	AA	AC	AA	AA	AC	AA	AA	AC	AC	AC	AA	AC	AA	AC	AA	AA	AC	AA	AC	AC	AC	AC	AC	AA	AC	AC	AA	AC	AC	AC	AA	AA	AA	AA	AC	AC	AA	AC	AA	AA	AA	AA	AA	AA	AA	AA	AA
AX-166520214	1	37.0704	AA	AA	AA	AA	AA	AA	AA	AA	AA	AA	AA	AA	AA	AA	AA	AA	AC	AC	AA	AC	AA	AA	AC	AC	AC	AA	AC	AC	AA	AA	AC	AC	AA	AA	AC	AA	AA	AA	AC	AA	AC	AA	AC	AC	AA	AA	AA
AX-166502867	1	37.0859	CC	CC	CC	CC	CC	CC	CC	CC	CC	CC	CC	CC	CC	CC	CC	CC	CC	CC	CC	CC	CC	CC	CC	CC	CC	CC	CC	CC	CC	CC	CC	CC	CC	CC	CC	CC	CC	CC	CC	CC	CC	CC	CC	CC	CC	CC	CC
AX-166520215	1	37.1826	CC	CC	CC	CC	CC	CC	CC	CC	CC	CC	CC	CC	CC	CC	CC	CC	CC	CC	CC	CC	CC	CC	CC	CC	CC	CC	CC	CC	CC	CC	CC	CC	CC	CC	CC	CC	CC	CC	CC	CC	CC	CC	CC	CC	CC	CC	CC
AX-123363507	1	37.3934	AC	CC	CC	AC	CC	AC	AC	AC	AC	AC	AC	CC	AC	AC	AC	CC	AC	CC	CC	AC	AC	AA	AC	CC	AA	AC	AC	AC	AC	AA	CC	AA	CC	AC	AA	AC	AC	AA	AC	CC	AC	CC	AC	AC	AC	AC	CC
AX-123357044	1	37.8428	AA	AC	AA	AA	AC	AA	AA	AC	AC	AC	AA	AC	AA	AC	AA	AA	AC	AA	AC	AC	AC	AC	AC	AA	AC	AC	AA	AC	AC	AC	AA	AA	AA	AA	AC	AC	AA	AC	AC	AA	AC	AC	AC	AC	AC	AC	AC
AX-166502868	1	37.8462	AA	AA	AA	AA	AA	AA	AA	AA	AA	AA	AA	AA	AA	AA	AA	AA	AA	AA	AA	AA	AA	AA	AA	AA	AA	AA	AA	AA	AA	AA	AA	AA	AA	AA	AA	AA	AA	AA	AA	AA	AA	AA	AA	AA	AA	AA	AA
AX-89779784	1	37.8516	AC	AA	AA	AC	AA	AA	AA	AC	AA	AA	AC	AC	AC	AC	AC	AC	AC	AA	AC	AC	AA	AC	AA	AA	AC	AC	AC	AC	AA	AC	AC	AA	AA	AA	AA	AA	AC	CC	CC	CC	CC	CC	CC	CC	CC	CC	CC
AX-123357046	1	37.8697	CC	CC	CC	CC	CC	CC	CC	CC	CC	CC	CC	CC	CC	CC	CC	CC	CC	CC	CC	CC	CC	CC	CC	CC	CC	CC	CC	CC	CC	CC	CC	CC	CC	CC	CC	CC	CC	CC	NA	CC	AC	AC	AC	AC	AC	AC	AC
AX-166520216	1	37.9024	AA	AC	AC	AA	AA	AA	AA	AA	AA	AA	AA	AC	AC	AC	AC	AC	AA	AA	AA	AA	AA	AA	AA	AA	AA	AA	AA	AA	AA	AA	AA	AA	AA	AA	AA	AA	AA	AA	AA	AC	AC	AC	AA	AA	AA	AA	AA
AX-166502869	1	37.9209	AA	CC	AC	AC	AC	AC	AC	AC	AC	AC	AC	AC	AC	AC	AC	AC	CC	AC	AC	AC	AC	AC	AC	AC	AC	AC	AC	AC	AC	AC	AC	AC	AC	AC	AC	AC	AC	AC	CC	CC	CC	CC	CC	CC	CC	CC	CC
AX-123360118	1	37.9428	CC	AC	AC	CC	CC	CC	CC	CC	CC	CC	CC	AC	AC	AC	AC	AC	CC	CC	CC	CC	CC	CC	CC	CC	CC	CC	CC	CC	CC	CC	CC	CC	CC	CC	CC	CC	CC	CC	CC	AC	AC	AC	CC	CC	CC	CC	CC
AX-166527476	1	37.9431	AC	AC	AA	AC	CC	AC	AC	CC	AC	AC	AA	AC	AC	CC	AC	AA	AC	AC	AC	AC	AC	CC	CC	AC	CC	AC	AA	AC	AC	CC	AA	AA	AC	AA	AC	AC	AC	CC	AA	AC	AA	AC	AC	AC	AC	AA	AC
AX-89817864	1	37.9485	CC	CC	CC	CC	CC	CC	CC	CC	CC	CC	CC	CC	CC	CC	CC	CC	AC	AC	CC	AC	CC	CC	AC	AC	AC	CC	AC	AC	CC	CC	AC	AC	CC	CC	AC	CC	CC	CC	AC	CC	AC	CC	AC	AC	CC	CC	CC
AX-123360119	1	37.9582	CC	AC	CC	AC	AC	AC	AC	AC	AC	AC	AC	CC	CC	CC	CC	CC	AA	AC	AC	AC	AC	AC	AC	AC	AC	AC	AC	AC	AC	AC	AC	AC	AC	AC	AC	AC	AC	AC	AA	AC	AC	AC	AA	AA	AA	AA	AA
AX-123357047	1	37.983	AA	AC	AA	AC	AC	AC	AC	AC	AC	AC	AC	AA	AA	AA	AA	AA	CC	AC	AC	AC	AC	AC	AC	AC	AC	AC	AC	AC	AC	AC	AC	AC	AC	AC	AC	AC	AC	AC	CC	AC	AC	AC	CC	CC	CC	CC	CC
AX-166520218	1	37.9896	CC	CC	CC	CC	CC	CC	CC	CC	CC	CC	CC	CC	CC	CC	CC	CC	CC	CC	CC	CC	CC	CC	CC	CC	CC	CC	CC	CC	CC	CC	CC	CC	CC	CC	CC	CC	CC	CC	CC	CC	CC	CC	CC	CC	CC	CC	CC
AX-123365047	1	38.0125	AA	AC	AA	AC	AC	AC	AC	AC	AC	AC	AC	AA	AA	AA	AA	AA	CC	AC	AC	AC	AC	AC	AC	AC	AC	AC	AC	AC	AC	AC	AC	AC	AC	AC	AC	AC	AC	AC	CC	AC	AC	AC	CC	CC	CC	CC	CC
AX-123357048	1	38.0151	AC	CC	AC	CC	AC	AC	AC	CC	AC	AC	CC	CC	CC	CC	CC	CC	AC	AC	AC	AC	AA	AA	AC	AC	AC	AC	AC	CC	AA	AA	CC	AC	AA	AA	AC	AA	AC	AC	AC	AC	CC	AC	AC	AC	AA	AA	AA
AX-89865117	1	38.4085	AA	AA	AA	AA	AA	AA	AA	AA	AA	AA	AA	AA	AA	AA	AA	AA	AA	AA	AA	AA	AA	AA	AA	AA	AA	AA	AA	AA	AA	AA	AA	AA	AA	AA	AA	AA	AA	AA	AA	AA	AA	AA	AA	AA	AA	AA	AA
AX-89779806	1	38.481	CC	CC	CC	CC	CC	CC	CC	CC	CC	CC	CC	CC	CC	CC	CC	CC	CC	CC	CC	CC	CC	CC	CC	CC	CC	CC	CC	CC	CC	CC	CC	CC	CC	CC	CC	CC	CC	CC	CC	CC	CC	CC	CC	CC	CC	CC	CC
AX-123360123	1	38.509	AA	AC	AA	AC	AC	AC	AC	AC	AC	AC	AC	AA	AA	AA	AA	AA	AA	AA	AA	AA	AA	AA	AA	AA	AA	AA	AA	AA	AA	AA	AA	AA	AA	AA	AA	AA	AA	AA	AA	AA	AA	AA	AA	AA	AA	AA	AA
AX-89817889	1	38.7573	CC	CC	CC	CC	CC	CC	CC	CC	CC	CC	CC	CC	CC	CC	CC	CC	AC	CC	CC	CC	CC	CC	CC	CC	CC	CC	CC	CC	CC	CC	CC	CC	CC	CC	CC	CC	CC	CC	AC	CC	CC	CC	AC	AC	AC	AC	AC
AX-89817897	1	39.1894	AA	CC	AC	AC	AC	AC	AC	AC	AC	AC	AC	AC	AC	AC	AC	AC	AC	AC	AC	AA	AC	AA	AC	AC	AA	AC	AA	AC	AC	AA	AC	AC	AC	AC	AC	AC	AC	AA	AA	AA	AA	AA	AA	AA	AA	AA	AA
AX-166518992	1	39.2049	AA	AC	AC	AC	AA	AA	AC	AA	AA	AA	AA	AA	AA	AC	AA	AC	CC	AC	AC	AC	AC	AC	AC	AC	AC	AC	AC	AC	AC	AC	AC	AC	AC	AC	AC	AC	AC	AC	CC	CC	CC	CC	CC	CC	NA	CC	CC
AX-166509628	1	39.2101	AC	AA	AA	AC	AA	AA	AA	AC	AA	AA	AC	AC	AC	AC	AC	AC	AC	AA	AC	AC	AA	AC	AA	AA	AC	AC	AC	AC	AA	AC	AC	AA	AA	AA	AA	AA	AC	CC	CC	CC	CC	CC	CC	CC	CC	CC	CC
AX-166520219	1	39.2134	AA	AC	AA	AA	AC	AC	AA	AC	AC	AC	AC	AC	AC	AA	AC	AA	AA	AA	AA	AA	AA	AA	AA	AA	AA	AA	AA	AA	AA	AA	AA	AA	AA	AA	AA	AA	AA	AA	AA	AA	AA	AA	AA	AA	AA	AA	AA
AX-166502873	1	39.2338	AC	CC	AC	CC	AC	CC	CC	CC	CC	CC	CC	AC	CC	CC	AC	AC	CC	AC	AC	CC	CC	CC	AC	AC	CC	CC	AC	CC	AC	CC	AC	CC	AC	AC	CC	CC	AC	CC	CC	CC	CC	CC	CC	CC	CC	CC	CC
AX-89875025	1	39.3111	AC	CC	CC	AC	CC	CC	CC	AC	CC	CC	AC	AC	AC	AC	AC	AC	AC	CC	AC	AC	CC	AC	CC	CC	AC	AC	AC	AC	CC	AC	AC	CC	CC	CC	CC	CC	AC	AA	AA	AA	AA	AA	AA	AA	AA	AA	AA
AX-89817904	1	39.3145	AA	AA	AA	AA	AA	AA	AA	AA	AA	AA	AA	AA	AA	AA	AA	AA	AA	AA	AA	AA	AA	AA	AA	AA	AA	AA	AA	AA	AA	AA	AA	AA	AA	AA	AA	AA	AA	AA	AA	AC	AA	AC	AC	AC	AC	AA	AC
AX-166502875	1	39.3235	AC	AA	AC	AA	AC	AA	AA	AA	AA	AA	AA	AC	AA	AA	AC	AC	AA	AC	AC	AA	AA	AA	AC	AC	AA	AA	NA	AA	AC	AA	AC	AA	AC	NA	AA	AA	AC	AA	AA	AA	AA	AA	AA	AA	AA	AA	AA
AX-166510794	1	39.361	CC	AC	CC	CC	AC	AC	CC	AC	AC	AC	AC	AC	AC	CC	AC	CC	CC	CC	CC	CC	CC	CC	CC	CC	CC	CC	CC	CC	CC	CC	CC	CC	CC	CC	CC	CC	CC	CC	CC	CC	CC	CC	CC	CC	CC	CC	CC
AX-89875028	1	39.3753	AC	AA	AA	AC	AC	AC	AC	AC	AA	AA	AA	AA	AC	AC	AC	AA	AA	AC	AA	AA	AA	AC	AC	AC	AC	AA	AA	AA	AA	AC	AA	AA	AC	AA	AA	AA	AC	AC	AA	AA	AA	AA	AA	AA	AA	AA	AA
AX-166517600	1	39.3989	AC	CC	NA	CC	NA	NA	NA	CC	NA	NA	CC	CC	CC	CC	CC	CC	CC	NA	CC	AC	NA	AC	NA	NA	AC	CC	AC	CC	NA	AC	CC	NA	NA	NA	NA	NA	CC	CC	CC	CC	CC	CC	CC	CC	CC	CC	CC
AX-166520220	1	39.53	CC	CC	CC	CC	CC	CC	CC	CC	CC	CC	CC	CC	CC	CC	CC	CC	CC	CC	CC	CC	CC	CC	CC	CC	CC	CC	CC	CC	CC	CC	CC	CC	CC	CC	CC	CC	CC	CC	CC	CC	CC	CC	CC	CC	CC	CC	CC
AX-166520221	1	39.535	AC	CC	CC	AC	CC	CC	CC	AC	CC	CC	AC	AC	AC	AC	AC	AC	AC	CC	AC	AC	CC	AC	CC	CC	AC	AC	AC	AC	CC	AC	AC	CC	CC	CC	CC	CC	AC	AA	AA	AA	NA	AA	AA	AA	AA	AA	AA
AX-89779820	1	39.6232	CC	AC	AC	CC	CC	CC	CC	CC	CC	CC	CC	AC	AC	AC	AC	AC	CC	CC	CC	CC	CC	CC	CC	CC	CC	CC	CC	CC	CC	CC	CC	CC	CC	CC	CC	CC	CC	CC	CC	AC	AC	AC	CC	CC	CC	CC	CC
AX-166527469	1	39.6328	CC	AC	AC	AC	CC	CC	AC	CC	CC	CC	CC	CC	CC	AC	CC	AC	AA	AC	AC	AC	AC	AC	AC	AC	AC	AC	AC	AC	AC	AC	AC	AC	AC	AC	AC	AC	AC	AC	AA	AA	AA	AA	AA	AA	AA	AA	AA
AX-166510795	1	39.6742	AC	AA	AC	AA	AC	AA	AA	AA	AA	AA	AA	AC	AA	AA	AC	AC	AA	AC	AC	AA	AA	AA	AC	AC	AA	AA	AC	AA	AC	AA	AC	AA	AC	AC	AA	AA	AC	AA	AA	AA	AA	AA	AA	AA	AA	AA	AA
AX-166510797	1	40.375	CC	AA	NA	NA	NA	NA	AC	NA	NA	NA	NA	NA	NA	NA	NA	NA	AA	NA	AC	AC	NA	NA	NA	NA	NA	AC	NA	NA	NA	NA	NA	NA	NA	NA	NA	NA	NA	NA	AC	AA	AC	AA	AA	AC	NA	AC	AC
AX-166510798	1	40.3893	CC	AC	AC	AC	CC	CC	AC	CC	CC	CC	CC	CC	CC	AC	CC	AC	AC	AC	AC	AC	AC	CC	CC	AC	CC	AC	CC	AC	CC	CC	CC	CC	AC	CC	CC	AC	CC	CC	AC	AA	AC	AC	AC	AC	NA	AC	AC
AX-166510799	1	40.7293	AC	CC	CC	AC	CC	AC	AC	AC	AC	AC	AC	CC	AC	AC	CC	CC	CC	CC	CC	AC	AC	AC	CC	CC	AC	AC	CC	AC	CC	AC	CC	AC	CC	CC	AC	AC	CC	AC	CC	CC	CC	CC	CC	CC	CC	CC	CC
AX-166510800	1	40.7319	AC	CC	CC	AC	CC	CC	CC	AC	CC	CC	AC	AC	AC	AC	AC	AC	AC	CC	AC	AC	CC	AC	CC	CC	AC	AC	AC	AC	CC	AC	AC	CC	CC	CC	CC	CC	AC	AA	AA	AA	AA	AA	AA	AA	AA	AA	AA
AX-89817925	1	40.7354	CC	CC	CC	CC	CC	CC	CC	CC	CC	CC	CC	CC	CC	CC	CC	CC	AC	CC	AC	AC	AC	AC	AC	CC	AC	AC	CC	AC	AC	AC	CC	CC	CC	CC	AC	AC	CC	AC	AC	CC	AC	AC	AC	AC	AC	AC	AC
AX-166510801	1	40.7359	AC	AA	AA	AC	AA	AC	AC	AC	AC	AC	AC	AA	AC	AC	AA	AA	AA	AA	AA	AC	AC	AC	AA	AA	AC	AC	AA	AC	AA	AC	AA	AC	AA	AA	AC	AC	AA	AC	AA	AA	AA	AA	AA	AA	AA	AA	AA
AX-166502878	1	40.7417	CC	AC	CC	CC	AC	CC	CC	AC	AC	AC	CC	AC	CC	AC	CC	CC	CC	CC	CC	CC	CC	CC	CC	CC	CC	CC	CC	CC	CC	CC	CC	CC	CC	CC	CC	CC	CC	CC	CC	CC	CC	CC	CC	CC	CC	CC	CC
AX-166502879	1	40.7877	AC	CC	CC	AC	CC	AC	AC	AC	AC	AC	AC	CC	AC	AC	CC	CC	CC	CC	CC	AC	AC	AC	CC	CC	AC	AC	CC	AC	CC	AC	CC	AC	CC	CC	AC	AC	CC	AC	CC	CC	CC	CC	CC	CC	CC	CC	CC
AX-166518627	1	40.7908	CC	AC	AC	AC	CC	CC	AC	CC	CC	CC	CC	CC	CC	AC	CC	AC	AC	AC	AC	AC	AC	CC	CC	AC	CC	AC	CC	AC	CC	CC	CC	CC	AC	CC	CC	AC	CC	CC	AC	AA	AC	AA	AA	AC	NA	AC	AC
AX-89779830	1	40.797	AC	CC	CC	AC	CC	CC	CC	AC	CC	CC	AC	AC	AC	AC	AC	AC	AC	CC	AC	AC	CC	AC	CC	CC	AC	AC	AC	AC	CC	AC	AC	CC	CC	CC	CC	CC	AC	AA	AA	AA	AA	AA	AA	AA	AA	AA	AA
AX-89779832	1	40.8146	CC	AA	AC	AC	AC	AC	AC	AC	AC	AC	AC	AC	AC	AC	AC	AC	AC	AC	AC	CC	AC	CC	AC	AC	CC	AC	CC	AC	AC	CC	AC	AC	AC	AC	AC	AC	AC	CC	CC	CC	CC	CC	CC	CC	CC	CC	CC
AX-166520226	1	40.8183	AC	AA	AC	AA	AC	AA	AA	AA	AA	AA	AA	AC	AA	AA	AC	AC	AA	AC	AC	AA	AA	AA	AC	AC	AA	AA	AC	AA	AC	AA	AC	AA	AC	AC	AA	AA	AC	AA	AA	AA	AA	AA	AA	AA	AA	AA	AA
AX-89875056	1	40.8599	AC	AA	AA	AC	AC	AC	AC	AC	AA	AA	AA	AA	AC	AC	AC	AA	AA	AC	AA	AA	AA	AC	AC	AC	AC	AA	AA	AA	AA	AC	AA	AA	AC	AA	AA	AA	AC	AC	AA	AA	AA	AA	AA	AA	AA	AA	AA
AX-89875060	1	41.0037	CC	AC	CC	AC	AC	AC	AC	AC	AC	AC	AC	CC	CC	CC	CC	CC	AC	CC	AC	CC	AC	AC	CC	CC	CC	AC	CC	CC	AC	AC	CC	CC	AC	AC	CC	AC	AC	AC	AC	AA	NA	AC	AC	AC	AC	AC	AC
AX-166520227	1	41.0138	AA	AA	AA	AA	AA	AA	AA	AA	AA	AA	AA	AA	AA	AA	AA	AA	AC	AC	AA	AC	AA	AA	AC	AC	AC	AA	AC	AC	AA	AA	AC	AC	AA	AA	AC	AA	AA	AA	AC	AA	AC	AA	AC	AC	AA	AA	AA
AX-166510802	1	41.0191	AC	AA	AC	AA	AC	AA	AA	AA	AA	AA	AA	AC	AA	AA	AC	AC	AA	AC	AC	AA	AA	AA	AC	AC	AA	AA	AC	AA	AC	AA	AC	AA	AC	AC	AA	AA	AC	AA	AA	AA	AA	AA	AA	AA	AA	AA	AA
AX-166502880	1	41.0264	AA	AC	AA	AA	AC	AC	AA	AC	AC	AC	AC	AC	AC	AA	AC	AA	AA	AA	AA	AA	AA	AA	AA	AA	AA	AA	AA	AA	AA	AA	AA	AA	AA	AA	AA	AA	AA	AA	AA	AA	AA	AA	AA	AA	AA	AA	AA
AX-166520228	1	41.0301	AA	AC	AC	AC	AA	AA	AC	AA	AA	AA	AA	AA	AA	AC	AA	AC	AC	AC	AC	AC	AC	AA	AA	AC	AA	AC	AA	AC	AA	AA	AA	AA	AC	AA	AA	AC	AA	AA	AC	CC	AC	CC	CC	AC	NA	AC	AC
AX-89875065	1	41.0732	CC	CC	CC	CC	CC	CC	CC	CC	CC	CC	CC	CC	CC	CC	CC	CC	CC	CC	CC	CC	CC	CC	CC	CC	CC	CC	CC	CC	CC	CC	CC	CC	CC	CC	CC	CC	CC	CC	CC	CC	CC	CC	CC	CC	CC	CC	CC
AX-166510803	1	41.1626	AA	AC	AC	AC	AA	AA	AC	AA	AA	AA	AA	AA	AA	AC	AA	AC	AC	AC	AC	AC	AC	AA	AA	AC	AA	AC	AA	AC	AA	AA	AA	AA	AC	AA	AA	AC	AA	AA	AC	CC	AC	CC	CC	AC	NA	AC	AC
AX-89904252	1	41.1639	CC	AC	CC	AC	AC	AC	AC	AC	AC	AC	AC	CC	CC	CC	CC	CC	CC	CC	CC	CC	CC	CC	CC	CC	CC	CC	CC	CC	CC	CC	CC	CC	CC	CC	CC	CC	CC	CC	CC	CC	CC	CC	CC	CC	CC	CC	CC
AX-166502882	1	41.4658	CC	CC	CC	CC	CC	CC	CC	CC	CC	CC	CC	CC	CC	CC	CC	CC	CC	CC	CC	CC	CC	CC	CC	CC	CC	CC	CC	CC	CC	CC	CC	CC	CC	CC	CC	CC	CC	CC	AC	AC	CC	AC	AC	AC	AC	AC	AC
AX-166520229	1	41.5065	AA	CC	AC	AC	AC	AC	AC	AC	AC	AC	AC	AC	AC	AC	AC	AC	AC	AA	AC	AA	AA	AC	AA	AA	AC	AA	AA	AA	AA	AA	AA	AA	AC	AC	AC	AA	AC	AC	AA	AA	AA	AA	AA	AA	AA	AA	AA
AX-123365050	1	41.5816	AC	CC	CC	AC	AC	AC	CC	CC	CC	CC	AC	CC	CC	AC	AC	AC	CC	AC	AC	AC	CC	AC	CC	CC	CC	AC	AC	AC	AC	CC	CC	AC	CC	CC	AC	CC	CC	AC	AC	CC	AC	CC	CC	AC	CC	CC	AC
AX-166520230	1	41.6219	AA	AC	AC	AC	AA	AA	AC	AA	AC	AC	AC	AA	AA	AC	AC	AA	AA	AA	AA	AA	AA	AA	AA	AA	AA	AA	AA	AA	AA	AA	AA	AA	AA	AA	AA	AA	AA	AA	AA	AA	AA	AA	AA	AA	AA	AA	AA
AX-123360129	1	41.6248	AA	AA	AA	AA	AA	AA	AA	AA	AA	AA	AA	AA	AA	AA	AA	AA	AA	AA	AA	AA	AA	AA	AA	AA	AA	AA	AA	AA	AA	AA	AA	AA	AA	AA	AA	AA	AA	AA	AC	AA	AC	AA	AA	AC	AA	AA	AC
AX-166510805	1	41.693	AA	AA	AA	AA	AA	AA	AA	AA	AA	AA	AA	AA	AA	AA	AA	AA	AC	AC	AC	AC	AC	AC	AC	AC	AC	AC	AC	AC	AC	AC	AC	AC	AC	AC	AC	AC	AC	AC	AA	AC	AA	AA	AA	AC	AA	AA	AA
AX-123360131	1	41.7786	AC	AC	AC	AC	AC	CC	AA	AC	AC	AC	AA	CC	AC	AC	AC	AC	CC	AC	AC	CC	CC	AC	AC	CC	AC	AC	CC	CC	CC	AC	CC	AC	AC	CC	AC	CC	AC	CC	AC	CC	CC	CC	CC	AC	AC	AC	CC
AX-166520232	1	41.7837	CC	CC	CC	CC	CC	CC	CC	CC	CC	CC	CC	CC	CC	CC	CC	CC	CC	CC	CC	CC	CC	CC	CC	CC	CC	CC	CC	CC	CC	CC	CC	CC	CC	CC	CC	CC	CC	CC	AC	AC	CC	AA	AA	AC	AC	AC	AC
AX-166520233	1	41.7877	AC	AA	AA	AC	AC	AC	AA	AA	AA	AA	AC	AA	AA	AC	AC	AC	AA	AC	AC	AC	AA	AC	AA	AA	AA	AC	AC	AC	AC	AA	AA	AC	AA	AA	AC	AA	AA	AC	CC	AC	AC	CC	CC	CC	AC	AC	CC
AX-166509135	1	41.8514	CC	CC	CC	CC	CC	CC	CC	CC	CC	CC	CC	CC	CC	CC	CC	CC	AC	AC	AC	AC	AC	CC	AC	AC	AC	AC	AC	AC	AC	AC	AC	AC	AC	AC	AC	AC	AC	AC	CC	AC	CC	CC	CC	AC	CC	CC	CC
AX-166518993	1	41.865	AC	AA	AA	AC	AC	AC	AA	AA	AA	AA	AC	AA	AA	AC	AC	AC	AA	AC	AC	AC	AA	AC	AA	AA	AA	AC	AC	AC	AC	AA	AA	AC	AA	AA	AC	AA	AA	AC	AC	AC	AA	CC	CC	AC	AC	AC	AC
AX-166519459	1	41.9054	AC	AC	AC	AC	AC	AC	AA	AC	AC	AC	AA	AC	AC	AC	AC	AC	AA	AA	AA	AC	AC	AA	AA	AC	AA	AA	AC	AC	AC	AA	AC	AA	AA	AC	AA	AC	AA	AC	AC	AC	AC	AC	AC	AA	AC	AC	AC
AX-123357055	1	41.941	AC	CC	AC	CC	CC	CC	AC	AC	AC	AC	CC	AC	AC	CC	CC	CC	AC	AC	CC	AC	AC	CC	AC	AC	AC	AC	AC	AC	AC	AC	AC	AC	AC	AC	CC	AC	AC	CC	CC	AC	AC	CC	CC	CC	AC	AC	CC
AX-166502884	1	41.9688	CC	AC	AC	AC	CC	CC	AC	CC	AC	NA	AC	CC	CC	AC	AC	CC	CC	CC	CC	CC	CC	CC	CC	CC	CC	CC	CC	CC	CC	CC	CC	CC	CC	CC	CC	CC	CC	CC	CC	CC	CC	CC	CC	CC	CC	CC	CC
AX-166502885	1	41.9836	CC	CC	CC	CC	CC	CC	CC	CC	CC	CC	CC	CC	CC	CC	CC	CC	CC	CC	CC	CC	CC	CC	CC	CC	CC	CC	CC	CC	CC	CC	CC	CC	CC	CC	CC	CC	CC	CC	AC	CC	AC	CC	CC	AC	CC	CC	AC
AX-166502886	1	42.0041	AC	AC	AC	AC	AC	AA	CC	AC	AC	AC	CC	AA	AC	AC	AC	AC	AA	AC	AC	AA	AA	AC	AC	AA	AC	AC	AA	AA	AA	AC	AA	AC	AC	AA	AC	AA	AC	AA	AC	AA	AA	AA	AA	AC	AC	AC	AA
AX-166527498	1	42.0416	CC	AC	AC	AC	CC	CC	AC	CC	AC	AC	AC	CC	CC	AC	AC	CC	CC	CC	CC	CC	CC	CC	CC	CC	CC	CC	CC	CC	CC	CC	CC	CC	CC	CC	CC	CC	CC	CC	CC	CC	CC	CC	CC	CC	CC	CC	CC
AX-89860598	1	42.0957	AC	AC	AC	AC	AC	AC	CC	AC	AC	AC	CC	AC	AC	AC	AC	AC	CC	CC	CC	AC	AC	CC	CC	AC	CC	CC	AC	AC	AC	CC	AC	CC	CC	AC	CC	AC	CC	AC	AC	AC	AC	AC	AC	CC	AC	AC	AC
AX-166502887	1	42.1401	AA	AC	AA	AA	AC	AC	AA	AC	AA	AA	AA	AC	AC	AA	AA	AC	CC	AC	AC	AC	AC	AC	AC	AC	AC	AC	AC	AC	AC	AC	AC	AC	AC	AC	AC	AC	AC	AC	AC	AC	AC	CC	AC	AA	AC	CC	AC
AX-123365052	1	42.1439	AC	AC	AC	AC	AC	CC	AA	AC	AC	AC	AA	CC	AC	AC	AC	AC	CC	AC	AC	CC	CC	AC	AC	CC	AC	AC	CC	CC	CC	AC	CC	AC	AC	CC	AC	CC	AC	CC	AC	CC	CC	CC	CC	AC	AC	AC	CC
AX-166502888	1	42.1903	AC	AA	AC	AA	AA	AA	AC	AC	AC	AC	AA	AC	AC	AA	AA	AA	AC	AC	AA	AC	AC	AA	AC	AC	AC	AC	AC	AC	AC	AC	AC	AC	AC	AC	AA	AC	AC	AA	AA	NA	AC	AA	AA	AA	AC	AC	AA
AX-166520235	1	42.2045	CC	CC	CC	CC	CC	CC	CC	CC	CC	CC	CC	CC	CC	CC	CC	CC	CC	CC	CC	CC	CC	CC	CC	CC	CC	CC	CC	CC	CC	CC	CC	CC	CC	CC	CC	CC	CC	CC	AC	CC	AC	CC	CC	AC	CC	CC	AC
AX-123462237	1	42.21	AC	AC	AC	AC	AC	AC	AC	AC	AC	AC	AC	AC	AC	AC	AC	AC	AA	AA	AA	AA	AA	AA	AA	AA	AA	AA	AA	AA	AA	AA	AA	AA	AA	AA	AA	AA	AA	AA	AC	AA	AC	AC	AC	AA	AC	AC	AC
AX-123367777	1	42.2952	AA	AC	AA	AA	AC	AC	AA	AC	AA	AA	AA	AC	AC	AA	AA	AC	CC	AC	AC	AC	AC	AC	AC	AC	AC	AC	AC	AC	AC	AC	AC	AC	AC	AC	AC	AC	AC	AC	CC	AC	AC	CC	CC	AC	CC	CC	AC
AX-166520236	1	42.4056	CC	AC	AC	AC	CC	CC	NA	CC	NA	AC	AC	CC	CC	NA	AC	CC	CC	CC	CC	CC	CC	CC	CC	CC	CC	CC	CC	CC	CC	CC	CC	CC	CC	CC	CC	CC	CC	CC	CC	CC	CC	CC	CC	CC	CC	CC	CC
AX-166510807	1	42.4767	CC	AA	AC	AC	AC	AC	AC	AC	AC	AC	AC	AC	AC	AC	AC	AC	AA	AC	AC	AC	AC	AC	AC	AC	AC	AC	AC	AC	AC	AC	AC	AC	AC	AC	AC	AC	AC	AC	AA	AC	AC	AA	AA	AC	AA	AA	AC
AX-123360133	1	42.5394	AA	AC	AA	AA	AC	AC	AA	AC	AA	AA	AA	AC	AC	AA	AA	AC	CC	AC	AC	AC	AC	AC	AC	AC	AC	AC	AC	AC	AC	AC	AC	AC	AC	AC	AC	AC	AC	AC	CC	AC	AC	CC	CC	AC	CC	CC	AC
AX-123365053	1	42.5417	AC	CC	CC	AC	AC	AC	CC	CC	CC	CC	AC	CC	CC	AC	AC	AC	CC	AC	AC	AC	CC	AC	CC	CC	CC	AC	AC	AC	AC	CC	CC	AC	CC	CC	AC	CC	CC	AC	AA	AC	AC	AA	AA	AA	AC	AC	AA
AX-166510809	1	42.6553	AA	AC	AC	AC	AA	AA	AC	AA	AC	AC	AC	AA	AA	AC	AC	AA	AA	AA	AA	AA	AA	AA	AA	AA	AA	AA	AA	AA	AA	AA	AA	AA	AA	AA	AA	AA	AA	AA	AA	AA	AA	AA	AA	AA	AA	AA	AA
AX-166520237	1	42.6945	CC	NA	AC	AC	AC	AC	AC	AC	AC	AC	AC	AC	AC	AC	AC	AC	AC	CC	AC	CC	CC	AC	CC	CC	AC	CC	CC	CC	CC	CC	CC	CC	AC	AC	AC	CC	AC	AC	CC	CC	CC	CC	CC	CC	CC	CC	CC
AX-166520238	1	42.716	CC	CC	CC	CC	CC	CC	CC	CC	CC	CC	CC	CC	CC	CC	CC	CC	AC	AC	AC	AC	AC	AC	AC	AC	AC	AC	AC	AC	AC	AC	AC	AC	AC	AC	AC	AC	AC	AC	CC	AC	CC	CC	CC	AC	CC	CC	CC
AX-166527429	1	42.7853	CC	AC	CC	CC	AC	AC	CC	AC	CC	CC	CC	AC	AC	CC	CC	AC	AA	AC	AC	AC	AC	AC	AC	AC	AC	AC	AC	AC	AC	AC	AC	AC	AC	AC	AC	AC	AC	AC	AA	AC	AC	AA	AA	AC	AA	AA	AC
AX-166502893	1	42.9704	AC	AC	AC	AC	AC	AA	CC	AC	AC	AC	CC	AA	AC	AC	AC	AC	CC	CC	CC	AC	AC	CC	CC	AC	AC	CC	AC	AC	AC	CC	AC	CC	AC	AC	CC	AC	CC	AC	AC	AC	AA	AA	AA	CC	AC	AC	AA
AX-166510812	1	42.9716	AC	AC	AC	AC	AC	CC	AA	AC	AC	AC	AA	CC	AC	AC	AC	AC	CC	AC	AC	CC	CC	AC	AC	CC	CC	AC	CC	CC	CC	AC	CC	AC	CC	CC	AC	CC	AC	CC	AC	CC	CC	CC	CC	AC	AC	AC	CC
AX-123363508	1	42.984	AA	AC	AA	AA	AC	AC	AA	AC	AA	AA	AA	AC	AC	AA	AA	AC	CC	AC	AC	AC	AC	AC	AC	AC	AC	AC	AC	AC	AC	AC	AC	AC	AC	AC	AC	AC	AC	AC	CC	AC	AC	CC	CC	AC	CC	CC	AC
AX-123360135	1	43.0159	AC	CC	CC	AC	AC	AC	CC	AC	AC	CC	AC	AC	AC	CC	CC	CC	CC	CC	AC	AC	CC	AC	CC	AC	AC	CC	CC	CC	AC	CC	CC	AC	AC	CC	AC	AC	CC	CC	CC	AC	AC	CC	CC	AC	CC	CC	AC
AX-89869434	1	43.084	CC	CC	CC	NA	CC	CC	CC	CC	NA	CC	NA	CC	CC	CC	CC	CC	CC	CC	CC	CC	CC	CC	CC	CC	CC	CC	CC	CC	CC	CC	CC	CC	CC	CC	CC	CC	CC	CC	CC	CC	CC	CC	CC	NA	CC	CC	CC
AX-166510813	1	43.38	CC	AC	AC	AC	CC	CC	AC	CC	AC	AC	AC	CC	CC	AC	AC	CC	CC	CC	CC	CC	CC	CC	CC	CC	CC	CC	CC	CC	CC	CC	CC	CC	CC	CC	CC	CC	CC	CC	CC	CC	CC	CC	CC	CC	CC	CC	CC
AX-123360136	1	43.3804	CC	CC	CC	CC	CC	CC	CC	CC	CC	CC	CC	CC	CC	CC	CC	CC	CC	CC	CC	CC	CC	CC	CC	CC	CC	CC	CC	CC	CC	CC	CC	CC	CC	CC	CC	CC	CC	CC	CC	CC	CC	CC	CC	CC	CC	CC	CC
AX-166502894	1	43.4828	AC	CC	CC	AC	AC	AC	CC	CC	CC	CC	AC	CC	CC	AC	AC	AC	CC	AC	AC	AC	CC	AC	CC	CC	CC	AC	AC	AC	AC	CC	CC	AC	CC	CC	AC	CC	CC	AC	CC	CC	CC	CC	CC	CC	CC	CC	CC
AX-166510816	1	43.5249	AC	CC	AC	CC	CC	CC	AC	AC	AC	AC	CC	AC	AC	CC	CC	CC	AC	AC	CC	AC	AA	CC	AA	AA	AC	AC	AC	AC	AC	AA	AA	AC	AC	NA	CC	AA	AC	CC	CC	AC	AC	CC	CC	CC	AC	AC	CC
AX-166502895	1	43.5418	AC	CC	CC	AC	AC	AC	CC	CC	CC	CC	AC	CC	CC	AC	AC	AC	CC	AC	AC	AC	CC	AC	CC	CC	CC	AC	AC	AC	AC	CC	CC	AC	CC	CC	AC	CC	CC	AC	CC	CC	CC	CC	CC	CC	CC	CC	CC
AX-123363510	1	43.6183	AC	AC	AC	CC	AC	AC	AC	AC	CC	AC	CC	AC	AC	AC	AC	AA	AA	AA	AC	AC	AA	AC	AA	AC	AC	AA	AA	AA	AC	AA	AA	AC	AC	AA	AC	AC	AA	AA	AA	AC	AC	AA	AA	AC	AA	AA	AC
AX-166510818	1	43.6987	CC	CC	CC	CC	CC	CC	CC	CC	CC	CC	CC	CC	CC	CC	CC	CC	AA	AC	AC	AC	AC	AC	AC	AC	AC	AC	AC	AC	AC	AC	AC	AC	AC	AC	AC	AC	AC	AC	CC	AC	CC	CC	CC	AC	CC	CC	CC
AX-89818004	1	43.6991	CC	CC	CC	CC	CC	CC	CC	CC	CC	CC	CC	CC	CC	CC	CC	CC	AC	AC	AC	CC	CC	AC	CC	CC	CC	AC	AC	CC	CC	AC	AC	AC	CC	CC	CC	CC	CC	CC	CC	CC	CC	CC	CC	CC	CC	CC	CC
AX-166520245	1	43.8358	CC	CC	CC	CC	CC	CC	CC	CC	CC	CC	CC	CC	CC	CC	CC	CC	AC	AC	AC	AC	AC	AC	AC	AC	AC	AC	AC	AC	AC	AC	AC	AC	AC	AC	AC	AC	AC	AC	CC	AA	NA	NA	NA	AC	NA	NA	NA
AX-89779904	1	43.8391	CC	CC	CC	CC	CC	CC	CC	CC	CC	CC	CC	CC	CC	CC	CC	CC	CC	CC	CC	CC	CC	CC	CC	CC	CC	CC	CC	CC	CC	CC	CC	CC	CC	CC	CC	CC	CC	CC	NA	CC	AC	AC	AC	CC	CC	CC	AC
AX-123520428	1	43.9391	AC	AC	AC	AC	AC	AA	CC	AC	AC	AC	CC	AA	AC	AC	AC	AC	AA	AC	AC	AA	AA	AC	AC	AA	AA	AC	AA	AA	AA	AC	AA	AC	AA	AA	AC	AA	AC	AA	AC	AA	AA	AA	AA	AC	AC	AC	AA
AX-166502902	1	43.9801	AC	AC	CC	AC	AC	CC	CC	AC	AC	CC	CC	CC	AC	AC	AC	CC	AC	AC	AA	AC	CC	AA	AC	AC	CC	AA	AA	AC	AC	AA	AA	AC	AC	CC	CC	AC	AC	AC	AC	CC	CC	NA	AC	CC	AC	AC	CC
AX-166520246	1	43.9841	AA	CC	AC	AC	AC	AC	AC	AC	AC	AC	AC	AC	AC	AC	AC	AC	CC	AC	AC	AC	AC	AC	AC	AC	AC	AC	AC	AC	AC	AC	AC	AC	AC	AC	AC	AC	AC	AC	AC	AC	AA	CC	CC	AC	AC	AC	AC
AX-166518994	1	44.2075	AC	AA	AA	AC	AC	AC	AA	AA	AA	AA	AC	AA	AA	AC	AC	AC	AA	AC	AC	AC	AA	AC	AA	AA	AA	AC	AC	AC	AC	AA	AA	AC	AA	AA	AC	AA	AA	AC	AA	AA	AA	AA	AA	AA	AA	AA	AA
AX-89818021	1	44.2579	AA	AC	AA	AA	AC	AC	AA	AC	AA	AA	AA	AC	AC	AC	AA	AA	CC	AC	AC	AC	AC	AC	AC	AC	AC	AC	AC	AC	AC	AC	AC	AC	AC	AC	AC	AC	AC	AC	AC	CC	CC	CC	CC	AC	AC	AC	CC
AX-89818022	1	44.2652	CC	CC	CC	CC	CC	CC	CC	CC	CC	CC	CC	CC	CC	CC	CC	CC	CC	CC	CC	CC	CC	CC	CC	CC	CC	CC	CC	CC	CC	CC	CC	CC	CC	CC	CC	CC	CC	CC	CC	CC	CC	CC	CC	CC	CC	CC	CC
AX-89875153	1	44.31	AC	CC	AC	AC	CC	AC	CC	CC	AC	AC	CC	AC	CC	CC	AC	AC	CC	CC	CC	AC	AC	CC	CC	AC	AC	CC	AC	AC	AC	CC	AC	CC	AC	AC	CC	AC	CC	AC	CC	CC	CC	CC	CC	CC	CC	CC	CC
AX-166510094	1	44.3181	CC	CC	CC	CC	CC	CC	CC	CC	CC	CC	CC	CC	CC	CC	CC	CC	CC	CC	CC	CC	CC	CC	CC	CC	CC	CC	CC	CC	CC	CC	CC	CC	CC	CC	CC	CC	CC	CC	AC	AC	CC	NA	AC	CC	AC	AC	CC
AX-166510826	1	44.3963	AC	AC	AC	CC	AC	AC	AC	AC	CC	AC	CC	AC	AC	AC	AC	AA	AA	AA	AC	AC	AA	AC	AA	AC	AC	NA	AA	AA	AC	AA	AA	AC	AC	AA	AC	AC	AA	AA	AA	AC	AC	AA	AA	AC	AA	AA	AC
AX-166502904	1	44.4179	CC	AC	AC	AC	CC	CC	AC	CC	AC	AC	AC	CC	CC	AC	AC	CC	CC	CC	CC	CC	CC	CC	CC	CC	CC	CC	CC	CC	CC	CC	CC	CC	CC	CC	CC	CC	CC	CC	CC	CC	CC	CC	CC	CC	CC	CC	CC
AX-89779926	1	44.4684	CC	CC	CC	CC	CC	CC	CC	CC	CC	CC	CC	CC	CC	CC	CC	CC	AC	AC	AC	CC	CC	AC	CC	CC	CC	AC	AC	CC	CC	AC	AC	AC	CC	CC	CC	CC	CC	CC	CC	CC	CC	CC	CC	CC	CC	CC	CC
AX-123365059	1	44.4829	AA	AA	AA	AA	AA	AA	AA	AA	AA	AA	AA	AA	AA	AA	AA	AA	AA	AA	AA	AA	AA	AA	AA	AA	AA	AA	AA	AA	AA	AA	AA	AA	AA	AA	AA	AA	AA	AA	AC	AA	AC	AC	AC	AA	AA	AA	AC
AX-166520249	1	44.5085	CC	CC	CC	CC	CC	CC	CC	CC	CC	CC	CC	CC	CC	CC	CC	CC	CC	CC	CC	CC	CC	CC	CC	CC	CC	CC	CC	CC	CC	CC	CC	CC	CC	CC	CC	CC	CC	CC	AC	AC	CC	AA	AC	CC	AC	AC	CC
AX-89818032	1	44.5401	AC	AA	AC	AC	AA	AC	AA	AA	AC	AC	AA	AC	AA	AA	AC	AC	AA	AA	AA	AC	AC	AA	AA	AC	AC	AA	AC	AC	AC	AA	AC	AA	AC	AC	AA	AC	AA	AC	AA	AA	AA	AA	AA	AA	AA	AA	AA
AX-166502905	1	44.5961	AC	CC	AC	CC	CC	CC	AC	AC	AC	AC	CC	AC	AC	CC	CC	CC	CC	CC	CC	CC	AC	CC	AC	AC	AC	CC	CC	CC	CC	AC	AC	CC	AC	AC	CC	AC	AC	CC	CC	AC	AC	CC	CC	CC	AC	AC	CC
AX-166520251	1	44.8298	AC	CC	AC	CC	CC	CC	AC	AC	AC	AC	CC	AC	AC	CC	CC	CC	CC	CC	CC	CC	AC	CC	AC	AC	AC	CC	CC	CC	CC	AC	AC	CC	AC	AC	CC	AC	AC	CC	CC	NA	AC	CC	CC	CC	AC	AC	CC
AX-166502907	1	44.8435	AA	AA	AA	AA	AA	AA	AA	AA	AA	AA	AA	AA	AA	AA	AA	AA	AA	AA	AA	AA	AA	AA	AA	AA	AA	AA	AA	AA	AA	AA	AA	AA	AA	AA	AA	AA	AA	AA	AA	AA	NA	AA	AA	NA	AA	AA	NA
AX-123360137	1	44.8714	AC	CC	AC	CC	CC	CC	AC	AC	AC	AC	CC	AC	AC	CC	CC	CC	CC	CC	CC	CC	AC	CC	AC	AC	AC	CC	CC	CC	CC	AC	AC	CC	AC	AC	CC	AC	AC	CC	CC	AC	AC	CC	CC	CC	AC	AC	CC
AX-166502908	1	44.8742	AA	CC	NA	NA	NA	NA	NA	NA	NA	NA	NA	NA	NA	NA	NA	NA	CC	NA	NA	NA	NA	NA	NA	NA	NA	NA	NA	NA	NA	NA	NA	NA	NA	NA	NA	NA	NA	NA	CC	AC	NA	CC	CC	CC	NA	NA	CC
AX-166510827	1	44.8764	CC	CC	CC	CC	CC	CC	CC	CC	CC	CC	CC	CC	CC	CC	CC	CC	CC	CC	CC	CC	CC	CC	CC	CC	CC	CC	CC	CC	CC	CC	CC	CC	CC	CC	CC	CC	CC	CC	CC	AA	NA	NA	NA	NA	NA	NA	NA
AX-166510828	1	44.9004	AC	AA	AA	AC	AC	AC	AA	AA	AA	AA	AC	AA	AA	AC	AC	AC	AA	AC	AC	AC	AA	AC	AA	AA	AA	AC	AC	AC	AC	AA	AA	AC	AA	AA	AC	AA	AA	AC	AA	AA	AA	AA	AA	AA	AA	AA	AA
AX-166518629	1	44.9266	CC	CC	CC	CC	CC	CC	CC	CC	CC	CC	CC	CC	CC	CC	CC	CC	CC	CC	CC	CC	CC	CC	CC	CC	CC	CC	CC	CC	CC	CC	CC	CC	CC	CC	CC	CC	CC	CC	CC	AC	AC	CC	CC	AC	CC	CC	AC
AX-166520252	1	44.9284	AA	AC	AC	AC	AA	AA	AC	AA	AC	AC	AC	AA	AA	AC	AC	AA	AA	AA	AA	AA	AA	AA	AA	AA	AA	AA	AA	AA	AA	AA	AA	AA	AA	AA	AA	AA	AA	AA	AA	AA	AA	AA	AA	AA	AA	AA	AA
AX-123357056	1	44.9294	AA	CC	NA	NA	NA	NA	NA	NA	NA	NA	NA	NA	NA	NA	NA	NA	CC	NA	NA	NA	NA	NA	NA	NA	NA	NA	NA	NA	NA	NA	NA	NA	NA	NA	NA	NA	NA	NA	CC	CC	CC	CC	CC	CC	CC	CC	CC
AX-166510220	1	45.018	AA	AA	AA	AA	AA	AA	AA	AA	AA	AA	AA	AA	AA	AA	AA	NA	AC	AC	AA	AA	AC	AA	AC	AA	AA	AC	AC	AC	AA	AC	AC	AA	AA	AC	AA	AA	AC	AC	AC	AC	AA	AC	AC	AA	AC	AC	AA
AX-166510831	1	45.1195	AC	CC	AC	CC	CC	CC	AC	AC	AC	AC	CC	AC	AC	CC	CC	CC	CC	CC	CC	CC	AC	CC	AC	AC	AC	CC	CC	CC	CC	AC	AC	CC	AC	AC	CC	AC	AC	CC	CC	AC	AC	CC	CC	CC	AC	AC	CC
AX-166510832	1	45.1411	CC	CC	CC	CC	CC	CC	CC	CC	CC	CC	CC	CC	CC	CC	CC	CC	AA	AC	AC	AC	AC	AC	AC	AC	AC	AC	AC	AC	AC	AC	AC	AC	AC	AC	AC	AC	AC	AC	CC	AC	CC	CC	CC	AC	CC	CC	CC
AX-123363511	1	45.1522	AC	AA	AC	AC	AA	NA	AA	AA	AC	AC	AA	NA	AA	AA	AC	AC	CC	AC	AC	CC	CC	AC	AC	CC	CC	AC	CC	CC	CC	AC	CC	AC	CC	CC	AC	CC	AC	CC	AC	CC	CC	CC	CC	AC	NA	NA	CC
AX-123357057	1	45.1537	AC	AA	AC	AA	AA	AA	AC	AC	AC	AC	AA	AC	AC	AA	AA	AA	AA	AA	AA	AA	AC	AA	AC	AC	AC	AA	AA	AA	AA	AC	AC	AA	AC	AC	AA	AC	AC	AA	AA	AC	AC	AA	AA	AA	AC	AC	AA
AX-166520253	1	45.1615	AA	AC	AC	AC	AA	AA	AC	AA	AC	AC	AC	AA	AA	AC	AC	AA	AA	AA	AA	AA	AA	AA	AA	AA	AA	AA	AA	AA	AA	AA	AA	AA	AA	AA	AA	AA	AA	AA	AA	AA	AA	AA	AA	AA	AA	AA	AA
AX-89818054	1	45.1941	AC	CC	AC	AC	CC	AC	CC	CC	AC	AC	CC	AC	CC	CC	AC	AC	CC	CC	CC	AC	AC	CC	CC	AC	AC	CC	AC	AC	AC	CC	AC	CC	AC	AC	CC	AC	CC	AC	CC	CC	CC	CC	CC	CC	CC	CC	CC
AX-166520254	1	45.2337	CC	AC	AC	CC	CC	CC	AC	AC	AC	AC	CC	AC	AC	CC	CC	CC	AC	CC	CC	CC	AC	CC	AC	AC	AC	CC	CC	CC	CC	AC	AC	CC	AC	AC	CC	AC	AC	CC	AC	AA	AC	AC	AC	AC	AC	AC	AC
AX-166502909	1	45.2343	AC	CC	CC	AC	AC	CC	CC	AC	AC	CC	CC	CC	AC	AC	AC	CC	CC	CC	AC	CC	CC	AC	AC	AC	CC	AC	AC	AC	AC	AC	AC	CC	AC	CC	CC	AC	AC	AC	AC	AC	CC	NA	AC	CC	AC	AC	CC
AX-166510833	1	45.2364	AC	CC	CC	AC	AC	CC	CC	AC	AC	CC	CC	CC	AC	AC	AC	CC	CC	CC	AC	CC	CC	AC	AC	AC	CC	AC	AC	AC	AC	AC	AC	CC	AC	CC	CC	AC	AC	AC	AC	AC	CC	AA	AC	CC	AC	AC	CC
AX-166510834	1	45.2393	CC	AC	AC	AC	CC	CC	AC	CC	AC	AC	AC	CC	CC	AC	AC	CC	CC	CC	CC	CC	CC	CC	CC	CC	CC	CC	CC	CC	CC	CC	CC	CC	CC	CC	CC	CC	CC	CC	CC	CC	CC	CC	CC	CC	CC	CC	CC
AX-123360141	1	45.2406	AC	CC	CC	AC	AC	AC	CC	AC	AC	CC	AC	AC	AC	CC	CC	CC	CC	CC	AC	AC	CC	AC	CC	AC	AC	CC	CC	CC	AC	CC	CC	AC	AC	CC	AC	AC	CC	CC	CC	AC	AC	CC	CC	AC	CC	CC	AC
AX-123357058	1	45.2422	AA	CC	AC	AC	AC	AC	AC	AC	AC	AC	AC	AC	AC	AC	AC	AC	CC	AC	AC	AC	AC	AC	AC	NA	AC	AC	AC	AC	AC	AC	AC	AC	AC	AC	AC	AC	AC	AC	CC	AC	AC	CC	CC	CC	AC	AC	CC
AX-166502910	1	45.2443	AC	CC	CC	AC	AC	AC	CC	CC	CC	CC	AC	CC	CC	AC	AC	AC	CC	AC	AC	AC	CC	AC	CC	CC	CC	AC	AC	AC	AC	CC	CC	AC	CC	CC	AC	CC	CC	AC	CC	CC	CC	CC	CC	CC	CC	CC	CC
AX-166520256	1	45.2667	AC	CC	AC	CC	CC	CC	AC	AC	AC	AC	CC	AC	AC	CC	CC	CC	CC	CC	CC	CC	AC	CC	AC	AC	AC	CC	CC	CC	CC	AC	AC	CC	AC	AC	CC	AC	AC	CC	CC	AC	AC	CC	CC	CC	AC	AC	CC
AX-166510837	1	45.2886	AC	AA	AC	AA	AA	AA	AC	AC	AC	AC	AA	AC	AC	AA	AA	AA	AA	AA	AA	AA	AC	AA	AC	AC	AC	AA	AA	AA	AA	AC	AC	AA	AC	AC	AA	AC	AC	AA	AA	AC	AC	AA	AA	AA	AC	AC	AA
AX-123614510	1	45.2926	AC	AA	AA	AC	AC	AC	AA	AC	AC	AA	AC	AC	AC	AA	AA	AA	AA	AA	AC	AC	AA	AC	AA	AC	AC	AA	AA	AA	AC	AA	AA	AC	AC	AA	AC	AC	AA	AA	AA	AC	AC	AA	AA	AC	AA	AA	AC
AX-89818064	1	45.3156	CC	CC	CC	CC	CC	CC	CC	CC	CC	CC	CC	CC	CC	CC	CC	CC	AC	AC	AC	CC	CC	AC	CC	CC	CC	AC	AC	CC	CC	AC	AC	AC	CC	CC	CC	CC	CC	CC	CC	CC	CC	CC	CC	CC	CC	CC	CC
AX-123365061	1	45.3185	AC	AC	AC	CC	AC	AC	AC	AC	CC	AC	CC	AC	AC	AC	AC	AA	AA	AA	AC	AC	AA	AC	AA	AC	AC	AA	AA	AA	AC	AA	AA	AC	AC	AA	AC	AC	AA	AA	AA	AC	AC	AA	AA	AC	AA	AA	AC
AX-123357060	1	45.3488	AC	AC	AC	CC	AC	AC	AC	AC	CC	AC	CC	AC	AC	AC	AC	AA	AA	AA	AC	AC	AA	AC	AA	AC	AC	AA	AA	AA	AC	AA	AA	AC	AC	AA	AC	AC	AA	AA	AC	AC	AC	AA	AC	CC	AC	AA	CC
AX-89875195	1	45.4004	AA	AA	AA	AA	AA	AA	AA	AA	AA	AA	AA	AA	AA	AA	AA	AA	AA	AA	AA	AA	AA	AA	AA	AA	AA	AA	AA	AA	AA	AA	AA	AA	AA	AA	AA	AA	AA	AA	AC	AA	AA	AA	AC	AC	AC	AA	AC
AX-89875202	1	45.4502	AA	AA	AA	AA	AA	AA	AA	AA	AA	AA	AA	AA	AA	AA	AA	AA	AA	AA	AA	AA	AA	AA	AA	AA	AA	AA	AA	AA	AA	AA	AA	AA	AA	AA	AA	AA	AA	AA	AC	AA	AA	AA	AC	AC	AC	AA	AC
AX-123357061	1	45.4766	AC	AA	AC	AA	AA	AA	AC	AC	NA	AC	AA	AC	AC	AA	AA	AA	AA	AA	AA	AA	AC	AA	AC	AC	AC	AA	AA	AA	AA	AC	AC	AA	AC	AC	AA	AC	AC	AA	AA	AC	AC	AA	AA	AA	AC	AC	AA
AX-166518995	1	45.4832	AA	CC	AC	AC	AC	AC	AC	AC	AC	AC	AC	AC	AC	AC	AC	AC	CC	AC	AC	AC	AC	AC	AC	AC	AC	AC	AC	AC	AC	AC	AC	AC	AC	AC	AC	AC	AC	AC	CC	AC	AC	CC	CC	CC	AC	AC	CC
AX-166510838	1	45.4858	CC	AC	CC	CC	AC	AC	CC	AC	CC	CC	CC	AC	AC	AC	CC	CC	CC	CC	CC	CC	CC	CC	CC	CC	CC	CC	CC	CC	CC	CC	CC	CC	CC	CC	CC	CC	CC	CC	CC	AC	AC	AC	AC	CC	AC	AC	AC
AX-123357062	1	45.5132	AC	AA	AA	AC	AC	AA	AA	AC	AC	AA	AA	AA	AC	AC	AC	AC	AC	AC	CC	AA	AA	CC	AC	AC	AA	CC	CC	AC	AC	CC	CC	AC	AC	AA	AA	AC	AC	AC	AC	AC	AA	CC	AC	AA	AC	AC	AA
AX-166510839	1	45.5219	AA	AC	AC	AC	AA	AA	AC	AA	AC	AC	AC	AA	AA	AC	AC	AA	AA	AA	AA	AA	AA	AA	AA	AA	AA	AA	AA	AA	AA	AA	AA	AA	AA	AA	AA	AA	AA	AA	AA	AC	AC	AA	AA	AC	AA	AA	AC
AX-166510841	1	45.7295	AC	AC	AC	CC	AC	AC	AC	AC	CC	AC	CC	AC	AC	AC	AC	AA	AA	AA	AC	AC	AA	AC	AA	AC	AC	AA	AA	AA	AC	AA	AA	AC	AC	AA	AC	AC	AA	AA	AC	AC	AC	AA	AC	CC	AC	AA	CC
AX-89779963	1	45.8663	AC	AA	AC	AC	AC	NA	AA	AC	AC	NA	AA	AA	AC	AC	AC	AC	AC	AC	CC	AA	AA	CC	AC	AC	AA	CC	CC	AC	AC	CC	CC	AC	AC	AA	AA	AC	AC	AC	AC	NA	AA	CC	NA	AA	AC	AC	AA
AX-123360142	1	45.8738	AA	AC	AA	AA	AC	AC	AA	AC	AA	AA	AA	AC	AC	AC	AA	AA	CC	AC	AC	AC	AC	AC	AC	AC	AC	AC	AC	AC	AC	AC	AC	AC	AC	AC	AC	AC	AC	AC	AC	CC	CC	CC	CC	AC	AC	AC	NA
AX-123357065	1	45.8752	AC	AC	AC	AA	AC	AC	AC	AC	AA	AC	AA	AC	AC	AC	AC	CC	CC	CC	AC	AC	CC	AC	CC	AC	AC	CC	CC	CC	AC	CC	CC	AC	AC	CC	AC	AC	CC	CC	CC	AC	AC	CC	CC	AC	CC	CC	AC
AX-166520260	1	45.9897	AC	AC	CC	CC	AA	AC	AC	AA	CC	CC	AC	AC	AA	AA	CC	CC	AA	AA	AA	AC	AC	AA	AA	AC	AC	AA	AC	AC	AC	AA	AC	AA	AC	AC	AA	AC	AA	AC	AC	AA	AA	AA	AA	AC	AC	AC	AA
AX-166502911	1	45.9955	AC	AA	AA	AC	AC	AC	AA	AA	AA	AA	AC	AA	AA	AC	AC	AC	AA	AC	AC	AC	AA	AC	AA	AA	AA	AC	AC	AC	AC	AA	AA	AC	AA	AA	AC	AA	AA	AC	AA	AA	AA	AA	AA	AA	AA	AA	AA
AX-166502912	1	45.9979	CC	AC	AC	AC	CC	CC	AC	CC	AC	AC	AC	CC	CC	AC	AC	CC	CC	CC	CC	CC	CC	CC	CC	CC	CC	CC	CC	CC	CC	CC	CC	CC	CC	CC	CC	CC	CC	CC	CC	AC	AC	CC	CC	AC	CC	CC	AC
AX-166502913	1	46.0267	CC	CC	CC	CC	CC	CC	CC	CC	CC	CC	CC	CC	CC	CC	CC	CC	CC	CC	CC	CC	CC	CC	CC	CC	CC	CC	CC	CC	CC	CC	CC	CC	CC	CC	CC	CC	CC	CC	CC	CC	CC	CC	CC	CC	CC	CC	CC
AX-166510842	1	46.1662	CC	CC	CC	CC	CC	CC	CC	CC	CC	CC	CC	CC	CC	CC	CC	CC	AC	AC	AC	CC	CC	AC	CC	CC	CC	AC	AC	CC	CC	AC	AC	AC	CC	CC	CC	CC	CC	CC	CC	CC	CC	CC	CC	CC	CC	CC	CC
AX-166520261	1	46.1881	AC	AA	AC	AA	AA	AA	AC	AC	AC	AC	AA	AC	AC	AA	AA	AA	AA	AA	AA	AA	AC	AA	AC	AC	AC	AA	AA	AA	AA	AC	AC	AA	AC	AC	AA	AC	AC	AA	AA	NA	AC	AA	AA	AA	AC	AC	AA
AX-123357066	1	46.2461	AC	CC	AC	CC	CC	CC	AC	AC	AC	AC	CC	AC	AC	CC	CC	CC	CC	CC	CC	CC	AC	CC	AC	AC	AC	CC	CC	CC	CC	AC	AC	CC	AC	AC	CC	AC	AC	CC	CC	AC	AC	CC	CC	CC	AC	AC	CC
AX-166502915	1	46.4282	AC	CC	CC	CC	AC	CC	AC	AC	CC	CC	AC	CC	AC	AC	CC	CC	CC	AC	AC	CC	CC	AC	AC	CC	CC	AC	CC	CC	CC	AC	CC	AC	CC	CC	AC	CC	AC	CC	CC	CC	CC	CC	CC	CC	CC	CC	CC
AX-166502916	1	46.4378	AC	CC	CC	AC	AC	AC	CC	CC	CC	CC	AC	CC	CC	AC	AC	AC	CC	AC	AC	AC	CC	AC	CC	CC	CC	AC	AC	AC	AC	CC	CC	AC	CC	CC	AC	CC	CC	AC	CC	CC	CC	CC	CC	CC	CC	CC	CC
AX-166520262	1	46.4498	AA	AA	AA	AA	AA	AA	AA	AA	AA	AA	AA	AA	AA	AA	AA	AA	AC	AC	AC	AC	AC	AC	AC	AC	AC	AC	AC	AC	AC	AC	AC	AC	AC	AC	AC	AC	AC	AC	AA	AA	AA	AA	AA	NA	AA	AA	AA
AX-166502917	1	46.5398	CC	CC	CC	CC	CC	CC	CC	CC	CC	CC	CC	CC	CC	CC	CC	CC	AC	AC	AC	AC	AC	AC	AC	AC	AC	AC	AC	AC	AC	AC	AC	AC	AC	AC	AC	AC	AC	AC	CC	AA	NA	NA	NA	AC	NA	NA	NA
AX-166510845	1	46.5444	AA	AC	AA	AA	AC	AC	AA	AC	AA	AA	AA	AC	AC	AC	AA	AA	AA	AA	AA	AA	AA	AA	AA	AA	AA	AA	AA	AA	AA	AA	AA	AA	AA	AA	AA	AA	AA	AA	AA	AC	AC	AC	AC	AA	AC	AC	AC
AX-166520263	1	46.5647	AC	AA	AA	AC	AC	AC	AA	AA	AA	AA	AC	AA	AA	AC	AC	AC	AA	AC	AC	AC	AA	AC	AA	AA	AA	AC	AC	AC	AC	AA	AA	AC	AA	AA	AC	AA	AA	AC	AA	AA	AA	AA	AA	AA	AA	AA	AA
AX-166520264	1	46.5972	AC	AC	CC	CC	AA	AC	AC	AA	CC	CC	AC	AC	AA	AA	CC	CC	AA	AA	AA	AC	AC	AA	AA	AC	AC	AA	AC	AC	AC	AA	AC	AA	AC	AC	AA	AC	AA	AC	CC	AA	AC	AC	AC	AC	AC	AC	AC
AX-89854502	1	46.6016	AA	AC	AC	AA	AA	AA	AC	AC	AC	AC	AA	AC	AC	AA	AA	AA	AC	AA	AA	AA	AC	AA	AC	AC	AC	AA	AA	AA	AA	AC	AC	AA	AC	AC	AA	AC	AC	AA	AC	CC	AC	AC	AC	AC	AC	AC	AC
AX-89854503	1	46.6016	AC	CC	CC	AC	AC	AC	CC	CC	CC	CC	AC	CC	CC	AC	AC	AC	CC	AC	AC	AC	CC	AC	CC	CC	CC	AC	AC	AC	AC	CC	CC	AC	CC	CC	AC	CC	CC	AC	CC	CC	CC	CC	CC	CC	CC	CC	CC
AX-89818098	1	46.6068	AC	AA	AA	AC	AC	AA	AA	AC	AC	AA	AA	AA	AC	AC	AA	AC	AC	AC	AC	AA	AA	AC	AC	AC	AA	AC	AC	AC	AC	AC	AC	AC	AC	AA	AA	NA	AA	AC	AA	AA	AA	AA	AA	AA	AA	AA	AA
AX-123360144	1	46.7853	CC	AA	AC	AC	AC	AC	AC	AC	AC	AC	AC	AC	AC	AC	AC	AC	AA	AC	AC	AC	AC	AC	AC	AC	AC	AC	AC	AC	AC	AC	AC	AC	AC	AC	AC	AC	AC	AC	AA	AC	AC	AA	AA	AA	AC	AC	AA
AX-123614277	1	46.8234	AC	AC	AC	NA	AC	AC	AC	AC	AC	AC	AA	AC	AC	AC	AC	CC	CC	CC	AC	AC	CC	AC	CC	AC	AC	CC	CC	CC	AC	CC	CC	AC	AC	CC	AC	AC	CC	CC	CC	AC	AC	CC	CC	AC	CC	CC	AC
AX-166510850	1	46.8255	AC	AC	AC	CC	AC	AC	AC	AC	CC	AC	CC	AC	AC	AC	AC	AA	NA	AA	AC	AC	AA	AC	AA	AC	AC	AA	AA	AA	AC	NA	NA	AC	AC	AC	AC	AC	AA	AA	AC	AC	CC	AC	AA	AC	AA	AC	AC
AX-123357069	1	46.9476	AC	AC	AC	CC	AC	AC	AC	AC	NA	AC	CC	AC	AC	AC	AC	AA	AA	AA	AC	AC	AA	AC	AA	AC	AC	AA	AA	AA	AC	AA	AA	AC	AC	AA	AC	AC	AA	AA	AA	AC	AC	AA	AA	AC	AA	AA	AC
AX-123357070	1	47.0764	AC	AC	AC	CC	AC	AC	AC	AC	CC	AC	CC	NA	AC	AC	AC	AA	AA	AA	AC	NA	AA	AC	AA	AC	NA	AA	AA	AA	AC	AA	AA	AC	AC	AA	NA	AC	AA	AA	AA	AC	AC	AA	AA	AC	AA	AA	AC
AX-166502921	1	47.0927	AA	AA	AA	AA	AA	AA	AA	AA	AA	AA	AA	AA	AA	AA	AA	AA	AC	AC	AC	AC	AC	AC	AC	AC	AC	AC	AC	AC	AC	AC	AC	AC	AC	AC	AC	AC	AC	AC	AA	AA	AA	AA	AA	NA	AA	AA	AA
AX-166502922	1	47.0934	AC	CC	CC	CC	AC	CC	AC	AC	CC	CC	AC	CC	AC	AC	CC	CC	CC	AC	AC	CC	CC	AC	AC	CC	CC	AC	CC	CC	CC	AC	CC	AC	CC	CC	AC	CC	AC	CC	CC	CC	CC	CC	CC	CC	CC	CC	CC
AX-123363512	1	47.1557	AC	CC	CC	CC	AC	CC	AC	AC	CC	CC	AC	CC	AC	AC	CC	CC	CC	AC	AC	CC	CC	AC	AC	CC	CC	AC	CC	CC	CC	AC	CC	AC	CC	CC	AC	CC	AC	CC	CC	CC	CC	CC	CC	CC	CC	CC	CC
AX-123357071	1	47.1764	AC	AA	AA	AA	AC	AA	AC	AC	AA	AA	AC	AA	AC	AC	AA	AA	AA	AC	AC	AA	AA	AC	AC	AA	AA	AC	AA	AA	AA	AC	AA	AC	AA	AA	AC	AA	AC	AA	AA	AA	AA	AA	AA	AA	AA	AA	AA
AX-166510854	1	47.1859	AC	AA	AC	AA	AA	AA	AC	AC	AC	AC	AA	AC	AC	AA	AA	AA	AA	AA	AA	AA	AC	AA	AC	AC	AC	AA	AA	AA	AA	AC	AC	AA	AC	AC	AA	AC	AC	AA	AA	AC	AC	AA	AA	AA	AC	AC	AA
AX-123357072	1	47.2896	AC	CC	CC	CC	CC	AC	CC	CC	CC	AC	CC	CC	NA	CC	CC	AC	AC	CC	CC	CC	AC	AC	CC	CC	AC	AA	CC	CC	AA	AC	CC	AC	AA	AC	AC	AC	AA	AC	AC	AC	AA	AC	AC	AC	AA	AC	CC
AX-166502925	1	47.4437	CC	CC	CC	CC	CC	CC	CC	CC	CC	CC	CC	CC	CC	CC	CC	CC	CC	CC	CC	CC	CC	CC	CC	CC	CC	CC	CC	CC	CC	CC	CC	CC	CC	CC	CC	CC	CC	CC	AC	CC	AC	AC	CC	CC	CC	AC	CC
AX-123365063	1	47.456	AA	CC	AC	AC	AC	AC	AC	AC	AC	AC	AC	AC	AC	AC	AC	AC	CC	AC	AC	AC	AC	AC	AC	AC	AC	AC	AC	AC	AC	AC	AC	AC	AC	AC	AC	AC	AC	AC	CC	AC	AC	CC	CC	CC	AC	AC	CC
AX-89910485	1	47.4933	CC	CC	CC	CC	CC	CC	CC	CC	CC	CC	CC	CC	CC	CC	CC	CC	CC	CC	CC	CC	CC	CC	CC	CC	CC	CC	CC	CC	CC	CC	CC	CC	CC	CC	CC	CC	CC	CC	AC	AC	CC	AA	AC	CC	AC	AC	CC
AX-123357074	1	47.6527	AC	CC	CC	AC	AC	AC	CC	AC	AC	CC	AC	AC	AC	CC	CC	CC	CC	CC	AC	AC	CC	AC	CC	AC	AC	CC	CC	CC	AC	CC	CC	AC	AC	CC	AC	AC	CC	CC	CC	CC	CC	CC	CC	CC	CC	NA	CC
AX-123357075	1	47.691	CC	CC	CC	CC	CC	CC	CC	CC	CC	CC	CC	CC	CC	CC	CC	CC	CC	CC	CC	CC	CC	CC	CC	CC	CC	CC	CC	CC	CC	CC	CC	CC	CC	CC	CC	CC	CC	CC	AC	AC	CC	CC	AC	AC	AC	CC	AC
AX-89907116	1	47.7894	CC	CC	CC	CC	CC	CC	CC	CC	CC	CC	CC	CC	CC	CC	CC	CC	CC	CC	CC	CC	CC	CC	CC	CC	CC	CC	CC	CC	CC	CC	CC	CC	CC	CC	CC	CC	CC	CC	AC	AC	CC	AC	AC	CC	AC	AC	CC
AX-166502926	1	47.7912	CC	AA	AC	AC	AC	AC	AC	AC	AC	AC	AC	AC	AC	AC	AC	AC	AA	AC	AC	AC	AC	AC	AC	AC	AC	AC	AC	AC	AC	AC	AC	AC	AC	AC	AC	AC	AC	AC	AA	AC	AC	AA	AA	AA	AC	AC	AA
AX-166510118	1	47.7931	AC	AC	AC	CC	AC	AC	AC	AC	CC	AC	CC	AC	AC	AC	AC	AA	AA	AA	AC	AC	AA	AC	AA	AC	AC	AA	AA	AA	AC	AA	AA	AC	AC	AA	AC	AC	AA	AA	CC	AC	CC	AC	AC	CC	AC	AC	CC
AX-123365064	1	47.9271	AC	CC	AC	CC	CC	CC	AC	AC	AC	AC	CC	AC	AC	CC	CC	CC	CC	CC	CC	CC	AC	CC	AC	AC	AC	CC	CC	CC	CC	AC	AC	CC	AC	AC	CC	AC	AC	CC	CC	AC	AC	CC	CC	CC	AC	AC	CC
AX-166502928	1	48.019	AA	AA	AA	AA	AA	AA	AA	AA	AA	AA	AA	AA	AA	AA	AA	AA	AA	AA	AA	AA	AA	AA	AA	AA	AA	AA	AA	AA	AA	AA	AA	AA	AA	AA	AA	AA	AA	AA	AC	AA	AA	AA	AC	AC	AC	AA	AC
AX-166518630	1	48.0939	CC	AC	AC	AC	CC	CC	AC	CC	AC	AC	AC	CC	CC	AC	AC	CC	CC	CC	CC	CC	CC	CC	CC	CC	CC	CC	CC	CC	CC	CC	CC	CC	CC	CC	CC	CC	CC	CC	CC	AC	AC	CC	CC	AC	AC	CC	AC
AX-166517601	1	48.1153	AC	AC	AC	AC	AC	AC	AC	AC	AC	AC	AC	AC	AC	AC	AC	CC	CC	CC	AC	AC	CC	AC	CC	AC	AC	CC	CC	CC	AC	CC	CC	AC	AC	CC	AC	AC	CC	CC	CC	AC	AC	CC	CC	AC	AC	CC	AC
AX-166502930	1	48.3305	CC	CC	CC	CC	CC	CC	CC	CC	CC	CC	CC	CC	CC	CC	CC	CC	CC	CC	CC	CC	CC	CC	CC	CC	CC	CC	CC	CC	CC	CC	CC	CC	CC	CC	CC	CC	CC	CC	CC	CC	CC	CC	CC	CC	CC	CC	CC
AX-123366828	1	48.3656	AA	AC	AC	AC	NA	AC	AC	AC	AA	AA	NA	AA	AA	NA	AA	AC	CC	AC	AC	AC	AC	AC	AC	AC	AC	AC	AC	AC	AC	AC	AC	AC	AC	AC	AC	AC	AC	AC	CC	CC	CC	CC	CC	CC	CC	CC	CC
AX-166502931	1	48.4245	CC	CC	CC	CC	CC	CC	CC	CC	CC	CC	CC	CC	CC	CC	CC	CC	AC	CC	AC	AC	CC	CC	CC	CC	AC	CC	AC	CC	CC	AC	CC	CC	CC	CC	CC	CC	CC	AC	AC	AC	AA	AA	AC	AC	AA	AC	CC
AX-166502932	1	48.4349	AA	AA	AA	AA	AA	AA	AA	AA	AA	AA	AA	AA	AA	AA	AA	AA	AC	AA	AC	AC	AA	AA	AA	AA	AC	AA	AC	AA	AA	NA	AA	AA	AA	AA	AA	AA	AA	NA	AC	AA	AC	AC	AC	AC	AC	AC	AA
AX-123360148	1	48.7984	AC	CC	AC	CC	CC	CC	CC	CC	AC	AC	AC	AC	CC	CC	CC	AC	CC	CC	AC	AC	AC	CC	CC	CC	CC	CC	AC	AC	AC	CC	AC	AC	CC	AC	AC	AC	CC	CC	CC	AC	CC	AC	AC	AC	AC	CC	AC
AX-89818134	1	48.7993	AC	AA	AA	AC	AC	AC	AC	AC	AA	AA	AA	AA	AC	AC	AC	AA	AA	AC	AA	AA	AA	AC	AC	AC	AC	AC	AA	AA	AA	AC	AA	AA	AC	AA	AA	AA	AC	AC	AA	AA	AA	AA	AA	AA	AA	AA	AA
AX-166510856	1	48.8004	AC	AA	AC	AA	AC	AC	AC	AA	AA	AC	AA	AA	AA	AA	AA	AA	AC	AC	AC	CC	AC	AC	AC	AA	CC	AA	AC	AA	AC	CC	AA	AC	AC	AC	AC	AC	AA	AC	AC	AC	CC	CC	AC	AC	CC	AC	AA
AX-166502933	1	48.9162	CC	CC	CC	CC	CC	CC	CC	CC	CC	CC	CC	CC	CC	CC	CC	CC	AC	CC	AC	AC	CC	CC	CC	CC	AC	CC	AC	CC	CC	AC	CC	CC	CC	CC	CC	CC	CC	AC	AC	AC	AA	AA	AC	AC	AA	AC	CC
AX-166502934	1	48.9475	AC	CC	AC	CC	AC	AC	AC	CC	CC	AC	CC	CC	CC	CC	CC	CC	CC	AC	CC	AC	AC	AC	AC	CC	AC	CC	CC	CC	AC	AC	CC	AC	AC	AC	AC	AC	CC	CC	CC	CC	CC	CC	CC	CC	CC	CC	CC
AX-166502935	1	49.016	AC	AA	AC	AA	AC	AC	AC	NA	AA	AC	AA	AA	AA	AA	AA	AA	AC	AC	AC	CC	AC	AC	AC	AA	CC	AA	AC	AA	AC	CC	AA	AC	AC	AC	AC	AC	AA	AC	AC	AC	CC	CC	AC	AC	CC	AC	AA
AX-166520267	1	49.0213	CC	AC	CC	CC	AC	CC	CC	AC	AC	AC	CC	AC	CC	AC	CC	AC	CC	CC	CC	CC	CC	CC	CC	CC	CC	CC	CC	CC	CC	CC	CC	CC	CC	CC	CC	CC	CC	CC	CC	CC	NA	CC	CC	CC	CC	CC	CC
AX-166510857	1	49.0216	AC	AA	AC	AA	AA	AA	AA	AA	AC	AC	AC	AC	AA	AA	AA	AC	AA	AA	AC	AC	AC	AA	AA	AA	AA	AA	AC	AC	AC	AA	AC	AC	AA	AC	AC	AC	AA	AA	CC	AC	AC	CC	CC	CC	CC	AC	CC
AX-123357078	1	49.024	AA	AC	AC	AC	AA	AC	AC	AC	AA	AA	AA	AA	AA	AC	AA	AC	AC	AC	AC	AC	AC	AA	AA	AC	AA	AC	AA	AC	AA	AA	AA	AA	AC	AA	AA	AC	AA	AA	AC	CC	AC	CC	AC	CC	AC	AC	CC
AX-89780053	1	49.0439	CC	AC	CC	CC	AC	CC	CC	AC	AC	AC	CC	AC	CC	AC	CC	AC	CC	CC	CC	CC	CC	CC	CC	CC	CC	CC	CC	CC	CC	CC	CC	CC	CC	CC	CC	CC	CC	CC	CC	CC	CC	CC	CC	CC	CC	CC	CC
AX-123357079	1	49.0482	AC	CC	AC	CC	AC	AC	AC	NA	NA	AC	NA	CC	CC	CC	CC	CC	CC	AC	AC	NA	AC	AC	AC	CC	NA	CC	AC	CC	AC	NA	CC	AC	AC	AC	AC	AC	CC	AC	AC	AA	AA	AA	AC	AC	AA	AC	NA
AX-123524235	1	49.0489	CC	AC	AC	AC	CC	AC	AC	AC	CC	CC	CC	CC	CC	AC	CC	AC	AC	AC	AC	AC	AC	CC	CC	AC	CC	AC	CC	AC	CC	CC	CC	CC	AC	CC	CC	AC	CC	CC	AC	AA	AC	AA	AC	AA	AC	AC	AC
AX-123360151	1	49.0661	CC	AC	AC	AC	CC	AC	AC	AC	CC	CC	CC	CC	CC	AC	CC	AC	AC	AC	AC	AC	AC	CC	CC	AC	CC	AC	CC	AC	CC	CC	CC	CC	AC	CC	CC	AC	CC	CC	AC	AA	AC	AA	AC	AA	AC	AC	AC
AX-89875277	1	49.4047	AC	CC	AC	CC	AC	AC	AC	CC	CC	AC	CC	CC	CC	CC	CC	CC	CC	AC	CC	AC	AC	AC	AC	CC	AC	CC	CC	CC	AC	AC	CC	AC	AC	AC	AC	AC	CC	CC	CC	CC	CC	CC	CC	CC	CC	CC	CC
AX-166502936	1	49.5285	AC	AA	AC	AA	AC	AC	AC	AA	AA	AC	AA	AA	AA	AA	AA	AA	AA	AC	AA	AC	AC	AC	AC	AA	AC	AA	AA	AA	AC	AC	AA	AC	AC	AC	AC	AC	AA	AA	AA	AA	AA	AA	AA	AA	AA	AA	AA
AX-166520268	1	49.5351	AC	CC	AC	CC	AC	AC	AC	CC	CC	AC	CC	CC	CC	CC	CC	CC	CC	AC	CC	AC	AC	AC	AC	CC	AC	CC	CC	CC	AC	AC	CC	AC	AC	AC	AC	AC	CC	CC	CC	CC	CC	CC	CC	CC	CC	CC	CC
AX-123363513	1	49.5799	CC	AA	AC	AC	AC	AC	AC	AC	AC	AC	AC	AC	AC	AC	AC	AC	AC	AC	AC	AC	AC	CC	CC	AC	CC	AC	CC	AC	CC	CC	CC	CC	AC	CC	CC	AC	CC	CC	AC	AA	AC	AA	AA	AA	AC	AC	AC
AX-123524238	1	49.7013	AC	AA	AC	AA	AC	AC	AC	AA	AA	AC	AA	AA	AA	AA	AA	AA	AC	AC	AC	CC	AC	AC	AC	AA	CC	AA	AC	AA	AC	CC	AA	AC	AC	AC	AC	AC	AA	AC	AC	AC	CC	CC	AC	AC	CC	AC	AA
AX-89806483	1	49.8666	AC	AA	AC	AA	AC	AC	AC	AA	AA	AC	AA	AA	AA	AA	AA	AA	AA	NA	AA	AC	AC	AC	AC	AA	AC	AA	AA	AA	AC	AC	AA	AC	AC	AC	AC	AC	AA	AA	AA	AA	AA	AA	AA	AA	AA	AA	AA
AX-166510858	1	50.0138	CC	CC	CC	CC	CC	CC	CC	CC	CC	CC	CC	CC	CC	CC	CC	CC	AC	CC	AC	AC	CC	CC	CC	CC	AC	CC	AC	CC	CC	AC	CC	CC	CC	CC	CC	CC	CC	AC	AC	AC	AA	AA	AC	AC	AA	AC	CC
AX-166518631	1	50.3004	CC	AC	AC	AC	CC	AC	AC	CC	CC	CC	AC	CC	AC	CC	AC	CC	AC	AC	AC	AC	AC	AC	AC	AC	AC	AC	AC	AC	AC	AC	AC	AC	AC	AC	AC	AC	AC	AC	CC	AC	AC	CC	CC	CC	CC	AC	CC
AX-123360156	1	50.5637	CC	AC	AC	AC	CC	AC	AC	AC	CC	CC	CC	CC	CC	AC	CC	AC	AC	AC	AC	AC	AC	CC	CC	AC	CC	AC	CC	AC	CC	CC	CC	CC	AC	CC	CC	AC	CC	CC	AC	AA	AC	AA	AA	AA	AC	AC	AC
AX-166509136	1	50.565	CC	AC	CC	AC	AC	AC	AC	AC	AC	AC	AC	CC	CC	CC	CC	AC	CC	CC	CC	CC	CC	CC	CC	CC	CC	CC	CC	CC	CC	CC	CC	CC	CC	CC	CC	CC	CC	CC	CC	CC	CC	CC	CC	CC	CC	CC	CC
AX-166510862	1	50.6131	AC	CC	AC	CC	AC	AC	AC	CC	CC	AC	CC	CC	CC	CC	CC	CC	CC	AC	CC	AC	AC	AC	AC	CC	AC	CC	CC	CC	AC	AC	CC	AC	AC	AC	AC	AC	CC	CC	CC	CC	CC	CC	CC	CC	CC	CC	CC
AX-89818165	1	50.7365	AC	CC	CC	AC	AC	AC	AC	AC	CC	CC	CC	CC	AC	AC	AC	CC	CC	AC	CC	CC	CC	AC	AC	AC	AC	AC	CC	CC	CC	AC	CC	CC	AC	CC	CC	CC	AC	AC	CC	CC	CC	CC	CC	CC	CC	CC	CC
AX-166509137	1	50.7498	CC	CC	CC	CC	CC	CC	CC	CC	CC	CC	CC	CC	CC	CC	CC	CC	CC	CC	CC	CC	CC	CC	CC	CC	CC	CC	CC	CC	CC	CC	CC	CC	CC	CC	CC	CC	CC	CC	CC	CC	CC	CC	CC	CC	CC	CC	CC
AX-89818167	1	50.7613	CC	AC	CC	AC	AC	AC	AC	AC	AC	AC	AC	CC	CC	CC	CC	AC	CC	CC	CC	CC	CC	CC	CC	CC	CC	CC	CC	CC	CC	CC	CC	CC	CC	CC	CC	CC	CC	CC	CC	CC	CC	CC	CC	CC	CC	CC	CC
AX-89818169	1	50.7651	CC	AC	CC	AC	AC	AC	AC	AC	AC	AC	AC	CC	CC	CC	CC	AC	CC	CC	CC	CC	CC	CC	CC	CC	CC	CC	CC	CC	CC	CC	CC	CC	CC	CC	CC	CC	CC	CC	CC	CC	CC	CC	CC	CC	CC	CC	CC
AX-123420196	1	50.7667	AC	NA	AC	NA	AC	AC	AC	NA	AA	AC	AA	AA	AC	NA	NA	AA	AC	AC	AC	CC	AC	AC	AC	AA	CC	NA	AC	AA	AC	CC	AA	AC	AC	AC	AC	AC	NA	AC	AC	AC	CC	CC	AC	AC	CC	AC	AC
AX-123524239	1	50.8894	AA	AC	AA	AA	AC	AA	AC	AA	AC	AC	AC	AC	AC	AA	AC	AA	AA	AA	AA	AA	AA	AA	AA	AA	AA	AA	AA	AA	AA	AA	AA	AA	AA	AA	AA	AA	AA	AA	AA	AA	AA	AA	AA	AA	AA	AA	AA
AX-123360158	1	50.8978	AA	AC	AA	AA	AC	AA	AC	AA	AC	AC	AC	AC	AC	AA	AC	AA	AA	AA	AA	AA	AA	AA	AA	AA	AA	AA	AA	AA	AA	AA	AA	AA	AA	AA	AA	AA	AA	AA	AA	AA	AA	AA	AA	AA	AA	AA	AA
AX-89818174	1	50.9553	AA	AA	AA	AA	AA	AA	AA	AA	AA	AA	AA	AA	AA	AA	AA	AA	AC	AA	NA	AC	AA	AA	AA	AA	AC	AA	AC	AA	AA	AC	AA	AA	AA	AA	AA	AA	AA	AC	AC	AC	CC	CC	AC	AC	CC	NA	AA
AX-166502937	1	50.9687	AC	CC	AC	CC	AC	AC	AC	CC	CC	AC	CC	CC	CC	CC	CC	CC	AC	AC	AC	AA	AC	AC	AC	CC	AA	CC	AC	CC	AC	AA	CC	AC	AC	AC	AC	AC	CC	AC	AC	AC	AA	AA	AC	AC	AA	AC	CC
AX-166520274	1	51.1275	AC	CC	AC	CC	AC	AC	AC	CC	CC	AC	CC	CC	CC	CC	CC	CC	CC	AC	CC	AC	AC	AC	AC	CC	AC	CC	CC	CC	AC	AC	CC	AC	AC	AC	AC	AC	CC	CC	CC	CC	CC	CC	CC	CC	CC	CC	CC
AX-89875314	1	51.195	AA	AC	AA	AC	AC	AC	AC	AC	AC	AC	AC	AA	AA	AA	AA	AC	AA	AA	AA	AA	AA	AA	AA	AA	AA	AA	AA	AA	AA	AA	AA	AA	AA	AA	AA	AA	AA	AA	AA	NA	AA	AA	AA	AA	AA	AA	AA
AX-166520275	1	51.2065	AC	AA	AC	AA	AC	AC	AC	AA	AA	AC	AA	AA	AA	AA	AA	AA	AA	AC	AA	AC	AC	NA	AC	AA	AC	AA	AA	AA	AC	AC	AA	AC	AC	AC	AC	AC	AA	AA	AA	AA	AA	AA	AA	AA	AA	AA	AA
AX-166510865	1	51.2091	CC	AC	CC	AC	AC	AC	AC	AC	AC	AC	AC	CC	CC	CC	CC	AC	CC	CC	CC	CC	CC	CC	CC	CC	CC	CC	CC	CC	CC	CC	CC	CC	CC	CC	CC	CC	CC	CC	CC	CC	CC	CC	CC	CC	CC	CC	CC
AX-166527474	1	51.4439	AA	AC	AC	AC	AA	AC	AC	AA	AA	AA	AC	AA	AC	AA	AC	AA	CC	AC	AC	AC	AC	AC	AC	AC	AC	AC	AC	AC	AC	AC	AC	AC	AC	AC	AC	NA	AC	AC	AA	AC	AC	AA	AA	AA	AA	AC	AA
AX-123360159	1	51.501	AC	CC	AC	CC	AC	AC	AC	CC	CC	AC	CC	CC	CC	CC	CC	CC	AC	AC	AC	AA	AC	AC	AC	CC	AA	CC	AC	CC	AC	AA	CC	AC	AC	AC	AC	AC	CC	AC	AC	AC	AA	AA	AC	AC	AA	AC	CC
AX-123524240	1	51.5737	AA	AC	AA	AA	AC	AC	AA	AC	AA	AA	AA	AC	AC	AA	AA	AC	CC	AC	AC	AC	AC	AC	AC	AC	AC	AC	AC	AC	AC	AC	AC	AC	AC	AC	AC	AC	AC	AC	CC	AC	AC	CC	CC	AC	CC	CC	AC
AX-89818190	1	51.6581	AA	AC	AC	AC	AA	AA	AC	AA	AC	AC	AC	AA	AA	AC	AC	AA	AA	AA	AA	AA	AA	AA	AA	AA	AA	AA	AA	AA	AA	AA	AA	AA	AA	AA	AA	AA	AA	AA	AA	AA	AA	AA	AA	AA	AA	AA	AA
AX-123524241	1	51.6672	AA	CC	AC	AC	AC	AC	AC	AC	AC	AC	AC	AC	AC	AC	AC	AC	CC	AC	AC	AC	AC	AC	AC	AC	AC	AC	AC	AC	AC	AC	AC	AC	AC	AC	AC	AC	AC	AC	CC	AC	AC	CC	CC	AC	CC	CC	AC
AX-166520276	1	51.6732	CC	AC	AC	AC	CC	CC	AC	CC	AC	AC	AC	CC	CC	AC	AC	CC	CC	CC	CC	CC	CC	CC	CC	CC	CC	CC	CC	CC	CC	CC	CC	CC	CC	CC	CC	CC	CC	CC	CC	CC	CC	CC	CC	CC	CC	CC	CC
AX-166502938	1	51.7112	AC	AA	AA	AC	AC	AC	AA	AA	AA	AA	AC	AA	AA	AC	AC	AC	AA	AC	AC	AC	AA	AC	AA	AA	AA	AC	AC	AC	AC	AA	AA	AC	AA	AA	AC	AA	AA	AC	AA	AA	AA	AA	AA	AA	AA	AA	AA
AX-166520277	1	51.7293	AC	CC	CC	AC	AC	AC	CC	CC	CC	CC	AC	CC	CC	AC	AC	AC	CC	AC	AC	AC	CC	AC	CC	CC	CC	AC	AC	AC	AC	CC	CC	AC	CC	CC	AC	CC	CC	AC	CC	CC	CC	CC	CC	CC	CC	CC	CC
AX-166510869	1	51.7328	AC	AA	AA	AC	AC	AC	AA	AA	AA	AA	AC	AA	AA	AC	AC	AC	AA	AC	AC	AC	AA	AC	AA	AA	AA	AC	AC	AC	AC	AA	AA	AC	AA	AA	AC	AA	AA	AC	AA	AA	AA	AA	AA	AA	AA	AA	AA
AX-166520279	1	51.7336	AC	AA	AA	AC	AC	AC	AA	AA	AA	AA	AC	AA	AA	AC	AC	AC	AC	AC	AC	AC	NA	AC	AA	AA	AA	AC	AC	AC	AC	AA	AA	AC	AA	AA	AC	AA	AA	AC	CC	AA	AC	NA	NA	NA	AC	AC	NA
AX-166520280	1	51.7354	AC	AA	AC	AA	AA	AA	AC	AC	AC	AC	AA	AC	AC	AA	AA	AA	AC	AC	AA	AA	AC	AA	AC	AC	AC	AC	AC	AC	AC	AC	AC	AC	AC	AC	AA	AC	AC	AA	AA	NA	AC	AA	AA	AA	AC	AC	AA
AX-123357081	1	51.7375	AC	AA	AA	AC	AC	AC	AA	AA	AA	AA	AC	AA	AA	AC	AC	AC	NA	AC	AC	AC	AA	AC	AA	AA	AA	AC	AC	AC	AC	AA	AA	AC	AA	AA	AC	AA	AA	AC	CC	AC	AC	CC	CC	CC	AC	AC	CC
AX-166520281	1	51.7459	AA	AA	AA	AA	AA	AA	AA	AA	AA	AA	AA	AA	AA	AA	AA	AA	AC	AC	AC	AC	AC	AC	AC	AC	AC	AC	AC	AC	AC	AC	AC	AC	AC	AC	AC	AC	AC	AC	AA	AC	AA	AA	AA	AC	AA	AA	AA
AX-166502939	1	51.7794	CC	AC	AC	AC	CC	CC	AC	CC	AC	AC	AC	CC	CC	AC	AC	CC	CC	CC	CC	CC	CC	CC	CC	CC	CC	CC	CC	CC	CC	CC	CC	CC	CC	CC	CC	CC	CC	CC	CC	CC	CC	CC	CC	CC	CC	CC	CC
AX-123357082	1	51.7867	AC	CC	AC	CC	CC	CC	AC	AC	AC	AC	CC	AC	AC	CC	CC	CC	AC	AC	CC	CC	AC	CC	AC	AC	AC	AC	AC	AC	AC	AC	AC	AC	AC	AC	CC	AC	AC	CC	CC	NA	AC	CC	CC	CC	AC	AC	CC
AX-123357083	1	51.925	AC	CC	AC	CC	CC	CC	AC	AC	AC	AC	CC	AC	AC	CC	CC	CC	AC	AC	CC	CC	AC	CC	AC	AC	AC	AC	AC	AC	AC	AC	AC	AC	AC	AC	CC	AC	AC	CC	CC	AC	AC	CC	CC	CC	AC	AC	CC
AX-166502940	1	51.9667	AA	AC	AA	AA	AC	AC	AA	AC	AA	AA	AA	AC	AC	AC	AA	AA	AA	AA	AA	AA	AA	AA	AA	AA	AA	AA	AA	AA	AA	AA	AA	AA	AA	AA	AA	AA	AA	AA	AC	AC	CC	CC	NA	AA	AC	AC	CC
AX-123357084	1	51.9678	AC	CC	AC	CC	CC	CC	AC	AC	AC	AC	CC	NA	AC	CC	CC	CC	AC	AC	CC	CC	AA	CC	AA	AA	AC	AC	AC	AC	AC	AA	AA	AC	AC	AC	CC	AA	AC	CC	AC	AA	AC	NA	AA	AC	AA	AA	AC
AX-123360164	1	51.9682	AC	AA	AC	AA	AA	AA	AC	AC	AC	AC	AA	AC	AC	AA	AA	AA	AC	AC	AA	AA	CC	AA	CC	CC	AC	AC	AC	AC	AC	CC	CC	AC	AC	AC	AA	CC	AC	AA	AC	AC	AC	CC	NA	AC	CC	CC	AC
AX-166518632	1	51.9809	AA	AC	AA	AA	AC	AC	AA	AC	AA	AA	AA	AC	AC	AA	AA	AC	CC	AC	AC	AC	AC	AC	AC	AC	AC	AC	AC	AC	AC	AC	AC	AC	AC	AC	AC	AC	AC	AC	CC	AC	AC	CC	CC	AC	CC	AC	AC
AX-166510871	1	52.0066	AC	AA	AC	AA	AA	AA	AC	AC	AC	AC	AA	AC	AC	AA	AA	AA	AC	AC	AA	AA	AC	AA	AC	AC	AC	AC	AC	AC	AC	CC	NA	AC	AC	AC	AA	NA	AC	AA	AA	AC	AC	AA	AA	AA	AC	AC	AA
AX-166502941	1	52.014	AC	CC	AC	CC	CC	CC	AC	AC	AC	AC	CC	AC	AC	CC	CC	CC	AC	AC	CC	CC	NA	CC	AA	AA	AC	AC	AC	AC	AC	AA	AA	AC	AC	AC	CC	AA	AC	CC	CC	AC	AC	CC	CC	CC	AC	AC	CC
AX-166520283	1	52.0915	AA	AC	AC	AC	AC	AC	AC	AC	AC	AC	AC	AC	AC	AC	AC	AC	AC	AA	AC	AC	AA	AC	AA	AA	AC	AA	AA	AA	AA	AA	AA	AA	AC	AC	AC	AA	AC	AC	AA	AA	AA	AA	AA	AA	AA	AA	AA
AX-123365066	1	52.0986	AC	AA	AA	AC	AC	AA	AA	AC	AC	AA	AA	AA	AC	AA	AC	AA	AC	AC	CC	AC	AA	CC	AC	AC	AA	CC	CC	AC	AC	CC	CC	AC	AC	AA	AA	AC	AC	AC	AC	AC	AA	CC	AC	AA	AC	AC	AA
AX-166510872	1	52.1315	CC	CC	CC	CC	CC	CC	CC	CC	CC	CC	CC	CC	CC	CC	CC	CC	CC	CC	CC	CC	CC	CC	CC	CC	CC	CC	CC	CC	CC	CC	CC	CC	CC	CC	CC	CC	CC	CC	AC	AC	CC	AA	AA	AC	AC	AC	AC
AX-123555846	1	52.135	NA	CC	CC	AC	AC	CC	CC	AC	AC	CC	CC	CC	AC	CC	AC	CC	AC	AC	AA	AC	CC	AA	AC	AC	CC	AA	AA	AC	AC	AA	AA	AC	AC	CC	CC	AC	AC	AC	AC	AC	CC	AA	AC	CC	AC	AC	CC
AX-123614833	1	52.3205	AC	CC	AC	AC	CC	AC	CC	CC	AC	AC	CC	AC	CC	CC	AC	AC	CC	CC	CC	AC	AC	CC	CC	AC	CC	CC	AC	AC	AC	CC	AC	CC	CC	AC	CC	AC	CC	AC	CC	CC	CC	CC	CC	CC	CC	CC	CC
AX-123357085	1	52.3267	AA	CC	AC	AC	AC	AC	AC	AC	AC	AC	AC	AC	AC	AC	AC	AC	CC	AC	AC	AC	AC	AC	AC	AC	NA	AC	AC	AC	AC	AC	AC	AC	AC	AC	AC	AC	AC	AC	CC	AC	AC	CC	CC	AC	CC	CC	AC
AX-166520284	1	52.3271	CC	CC	CC	CC	CC	CC	CC	CC	CC	CC	CC	CC	CC	CC	CC	CC	CC	CC	CC	CC	CC	CC	CC	CC	CC	CC	CC	CC	CC	CC	CC	CC	CC	CC	CC	CC	CC	CC	AC	AC	CC	AA	AC	CC	AC	AC	CC
AX-123360165	1	52.3892	AC	CC	AC	CC	CC	CC	AC	AC	AC	AC	CC	AC	AC	CC	CC	CC	AC	AC	CC	CC	AA	CC	AA	AA	AC	AC	AC	AC	AC	AA	AA	AC	AC	AC	CC	AA	AC	CC	CC	AC	AC	CC	CC	CC	AC	AC	CC
AX-123360166	1	52.4881	AA	CC	NA	NA	NA	NA	NA	NA	NA	NA	NA	NA	NA	NA	NA	NA	AA	AA	NA	NA	AA	NA	AA	AA	AA	AA	AA	AA	AA	AA	AA	AA	AA	AA	NA	AA	AA	NA	CC	AC	NA	CC	CC	CC	NA	NA	CC
AX-123357086	1	52.5301	AA	AA	AA	AA	AA	AA	AA	AA	AA	AA	AA	AA	AA	AA	AA	AA	AC	AC	NA	AA	AA	AC	AA	AA	AA	AC	AC	AA	AA	AC	AC	AC	AA	AA	AA	AA	AA	AA	AA	AA	AA	AA	AA	AA	AA	AA	AA
AX-166520286	1	52.6259	CC	CC	CC	CC	CC	CC	CC	CC	CC	CC	CC	CC	CC	CC	CC	CC	AC	AC	AC	AC	AC	AC	AC	AC	AC	AC	AC	AC	AC	AC	AC	AC	AC	AC	AC	AC	AC	AC	CC	AC	CC	CC	CC	AC	CC	CC	CC
AX-166517602	1	52.6293	AC	CC	CC	AC	AC	AC	CC	CC	CC	CC	AC	CC	CC	AC	AC	AC	CC	AC	AC	AC	CC	AC	CC	CC	CC	AC	AC	AC	AC	CC	CC	AC	CC	CC	AC	NA	CC	AC	AC	AC	CC	AA	AA	AC	AC	AC	AC
AX-166510873	1	52.7409	AA	CC	AC	AC	AC	AC	AC	AC	AC	AC	AC	AC	AC	AC	AC	AC	CC	AC	AC	AC	AC	AC	AC	AC	AC	AC	AC	AC	AC	AC	AC	AC	AC	AC	AC	AC	AC	AC	AC	AC	AA	AC	CC	AC	AC	AC	AA
AX-123360167	1	52.7438	AC	AA	AA	AC	AC	AA	AA	AC	AC	AA	AA	AA	AC	AA	AC	AA	AC	AC	CC	AC	AA	CC	AC	AC	AA	CC	CC	AC	AC	CC	CC	AC	AC	AA	AA	AC	AC	AC	AC	AC	AA	CC	AC	AA	AC	AC	AA
AX-166520287	1	52.7495	AA	AC	AC	AA	AA	AA	AC	AA	AC	AC	AC	AA	AA	AC	AC	AA	AA	AA	AA	AA	AA	AA	AA	AA	AA	AA	AA	AA	AA	AA	AA	AA	AA	AA	AA	AA	AA	AA	AA	AA	AA	AA	AA	AA	AA	AA	AA
AX-166520288	1	52.839	AC	AC	AC	AC	AC	CC	AA	AC	AC	AC	AA	CC	AC	AC	AC	AC	CC	AC	AC	CC	CC	AC	AC	CC	AC	AC	CC	CC	CC	AC	CC	AC	AC	CC	AC	CC	AC	CC	AC	CC	CC	CC	CC	AC	AC	AC	CC
AX-166518633	1	52.8461	AA	CC	AC	AC	AC	AC	AC	AC	AC	AC	AC	AC	AC	AC	AC	AC	AC	AA	AC	AC	AA	AC	AA	AA	AC	AA	AA	AA	AA	AA	AA	AA	AC	AC	AC	AA	AC	AC	CC	AC	AC	CC	CC	CC	AC	AC	CC
AX-166510874	1	52.8527	CC	CC	CC	CC	CC	CC	CC	CC	CC	CC	CC	CC	CC	CC	CC	CC	AA	AC	AC	AC	AC	AC	AC	AC	AC	AC	AC	AC	AC	AC	AC	AC	AC	AC	AC	AC	AC	AC	CC	AC	CC	CC	CC	AC	CC	CC	CC
AX-123363514	1	52.8539	AA	AC	AA	AC	AC	AC	AA	AC	AA	AA	AA	AC	AC	AA	AA	AC	CC	AC	AC	AC	AC	AC	AC	AC	AC	AC	AC	AC	AC	AC	AC	AC	AC	AC	AC	AC	AC	AC	AC	AC	AA	AC	CC	AC	AC	AC	AA
AX-89811604	1	52.8988	CC	CC	CC	CC	CC	CC	CC	CC	CC	CC	CC	CC	CC	CC	CC	CC	CC	CC	CC	CC	CC	CC	CC	CC	CC	CC	CC	CC	CC	CC	CC	CC	CC	CC	CC	CC	CC	CC	CC	CC	CC	CC	CC	CC	CC	CC	CC
AX-166502945	1	52.925	AA	AA	AA	AA	AA	AA	AA	AA	AA	AA	AA	AA	AA	AA	AA	AA	AC	AC	AC	AC	AC	AC	AC	NA	AC	AC	AC	AC	AC	AC	AC	AC	AC	AC	AC	AC	AC	AC	AA	AA	AA	AA	AA	NA	AA	AA	AA
AX-166520289	1	52.9257	CC	CC	CC	CC	CC	CC	CC	CC	CC	CC	CC	CC	CC	CC	CC	CC	AC	AC	AC	AC	AC	AC	AC	AC	AC	AC	AC	AC	AC	AC	AC	AC	AC	AC	AC	AC	AC	AC	CC	AA	NA	NA	NA	AC	NA	NA	NA
AX-166520290	1	52.9408	AA	AA	AA	AA	AA	AA	AA	AA	AA	AA	AA	AA	AA	AA	AA	AA	AC	AC	AC	AC	AC	AC	AC	AC	AC	AC	AC	AC	AC	AC	AC	AC	AC	AC	AC	AC	AC	AC	AA	AC	AA	AA	AA	AC	AA	AA	AA
AX-166518634	1	52.946	CC	AC	CC	AC	AC	AC	CC	AC	CC	CC	CC	AC	AC	CC	CC	AC	AA	AC	AC	AC	AC	AC	AC	AC	AC	AC	AC	AC	AC	AC	AC	AC	AC	AC	AC	AC	AC	AC	NA	CC	NA	NA	NA	NA	NA	NA	NA
AX-166510877	1	52.9663	AC	CC	CC	AC	AC	AC	CC	CC	CC	CC	AC	CC	CC	AC	AC	AC	CC	AC	AC	AC	CC	AC	CC	CC	CC	AC	AC	AC	AC	CC	CC	AC	CC	CC	AC	CC	CC	AC	CC	CC	CC	CC	CC	CC	CC	CC	CC
AX-123524243	1	52.9759	AC	AA	AA	AC	AC	AA	AA	AC	AC	AA	AA	AA	AC	AA	AC	AA	AC	AC	CC	AC	AA	CC	AC	AC	AA	CC	CC	AC	AC	CC	CC	AC	AC	AA	AA	AC	AC	AC	AC	AC	AA	CC	AC	AA	AC	AC	AA
AX-166502946	1	52.983	AA	AA	AA	AA	AA	AA	AA	AA	AA	AA	AA	AA	AA	AA	AA	AA	AA	AA	AA	AA	AA	AA	AA	AA	AA	AA	AA	AA	AA	AA	AA	AA	AA	AA	AA	AA	AA	AA	AC	AC	AA	CC	AC	AA	AC	AC	AA
AX-123357087	1	52.9937	AC	AC	AC	AC	AC	CC	AA	AC	AC	AC	AA	CC	AC	AC	AC	AC	CC	AC	AC	CC	CC	AC	AC	CC	AC	AC	CC	CC	CC	AC	CC	AC	AC	CC	AC	CC	AC	CC	AC	CC	CC	CC	CC	AC	AC	AC	CC
AX-166510878	1	53.0322	CC	CC	CC	CC	CC	CC	CC	CC	CC	CC	CC	CC	CC	CC	CC	CC	CC	CC	CC	CC	CC	CC	CC	CC	CC	CC	CC	CC	CC	CC	CC	CC	CC	CC	CC	CC	CC	CC	AC	AC	CC	AA	AC	CC	AC	AC	CC
AX-166520292	1	53.0501	AA	AC	AC	AA	AA	AA	AC	AA	AC	AC	AC	AA	AA	AC	AC	AA	AA	AA	AA	AA	AA	AA	AA	AA	AA	AA	AA	AA	AA	AA	AA	AA	AA	AA	AA	AA	AA	AA	AA	AA	AA	AA	AA	AA	AA	AA	AA
AX-166502947	1	53.0505	CC	CC	CC	CC	CC	CC	CC	CC	CC	CC	CC	CC	CC	CC	CC	CC	AA	AC	AC	AC	AC	AC	AC	AC	AC	AC	AC	AC	AC	AC	AC	AC	AC	AC	AC	AC	AC	AC	CC	AC	CC	CC	CC	AC	CC	CC	CC
AX-166510879	1	53.3508	AA	AA	AA	AA	AA	AA	AA	AA	AA	AA	AA	AA	AA	AA	AA	AA	AA	AA	AA	AA	AA	AA	AA	AA	AA	AA	AA	AA	AA	AA	AA	AA	AA	AA	AA	AA	AA	AA	AC	AC	AA	CC	CC	AC	AC	AC	AC
AX-166502948	1	53.3689	AC	CC	AC	CC	CC	CC	AC	AC	AC	AC	CC	AC	AC	CC	CC	CC	AC	AC	CC	CC	AC	CC	AC	AC	AC	AC	AC	AC	AC	AC	AC	AC	AC	AC	CC	AC	AC	CC	CC	AC	AC	CC	CC	CC	AC	AC	CC
AX-166520294	1	53.4041	CC	CC	CC	CC	CC	CC	CC	CC	CC	CC	CC	CC	CC	CC	CC	CC	AC	AC	AC	AC	AC	AC	AC	AC	AC	AC	AC	AC	AC	AC	AC	AC	AC	AC	AC	AC	AC	AC	CC	AC	CC	CC	CC	AC	CC	CC	CC
AX-166520295	1	53.4061	CC	CC	CC	CC	CC	CC	CC	CC	CC	CC	CC	CC	CC	CC	CC	CC	CC	CC	CC	CC	CC	CC	CC	CC	CC	CC	CC	CC	CC	CC	CC	CC	CC	CC	CC	CC	CC	CC	AC	CC	AC	CC	CC	AC	CC	CC	AC
AX-166520296	1	53.4093	CC	CC	CC	CC	CC	CC	CC	CC	CC	CC	CC	CC	CC	CC	CC	CC	CC	CC	CC	CC	CC	CC	CC	CC	CC	CC	CC	CC	CC	CC	CC	CC	CC	CC	CC	CC	CC	CC	AC	AC	CC	AA	AC	CC	AC	AC	CC
AX-123524244	1	53.4208	AC	CC	AC	CC	CC	CC	AC	AC	AC	AC	CC	AC	AC	CC	CC	CC	AC	AC	CC	CC	AA	CC	AA	AA	AC	AC	AC	AC	AC	AA	AA	AC	AC	AC	CC	AA	AC	CC	AC	AA	AC	NA	AA	AC	AA	AA	AC
AX-166502949	1	53.4234	CC	CC	CC	CC	CC	CC	CC	CC	CC	CC	CC	CC	CC	CC	CC	CC	AC	AC	AC	AC	AC	AC	AC	AC	AC	AC	AC	AC	AC	AC	AC	AC	AC	AC	AC	AC	AC	AC	CC	AC	CC	CC	CC	AC	CC	CC	CC
AX-166520297	1	53.4377	CC	CC	CC	CC	CC	CC	CC	CC	CC	CC	CC	CC	CC	CC	CC	CC	CC	CC	CC	CC	CC	CC	CC	CC	CC	CC	CC	CC	CC	CC	CC	CC	CC	CC	CC	CC	CC	CC	CC	CC	CC	CC	CC	CC	CC	CC	CC
AX-166502950	1	53.6703	AC	CC	CC	AC	AC	NA	CC	CC	CC	CC	AC	CC	CC	AC	AC	AC	CC	AC	AC	AC	CC	AC	CC	CC	CC	AC	AC	AC	AC	CC	CC	AC	CC	CC	AC	CC	CC	AC	AA	AC	AC	AA	AA	AA	AC	AC	AA
AX-166510882	1	53.8773	AC	AA	AC	AA	AA	AA	AC	AC	AC	AC	AA	AC	AC	AA	AA	AA	AC	AC	AA	AA	AC	AA	AC	AC	AC	AC	AC	AC	AC	AC	AC	AC	AC	AC	AA	AC	AC	AA	AA	AC	AC	AA	AA	AA	AC	AC	AA
AX-166502953	1	54.3794	AC	CC	CC	AC	AC	AC	CC	CC	CC	CC	AC	CC	CC	AC	AC	AC	CC	AC	AC	AC	CC	AC	CC	CC	CC	AC	AC	AC	AC	CC	CC	AC	CC	CC	AC	CC	CC	AC	CC	CC	CC	CC	CC	CC	CC	CC	CC
AX-123365068	1	54.4327	AC	AA	AA	AA	AC	AA	AC	AC	AA	AA	AC	AA	AC	AC	AA	AA	AA	AC	AC	AA	AA	AC	AC	AA	AA	AC	AA	AA	AA	AC	AA	AC	AA	AA	AC	AA	AC	AA	AA	AA	AA	AA	AA	AA	AA	AA	AA
AX-166510883	1	54.4332	AC	CC	CC	CC	AC	CC	AC	AC	CC	CC	AC	CC	AC	AC	CC	CC	CC	AC	AC	CC	CC	AC	AC	CC	CC	AC	CC	CC	CC	AC	CC	AC	CC	CC	AC	CC	AC	CC	CC	CC	CC	CC	CC	CC	CC	CC	CC
AX-166502954	1	54.4967	CC	CC	CC	CC	CC	CC	CC	CC	CC	CC	CC	CC	CC	CC	CC	CC	CC	CC	CC	CC	CC	CC	CC	CC	CC	CC	CC	CC	CC	CC	CC	CC	CC	CC	CC	CC	CC	CC	AC	AC	CC	AA	AC	CC	AC	AC	CC
AX-89875393	1	54.6601	CC	AC	AC	AC	CC	CC	AC	CC	AC	AC	AC	CC	CC	AC	AC	CC	CC	CC	CC	CC	CC	CC	CC	CC	CC	CC	CC	CC	CC	CC	CC	CC	CC	NA	CC	CC	CC	CC	CC	AC	AC	CC	CC	AC	AC	NA	AC
AX-166510884	1	54.6686	AC	AA	AA	AC	AC	AC	AA	AA	AA	AA	AC	AA	AA	AC	AC	AC	AA	AC	AC	AC	AA	AC	AA	AA	AA	AC	AC	AC	AC	AA	AA	AC	AA	AA	AC	AA	AA	AC	AA	AA	AA	AA	AA	AA	AA	AA	AA
AX-166510885	1	54.6852	AC	AC	AC	CC	AC	AC	AC	AC	CC	AC	CC	AC	AC	AC	AC	AA	AA	AA	AC	AC	AA	AC	AA	AC	AC	NA	AA	NA	AC	AA	AA	AC	AC	AA	AC	AC	AA	AA	CC	AC	CC	AC	AC	CC	CC	AC	CC
AX-123357090	1	54.6912	AC	AC	AC	AA	AC	AC	AC	AC	AA	AC	AA	AC	AC	AC	AC	CC	CC	CC	AC	AC	CC	AC	CC	AC	AC	CC	CC	CC	AC	CC	CC	AC	AC	CC	AC	AC	CC	CC	AC	AC	AA	AC	CC	AC	AC	AC	AC
AX-166520302	1	54.7017	AC	AA	AA	AC	AC	AC	AA	AA	AA	AA	AC	AA	AA	AC	AC	AC	AA	AC	AC	AC	AA	AC	AA	AA	AA	AC	AC	AC	AC	AA	AA	AC	AA	AA	AC	AA	AA	AC	AA	AA	AA	AA	AA	AA	AA	AA	AA
AX-166510886	1	54.7589	AC	AA	AA	AC	AC	AC	AA	AA	AA	AA	AC	AA	AA	AC	AC	AC	AA	AC	AC	AC	AA	AC	AA	AA	AA	AC	AC	AC	AC	AA	AA	AC	AA	AA	AC	AA	AA	AC	AA	AA	AA	AA	AA	AA	AA	AA	AA
AX-166502955	1	54.7638	CC	CC	CC	CC	CC	CC	CC	CC	CC	CC	CC	CC	CC	CC	CC	CC	AC	AC	AC	CC	CC	AC	CC	CC	CC	AC	AC	CC	CC	AC	AC	AC	CC	CC	CC	CC	CC	CC	CC	CC	CC	CC	CC	CC	CC	CC	CC
AX-166510887	1	54.7799	AC	CC	CC	AC	AC	CC	CC	AC	AC	CC	CC	CC	AC	AC	CC	AC	CC	CC	AC	CC	CC	AC	AC	AC	CC	AC	AC	AC	AC	AC	AC	CC	AC	CC	CC	AC	CC	AC	CC	CC	CC	CC	CC	CC	CC	CC	CC
AX-123366831	1	54.8574	CC	AA	NA	NA	NA	NA	NA	NA	NA	NA	NA	NA	NA	NA	NA	AC	AC	AC	CC	CC	AC	CC	AC	CC	CC	AC	AC	AC	CC	AC	AC	CC	CC	AC	CC	CC	AC	AC	AA	AA	AA	NA	NA	AA	AA	NA	AA
AX-166510888	1	54.9547	CC	CC	CC	CC	CC	CC	CC	CC	CC	CC	CC	CC	CC	CC	CC	CC	AC	AC	AC	AC	AC	AC	AC	AC	AC	AC	AC	AC	AC	AC	AC	AC	AC	AC	AC	AC	AC	AC	CC	AC	CC	CC	CC	AC	CC	CC	CC
AX-89875407	1	54.9876	CC	AC	CC	CC	AC	AC	CC	AC	CC	CC	CC	AC	AC	AC	CC	CC	CC	CC	CC	CC	CC	CC	CC	CC	CC	CC	CC	CC	CC	CC	CC	CC	CC	CC	CC	CC	CC	CC	CC	AC	AC	AC	AC	CC	AC	AC	AC
AX-166502956	1	54.9884	CC	CC	CC	CC	CC	CC	CC	CC	CC	CC	CC	CC	CC	CC	CC	CC	CC	CC	CC	CC	CC	CC	CC	CC	CC	CC	CC	CC	CC	CC	CC	CC	CC	CC	CC	CC	CC	CC	AC	CC	AC	AC	CC	CC	CC	AC	CC
AX-166510889	1	54.9898	AA	AC	AA	AA	AC	AC	AA	NA	AA	AA	AA	AC	AC	AC	AA	AA	AA	AA	AA	AA	AA	AA	AA	AA	AA	AA	AA	AA	AA	AA	AA	AA	AA	AA	AA	AA	AA	AA	AA	AC	AC	AC	AC	AA	AC	AC	AC
AX-166520305	1	55.1433	CC	AC	AC	AC	CC	CC	AC	CC	AC	AC	AC	CC	CC	AC	AC	CC	CC	CC	CC	CC	CC	CC	CC	CC	CC	CC	CC	CC	CC	CC	CC	CC	CC	CC	CC	CC	CC	CC	CC	AC	AC	CC	CC	AC	AC	CC	AC
AX-166520306	1	55.1449	CC	CC	CC	CC	CC	CC	CC	CC	CC	CC	CC	CC	CC	CC	CC	CC	CC	CC	CC	CC	CC	CC	CC	CC	CC	CC	CC	CC	CC	CC	CC	CC	CC	CC	CC	CC	CC	CC	AC	CC	AC	AC	CC	CC	CC	AC	CC
AX-166510891	1	55.1506	CC	CC	CC	CC	CC	CC	CC	CC	CC	CC	CC	CC	CC	CC	CC	CC	CC	CC	CC	CC	CC	CC	CC	CC	CC	CC	CC	CC	CC	CC	CC	CC	CC	CC	CC	CC	CC	CC	AC	CC	AC	AC	CC	CC	CC	AC	CC
AX-89818296	1	55.1657	AC	AA	AA	AA	AC	AA	AC	AC	AA	AA	AC	AA	AC	AC	AA	AA	AA	AC	AC	AA	AA	AC	AC	AA	AA	AC	AA	AA	AA	AC	AA	AC	AA	AA	AC	AA	AC	AA	AA	AA	AA	AA	AA	AA	AA	AA	AA
AX-166510892	1	55.1768	CC	CC	CC	CC	CC	CC	CC	CC	CC	CC	CC	CC	CC	CC	CC	CC	CC	CC	CC	CC	CC	CC	CC	CC	CC	CC	CC	CC	CC	CC	CC	CC	CC	CC	CC	CC	CC	CC	CC	CC	CC	CC	CC	CC	CC	CC	CC
AX-166520307	1	55.2598	AA	AC	AC	AA	AA	AA	AC	AC	AC	AC	AA	AC	AC	AA	AA	AA	AC	AA	AA	AA	AC	AA	AC	AC	AC	AA	AA	AA	AA	AC	AC	AA	AC	AC	AA	AC	AC	AA	AC	AA	AC	AC	AC	AC	AC	AC	AC
AX-166502958	1	55.3441	AC	AA	AC	AA	AA	AA	AC	AC	AC	AC	AA	AC	AC	AA	AA	AA	AA	AA	AA	AA	AC	AA	AC	AC	AC	AA	AA	AA	AA	AC	AC	AA	AC	AC	AA	AC	AC	AA	AA	AA	NA	AA	AA	AA	NA	NA	AA
AX-166502959	1	55.3961	CC	CC	CC	CC	CC	CC	CC	CC	CC	CC	CC	CC	CC	CC	CC	CC	CC	CC	CC	CC	CC	CC	CC	CC	CC	CC	CC	CC	CC	CC	CC	CC	CC	CC	CC	CC	CC	CC	AC	CC	AC	AC	CC	CC	CC	AC	CC
AX-166510894	1	55.4076	AC	CC	CC	AC	AC	AC	CC	CC	CC	CC	AC	CC	CC	AC	AC	AC	CC	AC	AC	AC	CC	AC	CC	CC	CC	AC	AC	AC	AC	CC	CC	AC	CC	CC	AC	CC	CC	AC	CC	CC	CC	CC	CC	CC	CC	CC	CC
AX-123365069	1	55.4985	AC	AC	AC	AA	AC	AC	AC	AC	AA	AC	AA	AC	AC	AC	AC	CC	CC	CC	AC	AC	CC	AC	CC	AC	AC	CC	CC	CC	AC	CC	CC	AC	AC	CC	AC	AC	CC	CC	CC	AC	AC	CC	CC	AC	AC	CC	AC
AX-166517605	1	55.5006	AC	AC	AC	AA	AC	AC	AC	AC	AA	AC	AA	AC	AC	AC	AC	CC	CC	CC	AC	AC	NA	AC	CC	AC	AC	CC	CC	CC	AC	NA	CC	AC	AC	CC	AC	AC	NA	CC	AC	CC	NA	AC	CC	AC	AC	AC	AC
AX-166518636	1	55.6163	CC	CC	CC	CC	CC	CC	CC	CC	CC	CC	CC	CC	CC	CC	CC	CC	CC	CC	CC	CC	CC	CC	CC	CC	CC	CC	CC	CC	CC	CC	CC	CC	CC	CC	CC	CC	CC	CC	AC	CC	AC	AC	CC	CC	CC	AC	CC
AX-166510895	1	55.6371	AC	AC	CC	CC	AA	NA	AC	AA	CC	CC	AC	AC	AA	AA	CC	CC	CC	AC	AC	CC	CC	AC	AC	CC	CC	AC	CC	CC	CC	AC	CC	AC	CC	CC	AC	CC	AC	CC	CC	AC	AC	AC	AC	CC	NA	AC	AC
AX-89780158	1	55.6588	AC	CC	AC	CC	CC	CC	AC	AC	AC	AC	CC	AC	AC	CC	CC	CC	CC	CC	CC	CC	AC	CC	AC	AC	AC	CC	CC	CC	CC	AC	AC	CC	AC	AC	CC	AC	AC	CC	CC	AC	AC	CC	CC	CC	AC	AC	CC
AX-166502960	1	55.6606	AC	AA	AA	AA	AC	AA	AC	AA	AA	AA	AC	AA	AC	AC	AA	AA	AA	AC	AC	AA	AA	AC	AC	AA	AA	AC	AA	AA	AA	AC	AA	AC	AA	AA	AC	AA	AC	AA	AA	AA	AA	AA	AA	AA	AA	AA	AA
AX-166502961	1	55.9437	CC	CC	CC	CC	CC	CC	CC	CC	CC	CC	CC	CC	CC	CC	CC	CC	AC	AC	AC	CC	CC	AC	CC	CC	CC	AC	AC	CC	CC	AC	AC	AC	CC	CC	CC	CC	CC	CC	CC	CC	CC	CC	CC	CC	CC	CC	CC
AX-166502962	1	55.9471	CC	NA	AC	AC	AC	AC	AC	AC	AC	AC	AC	AC	AC	AC	AC	AC	AA	AC	AC	AC	AC	AC	AC	AC	AC	AC	AC	AC	AC	AC	AC	AC	AC	AC	AC	AC	AC	AC	AA	AA	NA	AA	NA	AA	NA	NA	AA
AX-166510896	1	55.9631	AC	AA	AA	AC	AC	AC	AA	AA	AA	AA	AC	AA	AA	AC	AC	AC	AA	AC	AC	AC	AA	AC	AA	AA	AA	AC	AC	AC	AC	AA	AA	AC	AA	AA	AC	AA	AA	AC	AA	AA	AA	AA	AA	AA	AA	AA	AA
AX-166502963	1	56.0358	AC	CC	AC	CC	CC	CC	AC	CC	CC	AC	CC	CC	CC	AC	AC	AC	AA	AA	AC	AC	AA	AC	AA	AC	AC	AC	AC	AA	AC	AA	AA	AC	AC	AA	AC	AC	AA	NA	CC	AC	CC	AC	AC	CC	CC	AC	CC
AX-166502964	1	56.04	CC	CC	CC	CC	CC	CC	CC	CC	CC	CC	CC	CC	CC	CC	CC	CC	CC	CC	CC	CC	CC	CC	CC	CC	CC	CC	CC	CC	CC	CC	CC	CC	CC	CC	CC	CC	CC	CC	AC	CC	AC	AC	CC	CC	CC	AC	CC
AX-166502965	1	56.0425	AC	CC	AC	CC	CC	CC	AC	CC	CC	AC	CC	CC	CC	AC	AC	AC	AA	AA	AC	AC	AA	AC	AA	AC	AC	AA	AA	AA	AC	AA	AA	AC	AC	AA	AC	AC	AA	AA	CC	AC	CC	AC	AC	CC	CC	AC	CC
AX-166510897	1	56.1017	AC	AC	AA	AA	CC	AC	AC	AC	AA	AA	AC	AC	CC	CC	AA	AA	AA	AC	AC	AA	AA	AC	AC	AA	AA	AC	AA	AA	AA	AC	AA	AC	AA	AA	AC	AA	AC	AA	AA	AC	AC	AC	AC	AA	AC	AC	AC
AX-166520311	1	56.1615	AA	AC	AC	AC	AA	AA	AC	AA	AC	AC	AC	AA	AA	AC	AC	AA	AA	AA	AA	AA	AA	AA	AA	AA	AA	AA	AA	AA	AA	AA	AA	AA	AA	AA	AA	AA	AA	AA	AA	AC	AC	AA	AA	AC	AC	AA	AC
AX-89818316	1	56.162	AC	CC	CC	CC	AC	CC	AC	CC	CC	CC	AC	CC	AC	AC	CC	CC	CC	AC	AC	CC	CC	AC	AC	CC	CC	AC	CC	CC	CC	AC	CC	AC	CC	CC	AC	CC	AC	CC	CC	CC	CC	CC	CC	CC	CC	CC	CC
AX-166517607	1	56.1648	AA	AC	AA	AA	AC	AC	AA	AC	AA	AA	AA	AC	AC	AC	AA	AA	AA	AA	AA	AA	AA	AA	AA	AA	AA	AA	AA	AA	AA	AA	AA	AA	AA	AA	AA	AA	AA	AA	AA	AC	AC	AC	AC	AA	AC	AC	AC
AX-166520312	1	56.1938	AC	CC	CC	AC	AC	AC	CC	CC	CC	CC	AC	CC	CC	AC	AC	AC	CC	AC	AC	AC	CC	AC	CC	CC	CC	AC	AC	AC	AC	CC	CC	AC	CC	CC	AC	CC	CC	AC	CC	CC	CC	CC	CC	CC	CC	CC	CC
AX-89875449	1	56.1941	CC	AC	CC	CC	AC	AC	CC	AC	CC	CC	CC	AC	AC	CC	CC	AC	CC	CC	CC	CC	CC	CC	CC	CC	CC	CC	CC	CC	CC	CC	CC	CC	CC	CC	CC	CC	CC	CC	CC	CC	CC	CC	CC	CC	CC	NA	CC
AX-166520313	1	56.2782	CC	CC	CC	CC	CC	CC	CC	CC	CC	CC	CC	CC	CC	CC	CC	CC	CC	CC	CC	CC	CC	CC	CC	CC	CC	CC	CC	CC	CC	CC	CC	CC	CC	CC	CC	CC	CC	CC	AC	CC	AC	AC	CC	CC	CC	AC	CC
AX-123367755	1	56.3569	AC	AC	AC	CC	AC	AC	AC	AC	CC	AC	CC	AC	AC	AC	AC	AA	AA	AA	AC	AC	AA	AC	AA	AC	AC	AA	AA	AA	AC	AA	AA	AC	AC	AA	AC	AC	AA	AA	AC	AC	CC	AC	AA	AC	AC	AC	AC
AX-166510251	1	56.4226	AC	CC	AC	CC	CC	CC	AC	CC	CC	AC	CC	CC	CC	AC	AC	AC	AA	AA	AC	AC	AA	AC	AA	AC	AC	AA	AA	AA	AC	AA	AA	AC	AC	AA	AC	AC	AA	AA	CC	AC	CC	AC	AC	CC	CC	AC	CC
AX-166502966	1	56.6762	CC	AC	CC	CC	AC	AC	CC	AC	CC	CC	CC	AC	AC	AC	CC	CC	CC	CC	CC	CC	CC	CC	CC	CC	CC	CC	CC	CC	CC	CC	CC	CC	CC	CC	CC	CC	CC	CC	CC	AC	AC	AC	AC	CC	AC	AC	AC
AX-166520314	1	56.8036	AC	CC	CC	AC	AC	AC	CC	CC	CC	CC	AC	CC	CC	AC	AC	AC	CC	AC	AC	AC	CC	AC	CC	CC	CC	AC	AC	AC	AC	CC	CC	AC	CC	CC	AC	CC	CC	AC	CC	CC	CC	CC	CC	CC	CC	CC	CC
AX-89780177	1	56.8634	AA	CC	AC	AC	AC	AC	AC	AC	AC	AC	AC	AC	AC	AC	AC	AC	AC	AA	AA	AC	AC	AA	AC	AC	AC	AA	AA	AC	AC	AA	AA	AA	AC	AC	AC	AC	AC	AC	AC	CC	CC	AC	AC	CC	AC	CC	CC
AX-89818329	1	56.8754	CC	AA	AC	AC	AC	AC	AC	AC	AC	AC	AC	AC	AC	AC	AC	AC	AC	CC	CC	AC	AC	CC	AC	AC	AC	NA	CC	AC	AC	CC	CC	CC	AC	AC	AC	AC	AC	AC	AC	AA	AA	AC	AC	AA	AC	AA	AA
AX-123363517	1	56.9022	AC	AC	AC	CC	AC	AC	AC	AC	CC	AC	CC	AC	AC	AC	AC	AA	AA	AA	AC	AC	AA	AC	AA	AC	AC	AA	AA	AA	AC	AA	AA	AC	AC	AA	AC	AC	AA	AA	AC	AC	CC	AC	AA	AC	AC	AC	AC
AX-166517608	1	56.9234	CC	AC	AC	AC	CC	CC	AC	CC	AC	AC	AC	CC	CC	AC	AC	CC	CC	CC	CC	CC	CC	CC	CC	CC	CC	CC	CC	CC	CC	CC	CC	CC	CC	CC	CC	CC	CC	CC	AC	AC	AA	AC	CC	AC	AC	AC	AC
AX-89818336	1	57.0492	CC	AC	CC	CC	AC	AC	CC	AC	CC	CC	CC	AC	AC	CC	CC	AC	CC	CC	CC	CC	CC	CC	CC	CC	CC	CC	CC	CC	CC	CC	CC	CC	CC	CC	CC	CC	CC	CC	CC	CC	CC	CC	CC	CC	CC	CC	CC
AX-166502967	1	57.0904	AC	CC	CC	AC	AC	CC	CC	AC	AC	CC	CC	CC	AC	AC	CC	AC	AC	AC	AA	CC	CC	AA	AC	AC	CC	AA	AA	AC	AC	AA	AA	AC	AC	CC	CC	AC	CC	CC	AC	CC	CC	AC	AC	CC	AC	CC	CC
AX-123614965	1	57.1563	AA	AC	AA	AA	AC	AC	AA	AC	AA	AA	AA	AC	AC	AA	AA	AC	AA	AA	AA	AA	AA	AA	AA	AA	AA	AA	AA	AA	AA	AA	AA	AA	AA	AA	AA	AA	AA	AA	AA	AA	AA	AA	AA	AA	AA	AA	AA
AX-166520316	1	57.169	AA	AC	AC	AC	AA	AA	AC	AA	AC	AC	AC	AA	AA	AC	AC	AA	AA	AA	AA	AA	AA	AA	AA	AA	AA	AA	AA	AA	AA	AA	AA	AA	AA	AA	AA	AA	AA	AA	AA	AC	AC	AA	AA	AC	AC	NA	AC
AX-123524249	1	57.2187	CC	AC	CC	CC	NA	AC	CC	AC	CC	CC	CC	AC	AC	AC	CC	CC	CC	CC	CC	CC	CC	CC	CC	CC	CC	CC	CC	CC	CC	CC	CC	CC	CC	CC	CC	CC	CC	CC	CC	AC	AC	AC	AC	CC	AC	AC	AC
AX-166510901	1	57.2411	AC	CC	CC	CC	AC	AC	CC	CC	CC	CC	AC	CC	CC	AC	AC	AC	CC	AC	AC	AC	CC	AC	CC	CC	CC	AC	AC	AC	AC	CC	CC	AC	CC	CC	AC	CC	CC	AC	CC	CC	CC	CC	CC	CC	CC	CC	CC
AX-166510145	1	57.3057	AC	AA	AA	AA	AC	AC	AA	AA	AA	AA	AC	AA	AA	AC	AC	AC	AA	AC	AC	AC	AA	AC	AA	AA	AA	AC	AC	AC	AC	AA	AA	AC	AA	AA	AC	AA	AA	AC	AA	AA	AA	AA	AA	AA	AA	AA	AA
AX-166520318	1	57.3261	AA	AA	AA	AA	AA	AA	AA	AA	AA	AA	AA	AA	AA	AA	AA	AA	AA	AA	AA	AA	AA	AA	AA	AA	AA	AA	AA	AA	AA	AA	AA	AA	AA	AA	AA	AA	AA	AA	AC	AA	AC	AC	AA	AA	AA	AC	AA
AX-166502968	1	57.3266	AC	CC	CC	CC	AC	AC	CC	CC	CC	CC	AC	CC	CC	AC	AC	AC	CC	AC	AC	AC	CC	AC	CC	CC	CC	AC	AC	AC	AC	CC	CC	AC	CC	CC	AC	CC	CC	AC	CC	CC	CC	CC	CC	CC	CC	CC	CC
AX-89875484	1	57.3428	CC	CC	CC	CC	CC	CC	CC	CC	CC	CC	CC	CC	CC	CC	CC	CC	CC	CC	CC	CC	CC	CC	CC	CC	CC	CC	CC	CC	CC	CC	CC	CC	CC	CC	CC	CC	CC	CC	CC	CC	CC	CC	CC	CC	CC	CC	CC
AX-166510903	1	57.425	AC	CC	CC	CC	AC	AC	CC	CC	CC	CC	AC	CC	CC	AC	AC	AC	CC	AC	AC	AC	CC	AC	CC	CC	CC	AC	AC	AC	AC	CC	CC	AC	CC	CC	AC	CC	CC	AC	CC	CC	CC	CC	CC	CC	CC	CC	CC
AX-123357094	1	57.5523	AC	AC	AC	CC	AC	AA	AC	AC	NA	AC	CC	AC	AC	AC	AC	AA	AA	AA	NA	AC	AA	AC	AA	AC	AC	NA	AA	AA	AC	AA	AA	AC	AC	AA	AC	AC	AA	AA	AA	AC	AC	AA	AA	AC	AC	AA	AC
AX-166509138	1	57.5866	AC	CC	CC	CC	AC	AC	CC	CC	CC	CC	AC	CC	CC	AC	AC	AC	CC	AC	AC	AC	CC	AC	CC	CC	CC	AC	AC	AC	AC	CC	CC	AC	CC	CC	AC	CC	CC	AC	CC	CC	CC	CC	CC	CC	CC	CC	CC
AX-89803296	1	57.5916	CC	CC	CC	CC	CC	CC	CC	CC	CC	CC	CC	CC	CC	CC	CC	CC	CC	CC	CC	CC	CC	CC	CC	CC	CC	CC	CC	CC	CC	CC	CC	CC	CC	CC	CC	CC	CC	CC	AC	CC	AC	AC	CC	CC	CC	AC	CC
AX-123357096	1	57.6434	AC	CC	AC	AC	CC	CC	AC	CC	AC	AC	AC	CC	CC	CC	AC	AC	AC	AC	AC	AC	AC	AC	AC	AC	AC	AC	AC	AC	AC	AC	AC	AC	AC	AC	AC	AC	AC	AC	AC	AA	NA	NA	NA	AC	NA	NA	NA
AX-123357097	1	57.7406	AC	AC	AA	NA	AC	AC	AA	AC	AC	AA	CC	AA	AA	AC	AC	AC	AC	AC	CC	AC	AA	CC	AA	AA	AC	AC	AC	AA	CC	AA	AA	AC	AC	AC	CC	AA	AC	CC	AC	AA	AC	AA	AA	AC	AA	AA	AC
AX-166510904	1	57.9117	CC	AC	CC	CC	CC	CC	CC	AC	AC	CC	AC	CC	CC	CC	CC	CC	AC	CC	AC	CC	CC	AC	CC	CC	AC	CC	CC	CC	AC	CC	CC	CC	AC	AC	AC	CC	AC	AC	AC	CC	AC	CC	CC	AC	CC	CC	AC
AX-89818359	1	57.9598	CC	AA	AC	AC	AC	AC	AC	AC	AC	AC	AC	AC	AC	AC	AC	AC	AC	CC	CC	AC	AC	CC	AC	AC	AC	CC	CC	AC	AC	CC	CC	CC	AC	AC	AC	AC	AC	AC	AC	AA	AA	AC	AC	AA	AC	AA	AA
AX-89780210	1	57.9915	AA	AA	AA	AA	AA	AA	AA	AA	AA	AA	AA	AA	AA	AA	AA	AA	AA	AA	AA	AA	AA	AA	AA	AA	AA	AA	AA	AA	AA	AA	AA	AA	AA	AA	AA	AA	AA	AA	AA	AA	AA	AA	AA	AA	AA	AA	AA
AX-166510907	1	58.007	AC	AA	AA	AA	AC	AC	AA	AA	AA	AA	AC	AA	AA	AC	AC	AC	AA	AC	AC	AC	AA	AC	AA	AA	AA	AC	AC	AA	AC	AA	AA	AC	AA	AA	AC	AA	AA	AC	AA	AA	AA	AA	AA	AA	AA	AA	AA
AX-166520321	1	58.0223	AC	CC	AC	CC	CC	AC	AC	CC	CC	AC	CC	CC	CC	AC	AC	AC	AA	AA	AC	AC	AA	AC	AA	AC	AC	AA	AA	AA	AC	AA	AA	AC	AC	AA	AC	AC	AA	AA	CC	AC	CC	AC	AC	CC	CC	AC	CC
AX-166510908	1	58.1152	AC	CC	CC	CC	AC	AC	CC	CC	CC	CC	AC	CC	CC	AC	AC	AC	CC	AC	AC	AC	CC	AC	CC	CC	CC	AC	AC	CC	AC	CC	CC	AC	CC	CC	AC	CC	CC	AC	CC	CC	CC	CC	CC	CC	CC	CC	CC
AX-166520322	1	58.1169	AA	AA	AA	AA	AA	AA	AA	AA	AA	AA	AA	AA	AA	AA	AA	AA	AA	AA	AA	AA	AA	AA	AA	AA	AA	AA	AA	AA	AA	AA	AA	AA	AA	AA	AA	AA	AA	AA	AA	AA	AA	AA	AA	AA	AA	AA	AA
AX-166510910	1	58.1751	CC	CC	CC	CC	CC	CC	CC	CC	CC	CC	CC	CC	CC	CC	CC	CC	AC	AC	AC	CC	CC	AC	CC	CC	CC	AC	AC	CC	CC	AC	AC	AC	CC	CC	CC	CC	CC	CC	CC	CC	CC	CC	CC	CC	CC	CC	CC
AX-166520324	1	58.1891	CC	CC	CC	CC	CC	CC	CC	CC	CC	CC	CC	CC	CC	CC	CC	CC	CC	CC	CC	CC	CC	CC	CC	CC	CC	CC	CC	CC	CC	CC	CC	CC	CC	CC	CC	CC	CC	CC	AC	CC	CC	AC	AC	CC	AC	CC	CC
AX-89803298	1	58.2195	CC	CC	CC	CC	CC	CC	CC	CC	CC	CC	CC	CC	CC	CC	CC	CC	CC	CC	CC	CC	CC	CC	CC	CC	CC	CC	CC	CC	CC	CC	CC	CC	CC	CC	CC	CC	CC	CC	CC	CC	CC	CC	CC	CC	CC	CC	CC
AX-166502970	1	58.2447	AA	AA	AA	AA	AA	AA	AA	AA	AA	AA	AA	AA	AA	AA	AA	AA	AA	AA	AA	AA	AA	AA	AA	AA	AA	AA	AA	AA	AA	AA	AA	AA	AA	AA	AA	AA	AA	AA	AA	AA	AA	AA	AA	AA	AA	AA	AA
AX-166502971	1	58.2499	AC	CC	AC	CC	CC	AC	AC	CC	CC	AC	CC	CC	CC	AC	AC	AC	AA	AA	AC	AC	AA	AC	AA	AC	AC	AA	AA	AA	AC	AA	AA	AC	AC	AA	AC	AC	AA	AA	CC	AC	CC	AC	AC	CC	CC	AC	CC
AX-166502972	1	58.2593	CC	CC	CC	CC	CC	CC	CC	CC	CC	CC	CC	CC	CC	CC	CC	CC	CC	CC	CC	CC	CC	CC	CC	CC	CC	CC	CC	CC	CC	CC	CC	CC	CC	CC	CC	CC	CC	CC	AC	CC	CC	AC	AC	CC	AC	CC	CC
AX-166509632	1	58.2863	AC	AA	AA	AA	AC	AC	AA	AA	AA	AA	AC	AA	AA	AC	AC	AC	AA	AC	AC	AC	AA	AC	AA	AA	AA	AC	AC	AA	AC	AA	AA	AC	AA	AA	AC	AA	AA	AC	AA	AA	AA	AA	AA	AA	AA	AA	AA
AX-166520325	1	58.2935	AC	AA	AA	AA	AC	AC	AA	AA	AA	AA	AC	AA	AA	AC	AC	AC	AA	AC	AC	AC	AA	AC	AA	AA	AA	AC	AC	AA	AC	AA	AA	AC	AA	AA	AC	AA	AA	AC	AA	AA	AA	AA	AA	AA	AA	AA	AA
AX-166510912	1	58.3165	CC	CC	CC	CC	CC	CC	CC	CC	CC	CC	CC	CC	CC	CC	CC	CC	CC	CC	CC	CC	CC	CC	CC	CC	CC	CC	CC	CC	CC	CC	CC	CC	CC	CC	CC	CC	CC	CC	AC	CC	CC	AC	AC	CC	AC	CC	CC
AX-166502974	1	58.416	AC	AC	AA	AA	AC	AC	AA	AC	AC	AA	CC	AA	AA	AC	AC	AC	AC	AC	CC	AC	AA	CC	AA	AA	AC	AC	AC	AA	CC	AA	AA	AC	AC	AC	CC	AA	AC	CC	AC	AA	AC	NA	AA	AC	AA	AA	AC
AX-89860628	1	58.4404	CC	AC	CC	CC	AC	AC	CC	AC	CC	CC	CC	AC	AC	CC	CC	AC	CC	CC	CC	CC	CC	CC	CC	CC	CC	CC	CC	CC	CC	CC	CC	CC	CC	CC	CC	CC	CC	CC	CC	CC	CC	CC	CC	CC	CC	CC	CC
AX-166510913	1	58.4907	CC	AC	CC	CC	AC	AC	CC	AC	CC	CC	CC	AC	AC	AC	CC	CC	CC	CC	CC	CC	CC	CC	CC	CC	CC	CC	CC	CC	CC	CC	CC	CC	CC	CC	CC	CC	CC	CC	CC	AC	AC	AC	AC	CC	AC	AC	AC
AX-89780225	1	58.4937	AA	CC	AC	AC	AC	AC	AC	AC	AC	AC	AC	AC	AC	AC	AC	AC	AC	AA	AA	AC	AC	AA	AC	AC	AC	AA	AA	AC	AC	AA	AA	AA	AC	AC	AC	AC	AC	AC	AC	CC	CC	AC	AC	CC	AC	NA	NA
AX-123357100	1	58.5126	CC	AA	AC	AC	AC	AC	AC	AC	AC	AC	AC	AC	AC	AC	AC	AC	AA	AC	AC	AC	AC	AC	AC	AC	AC	AC	AC	AC	AC	AC	AC	AC	AC	AC	AC	AC	AC	AC	AA	AA	AA	AA	AA	AA	AA	AA	AA
AX-166520327	1	58.5506	CC	AC	CC	CC	AC	AC	CC	AC	CC	CC	CC	AC	AC	AC	CC	CC	CC	CC	CC	CC	CC	CC	CC	CC	CC	CC	CC	CC	CC	CC	CC	CC	CC	CC	CC	CC	CC	CC	CC	AC	AC	AC	AC	CC	AC	AC	AC
AX-89780228	1	58.5674	AA	CC	AC	AC	AC	AC	AC	AC	AC	AC	AC	AC	AC	AC	AC	AC	AC	AA	AA	AC	AC	AA	AC	AC	AC	AA	AA	AC	AC	AA	AA	AA	AC	AC	AC	AC	AC	AC	AC	CC	CC	AC	AC	CC	AC	CC	CC
AX-166502975	1	58.6138	CC	AA	AC	AC	AC	AC	AC	AC	AC	AC	AC	AC	AC	AC	AC	AC	AC	CC	CC	AC	AC	CC	AC	AC	AC	CC	CC	AC	AC	CC	CC	CC	AC	AC	AC	AC	AC	AC	AC	AA	AA	AC	AC	AA	AC	AA	AA
AX-166520328	1	58.6153	AC	AA	AC	AA	AA	AC	AC	AA	AA	AC	AA	AA	AA	AC	AC	AC	AC	AC	NA	AC	AC	AC	AC	AC	AC	AC	AC	AC	AC	AC	AC	AC	AC	AC	AC	AC	AC	AC	AA	AC	AA	AC	AC	AA	AA	AC	AA
AX-123366832	1	58.8538	AA	AC	AA	AA	AC	AC	AA	AC	AA	AA	AA	AC	AC	AC	AA	AA	AA	AA	AA	AA	AA	AA	AA	AA	AA	AA	AA	AA	AA	AA	AA	AA	AA	AA	AA	AA	AA	AA	AA	AC	AC	AC	AC	AA	AC	AC	AC
AX-89875528	1	58.9857	CC	CC	CC	CC	CC	CC	CC	CC	CC	CC	CC	CC	CC	CC	CC	CC	CC	CC	CC	CC	CC	CC	CC	CC	CC	CC	CC	CC	CC	CC	CC	CC	CC	CC	CC	CC	CC	CC	CC	CC	CC	CC	CC	CC	CC	CC	CC
AX-166520330	1	59.0191	CC	CC	CC	CC	CC	CC	CC	CC	CC	CC	CC	CC	CC	CC	CC	CC	CC	CC	CC	CC	CC	CC	CC	CC	CC	CC	CC	CC	CC	CC	CC	CC	CC	CC	CC	CC	CC	CC	CC	CC	CC	CC	CC	CC	CC	CC	CC
AX-166502976	1	59.0194	AC	CC	CC	CC	AC	AC	CC	CC	CC	CC	AC	CC	CC	AC	AC	AC	CC	AC	AC	AC	CC	AC	CC	CC	CC	AC	AC	CC	AC	CC	CC	AC	CC	CC	AC	CC	CC	AC	CC	CC	CC	CC	CC	CC	CC	CC	CC
AX-123360183	1	59.032	AA	AC	AA	AA	AA	AA	AA	AC	AC	AA	AC	AA	AA	AA	AA	AA	AC	AA	AC	AA	AA	AC	AA	AA	AC	AA	AA	AA	AC	AA	AA	AA	AC	AC	AC	AA	AC	AC	AC	AA	AC	AA	AA	AC	AA	AA	AC
AX-166502977	1	59.0686	AC	CC	AC	CC	CC	AC	AC	CC	CC	AC	CC	CC	CC	AC	AC	AC	AA	AA	AC	AC	AA	AC	AA	AC	AC	AA	AA	AA	AC	AA	AA	AC	AC	AA	AC	AC	AA	AA	CC	AC	CC	AC	AC	CC	CC	AC	CC
AX-89910551	1	59.1062	CC	CC	CC	CC	CC	CC	CC	CC	CC	CC	CC	CC	CC	CC	CC	CC	CC	CC	CC	CC	CC	CC	CC	CC	CC	CC	CC	CC	CC	CC	CC	CC	CC	CC	CC	CC	CC	CC	AC	CC	AC	AC	CC	CC	CC	AC	CC
AX-123360184	1	59.1605	AC	AA	AA	AC	AC	AA	AA	AC	AC	AA	AC	AC	AC	AA	AA	AA	AA	AA	AC	AC	AA	AC	AA	AC	AC	AA	AA	AA	AC	AA	AA	AC	AC	AA	AC	AC	AA	AA	AA	AA	AA	AA	AA	AA	AA	AA	AA
AX-166510916	1	59.2103	AC	AC	AC	NA	AC	CC	AC	AC	AA	AC	AA	AC	AC	AC	AC	CC	CC	CC	AC	AC	CC	AC	CC	AC	AC	CC	CC	CC	AC	CC	CC	AC	AC	CC	AC	AC	CC	CC	CC	AC	AC	CC	CC	AC	AC	CC	AC
AX-123366833	1	59.2281	AC	AC	AC	CC	AC	NA	AC	AC	CC	AC	CC	AC	AC	AC	AC	AA	AA	AA	AC	AC	AA	AC	AA	AC	AC	AA	AA	AA	AC	AA	AA	AC	AC	AA	AC	AC	AA	AA	AC	AC	CC	AC	AA	AC	AC	AC	AC
AX-123524251	1	59.4396	CC	AC	CC	CC	CC	AC	CC	AC	CC	CC	CC	AC	AC	CC	CC	AC	CC	CC	CC	CC	CC	CC	CC	CC	CC	CC	CC	CC	CC	CC	CC	CC	CC	CC	CC	CC	CC	CC	CC	CC	CC	CC	CC	CC	CC	CC	CC
AX-89875538	1	59.5602	AA	AA	AA	AA	AA	AA	AA	AA	AA	AA	AA	AA	AA	AA	AA	AA	AA	AA	AA	AA	AA	AA	AA	AA	AA	AA	AA	AA	AA	AA	AA	AA	AA	AA	AA	AA	AA	AA	AA	AA	AA	AA	AA	AA	AA	AA	AA
AX-123524253	1	59.7958	AA	AC	AA	AA	AA	AA	AA	AC	AC	AA	AC	AA	AA	AA	AA	AA	AC	AA	AC	AA	AA	AC	AA	AA	AC	AA	AA	AA	AC	AA	AA	AA	AC	AC	AC	AA	AC	AC	AC	AA	AC	AA	AA	AC	AA	AA	AC
AX-123357106	1	59.806	AA	AC	AA	AA	AA	AA	AA	AC	AC	AA	AC	AA	AA	AA	AA	AA	AC	AA	AC	AA	AA	AC	AA	AA	AC	AA	AA	AA	AC	AA	AA	AA	AC	AC	AC	AA	AC	AC	AC	AA	AC	AA	AA	AC	AA	AA	AC
AX-166517609	1	59.837	AA	AA	AA	AA	AA	AA	AA	AA	AA	AA	AA	AA	AA	AA	AA	AA	AA	AA	AA	AA	AA	AA	AA	AA	AA	AA	AA	AA	AA	AA	AA	AA	AA	AA	AA	AA	AA	AA	AC	AA	AA	AA	AC	AC	AC	AA	AC
AX-166502979	1	59.8688	CC	CC	CC	CC	CC	CC	CC	CC	CC	CC	CC	CC	CC	CC	CC	CC	CC	CC	CC	CC	CC	CC	CC	CC	CC	CC	CC	CC	CC	CC	CC	CC	CC	CC	CC	CC	CC	CC	CC	CC	CC	CC	CC	CC	CC	CC	CC
AX-166502980	1	59.8755	CC	CC	CC	CC	CC	CC	CC	CC	CC	CC	CC	CC	CC	CC	CC	CC	CC	CC	CC	CC	CC	CC	CC	CC	CC	CC	CC	CC	CC	CC	CC	CC	CC	CC	CC	CC	CC	CC	CC	CC	CC	CC	CC	CC	CC	CC	CC
AX-166502981	1	59.8831	AA	AC	AA	AA	AA	AA	AA	AC	AC	AA	AC	AA	AA	AA	AA	AA	AC	AA	AC	AA	AA	AC	AA	AA	AC	AA	AA	AA	AC	AA	AA	AA	AC	AC	AC	AA	AC	AC	AC	AA	AC	AA	AA	AC	AA	AA	AC
AX-166520334	1	59.8843	AC	CC	CC	CC	AC	AC	CC	CC	CC	CC	AC	CC	CC	AC	AC	AC	CC	AC	AC	AC	CC	AC	CC	CC	CC	AC	AC	CC	AC	CC	CC	AC	CC	CC	AC	CC	CC	AC	CC	CC	CC	CC	CC	CC	CC	CC	CC
AX-123366834	1	59.9137	CC	AA	AC	AC	AC	AC	AC	AC	AC	AC	AC	AC	AC	AC	AC	AC	AA	AC	AC	AC	AC	AC	AC	AC	AC	AC	AC	AC	AC	AC	AC	AC	AC	AC	AC	AC	AC	AC	AA	AA	AA	AA	AA	AA	AA	AA	AA
AX-123360189	1	59.9192	CC	AC	AC	AC	AC	CC	AC	CC	AC	AC	AC	CC	CC	AC	AC	CC	CC	CC	CC	CC	CC	CC	CC	CC	CC	CC	CC	CC	CC	CC	CC	CC	CC	CC	CC	CC	CC	CC	AC	AC	AA	AC	CC	AC	AC	AC	AC
AX-166520335	1	59.9195	AA	AA	AA	AA	AA	AA	AA	AA	AA	AA	AA	AA	AA	AA	AA	AA	AA	AA	AA	AA	AA	AA	AA	AA	AA	AA	AA	AA	AA	AA	AA	AA	AA	AA	AA	AA	AA	AA	AA	AA	AA	AA	AA	AA	AA	AA	AA
AX-89907148	1	59.9327	AC	AC	CC	CC	AC	AC	CC	AC	AC	CC	AA	CC	CC	AC	AC	AC	AC	AC	AA	AC	CC	AA	CC	CC	AC	AC	AC	CC	AA	CC	CC	AC	AC	AC	AA	CC	AC	AA	AC	CC	AC	CC	CC	AC	CC	CC	AC
AX-166510920	1	59.9532	AC	CC	CC	CC	AC	AC	CC	CC	CC	CC	AC	CC	CC	AC	AC	AC	CC	AC	AC	AC	CC	AC	CC	CC	CC	AC	AC	CC	AC	CC	CC	AC	CC	CC	AC	CC	CC	AC	CC	CC	CC	CC	CC	CC	CC	CC	CC
AX-89818414	1	60.0061	CC	CC	CC	CC	CC	CC	CC	CC	CC	CC	CC	CC	CC	CC	CC	CC	CC	CC	CC	CC	CC	CC	CC	CC	CC	CC	CC	CC	CC	CC	CC	CC	CC	CC	CC	CC	CC	CC	CC	CC	CC	CC	CC	CC	CC	CC	CC
AX-123357107	1	60.0203	CC	AC	CC	CC	CC	CC	CC	AC	AC	CC	AC	CC	CC	CC	CC	CC	AC	CC	AC	CC	CC	AC	CC	CC	AC	CC	CC	CC	AC	CC	CC	CC	AC	AC	AC	CC	AC	AC	AC	CC	AC	CC	CC	AC	CC	CC	AC
AX-123357108	1	60.0306	AA	AA	AA	AA	AA	AA	AA	AA	AA	AA	AA	AA	AA	AA	AA	AA	AA	AA	AA	AA	AA	AA	AA	AA	AA	AA	AA	AA	AA	AA	AA	AA	AA	AA	AA	AA	AA	AA	AA	AA	AA	AA	AA	AA	AA	AA	AA
AX-89818415	1	60.0314	AA	AC	AC	AC	AC	AA	AC	AA	AC	AC	AC	AA	AA	AC	AC	AA	AA	AA	AA	AA	AA	AA	AA	AA	AA	AA	AA	AA	AA	AA	AA	AA	AA	AA	AA	AA	AA	AA	AC	AC	CC	AC	AA	AC	AC	AC	AC
AX-166510921	1	60.1103	CC	CC	CC	CC	CC	CC	CC	CC	CC	CC	CC	CC	CC	CC	CC	CC	CC	CC	CC	CC	CC	CC	CC	CC	CC	CC	CC	CC	CC	CC	CC	CC	CC	CC	CC	CC	CC	CC	CC	CC	CC	CC	CC	CC	CC	CC	CC
AX-89803301	1	60.2686	CC	CC	CC	CC	CC	CC	CC	CC	CC	CC	CC	CC	CC	CC	CC	CC	AC	AC	AC	AC	AC	AC	AC	AC	AC	AC	AC	AC	AC	AC	AC	AC	AC	AC	AC	AC	AC	AC	AC	AA	AC	AC	AC	AC	AC	AC	AC
AX-166502984	1	60.273	AC	CC	CC	CC	CC	CC	CC	AC	CC	CC	CC	CC	CC	AC	CC	CC	AC	CC	CC	CC	CC	AC	AC	CC	AC	CC	AC	CC	AC	AC	AC	AC	CC	AC	AC	AC	AC	AC	AC	CC	AC	CC	CC	AC	AC	AC	AC
AX-166502986	1	60.3443	AC	AA	AA	AA	AA	AA	AA	AA	AA	AA	AA	AA	AA	AA	AA	AA	AA	AC	AC	AA	AA	AC	AA	AA	AA	AC	AC	AA	AA	AC	AC	AC	AA	AA	AA	AA	AA	AA	AA	AA	AA	AA	AA	AA	AA	AA	AA
AX-89803304	1	60.3545	CC	AC	CC	CC	CC	AC	CC	AC	CC	CC	CC	AC	AC	CC	CC	AC	CC	CC	CC	CC	CC	CC	CC	CC	CC	CC	CC	CC	CC	CC	CC	CC	CC	CC	CC	CC	CC	CC	AC	CC	CC	CC	AC	AC	AC	CC	AC
AX-89875561	1	60.37	CC	AA	AC	AC	AC	AC	AC	AC	AC	AC	AC	AC	AC	AC	AC	AC	AC	CC	CC	AC	AC	CC	AC	AC	AC	CC	CC	AC	AC	CC	CC	CC	AC	AC	AC	AC	AC	AC	AA	AA	AA	AA	AA	AA	AA	AA	AA
AX-166520338	1	60.3728	AC	CC	CC	CC	AC	AC	CC	CC	CC	CC	AC	CC	CC	AC	AC	AC	CC	AC	AC	AC	CC	AC	CC	CC	CC	AC	AC	CC	AC	CC	CC	AC	CC	CC	AC	CC	CC	AC	CC	CC	CC	CC	CC	CC	CC	CC	CC
AX-166502987	1	60.3784	AA	CC	AC	AC	AC	AC	AC	AC	AC	AC	AC	AC	AC	AC	AC	AC	AC	AA	AA	AC	AC	AA	AC	AC	AC	AA	AA	AC	AC	AA	AA	AA	AC	AC	AC	AC	AC	AC	CC	CC	CC	CC	CC	CC	CC	CC	CC
AX-166520339	1	60.4009	AA	CC	AC	AC	AC	AC	AC	AC	AC	AC	AC	AC	AC	AC	AC	AC	AC	AA	AA	AC	AC	AA	AC	AC	AC	AA	AA	AC	AC	AA	AA	AA	AC	AC	AC	AC	AC	AC	CC	CC	CC	CC	CC	CC	CC	CC	CC
AX-166502988	1	60.4883	AA	AA	AA	AA	AA	AA	AA	AA	AA	AA	AA	AA	AA	AA	AA	AA	AA	AA	AA	AA	AA	AA	AA	AA	AA	AA	AA	AA	AA	AA	AA	AA	AA	AA	AA	AA	AA	AA	AA	AA	AA	AA	AA	AA	AA	AA	AA
AX-123363519	1	60.4903	AA	AA	AA	AA	AA	AA	AA	AA	AA	AA	AA	AA	AA	AA	AA	AA	AA	AA	AA	AA	AA	AA	AA	AA	AA	AA	AA	AA	AA	AA	AA	AA	AA	AA	AA	AA	AA	AA	AA	AA	AA	AA	AA	AA	AA	AA	AA
AX-123357109	1	60.7299	AC	AC	AA	AA	AC	AC	AA	AC	AC	AA	CC	AA	AA	AC	AC	AC	AC	AC	CC	AC	AA	CC	AA	AA	AC	AC	AC	AA	CC	AA	AA	AC	AC	AC	CC	AA	AC	CC	AC	AA	AC	AA	AA	AC	AA	AA	AC
AX-123364721	1	60.7317	AA	AC	AC	AC	AC	AA	AC	AA	AC	AC	AC	AA	AA	AC	AC	AA	AA	AA	AA	AA	AA	AA	AA	AA	AA	AA	AA	AA	AA	AA	AA	AA	AA	AA	AA	AA	AA	AA	AA	AC	AC	AA	AA	AC	AC	AA	AC
AX-89780273	1	60.7561	AA	CC	AC	AC	AC	AC	AC	AC	NA	AC	AC	AC	AC	AC	AC	AC	AC	AA	AA	AC	AC	AA	AC	AC	NA	NA	AA	AC	AC	AA	AA	AA	AC	AC	AC	AC	AC	AC	CC	CC	CC	CC	CC	CC	CC	CC	CC
AX-123363520	1	60.8468	CC	CC	CC	CC	CC	CC	CC	CC	CC	CC	CC	CC	CC	CC	CC	CC	CC	CC	CC	CC	CC	CC	CC	CC	CC	CC	CC	CC	CC	CC	CC	CC	CC	CC	CC	CC	CC	CC	CC	CC	CC	CC	CC	CC	CC	CC	CC
AX-166510924	1	60.9288	CC	AC	CC	CC	CC	AC	CC	AC	CC	CC	CC	AC	AC	CC	CC	AC	CC	CC	CC	CC	CC	CC	CC	CC	CC	CC	CC	CC	CC	CC	CC	CC	CC	CC	CC	CC	CC	CC	CC	CC	CC	CC	CC	CC	CC	CC	CC
AX-123524256	1	60.9369	AA	AC	AC	AC	AC	AA	AC	AA	AC	AC	AC	AA	AA	AC	AC	AA	AA	AA	AA	AA	AA	AA	AA	AA	AA	AA	AA	AA	AA	AA	AA	AA	AA	AA	AA	AA	AA	AA	AA	AC	AC	AA	AA	AC	AC	AA	AC
AX-89818436	1	60.9763	CC	AA	AC	AC	AC	AC	AC	AC	AC	AC	AC	AC	AC	AC	AC	AC	AC	CC	CC	AC	AC	CC	AC	AC	AC	CC	CC	AC	AC	CC	CC	CC	AC	AC	AC	AC	AC	AC	AA	AA	AA	AA	AA	AA	AA	AA	AA
AX-123363522	1	61.1609	AA	AA	AA	AA	AA	AA	AA	AA	AA	AA	AA	AA	AA	AA	AA	AA	AA	AA	AA	AA	AA	AA	AA	AA	AA	AA	AA	AA	AA	AA	AA	AA	AA	AA	AA	AA	AA	AA	AA	AA	NA	AA	AA	AA	AA	AA	AA
AX-89818443	1	61.2155	CC	AC	CC	CC	CC	AC	CC	AC	CC	CC	CC	AC	AC	CC	CC	AC	CC	CC	CC	CC	CC	CC	CC	CC	CC	CC	CC	CC	CC	CC	CC	CC	CC	CC	CC	CC	CC	CC	CC	CC	CC	CC	CC	CC	CC	CC	CC
AX-166518637	1	61.218	AC	AC	AC	AC	AC	AC	AC	AC	AC	AC	AC	AC	AC	AC	AC	AC	AC	AC	AC	AC	AC	AC	AC	AC	AC	AC	AC	AC	AC	AC	AC	AC	AC	AC	AC	AC	AC	AC	AC	CC	NA	AC	AC	AC	AC	AC	AC
AX-89847107	1	61.2253	AA	AA	AA	AA	AA	AA	AA	AA	AA	AA	AA	AA	AA	AA	AA	AA	AA	AA	AA	AA	AA	AA	AA	AA	AA	AA	AA	AA	AA	AA	AA	AA	AA	AA	AA	AA	AA	AA	AA	AA	AA	AA	AA	AA	AA	AA	AA
AX-89865156	1	61.3057	CC	CC	CC	CC	CC	CC	CC	CC	CC	CC	CC	CC	CC	CC	CC	CC	CC	CC	CC	CC	CC	CC	CC	CC	CC	CC	CC	CC	CC	CC	CC	CC	CC	CC	CC	CC	CC	CC	CC	CC	CC	CC	CC	CC	CC	CC	CC
AX-123365079	1	61.447	AA	AC	AC	AC	AC	AA	AC	AA	AC	AC	AC	AA	AA	AC	AC	AA	AA	AA	AA	AA	AA	AA	AA	AA	AA	AA	AA	AA	AA	AA	AA	AA	AA	AA	AA	AA	AA	AA	AA	AC	AC	AA	AA	AC	AC	AA	AC
AX-89875582	1	61.4671	CC	AC	AC	AC	AC	NA	AC	CC	AC	AC	AC	CC	CC	AC	AC	CC	CC	CC	CC	CC	CC	CC	CC	CC	CC	CC	CC	CC	CC	CC	CC	CC	CC	CC	CC	CC	CC	CC	CC	AC	AC	CC	CC	AC	AC	CC	AC
AX-89847109	1	61.8814	CC	AC	CC	CC	CC	CC	CC	CC	CC	CC	CC	CC	CC	CC	CC	CC	CC	CC	CC	CC	CC	CC	CC	CC	CC	CC	CC	CC	CC	CC	CC	CC	CC	CC	CC	CC	CC	CC	CC	CC	NA	CC	CC	CC	CC	CC	CC
AX-166502991	1	61.9005	AA	AA	AA	AA	AA	AA	AA	AA	AA	AA	AA	AA	AA	AA	AA	AA	AA	AA	AA	AA	AA	AA	AA	AA	AA	AA	AA	AA	AA	AA	AA	AA	AA	AA	AA	AA	AA	AA	AA	AA	AA	AA	AA	AA	AA	AA	AA
AX-123614517	1	61.9583	AA	CC	AC	AC	AC	AC	AC	AC	AC	AC	AC	AC	AC	AC	AC	AC	AA	AA	AA	AA	AA	AA	AA	AA	AA	AA	AA	AA	AA	AA	AA	AA	AA	AA	AA	AA	AA	AA	AA	AC	AC	AA	AA	AC	AC	AA	AC
AX-166520342	1	61.9752	AA	CC	AC	AC	AC	AC	AC	AC	AC	AC	AC	AC	AC	AC	AC	AC	AA	AA	AA	AA	AA	AA	AA	AA	AA	AA	AA	AA	AA	AA	AA	AA	AA	AA	AA	AA	AA	AA	AA	AC	NA	AA	AA	AC	NA	AA	AC
AX-166502992	1	62.0055	AA	CC	AC	AC	AC	AC	AC	AC	AC	AC	AC	AC	AC	AC	AC	AC	AA	AA	AA	AA	AA	AA	AA	AA	AA	AA	AA	AA	AA	AA	AA	AA	AA	AA	AA	AA	AA	NA	CC	AC	CC	AC	AC	CC	CC	AC	CC
AX-123614519	1	62.073	AA	AC	AA	AA	AA	AA	AA	AC	AC	AA	AC	AA	AA	AA	AA	AA	AC	AA	NA	AA	AA	NA	AA	AA	AC	AA	AA	AA	NA	AA	AA	AA	AC	AC	NA	AA	AC	NA	AC	AA	AC	AA	AA	AC	AA	AA	AC
AX-166502993	1	62.2037	CC	CC	CC	CC	CC	CC	CC	CC	CC	CC	CC	CC	CC	CC	CC	CC	CC	CC	CC	CC	CC	CC	CC	CC	CC	CC	CC	CC	CC	CC	CC	CC	CC	CC	CC	CC	CC	CC	CC	CC	CC	CC	CC	CC	CC	CC	CC
AX-166510929	1	62.3243	AA	AA	AA	AA	AA	AA	AA	AA	AA	AA	AA	AA	AA	AA	AA	AA	AA	AA	AA	AA	AA	AA	AA	AA	AA	AA	AA	AA	AA	AA	AA	AA	AA	AA	AA	AA	AA	AA	AA	AA	AA	AA	AA	AA	AA	AA	AA
AX-89907156	1	62.342	AA	AA	AA	AA	AA	AA	AA	AA	AA	AA	AA	AA	AA	AA	AA	AA	AA	AA	AA	AA	AA	AA	AA	AA	AA	AA	AA	AA	AA	AA	AA	AA	AA	AA	AA	AA	AA	AA	AA	AA	AA	AA	AA	AA	AA	AA	AA
AX-89910573	1	62.342	AA	AA	AA	AA	AA	AA	AA	AA	AA	AA	AA	AA	AA	AA	AA	AA	AA	AA	AA	AA	AA	AA	AA	AA	AA	AA	AA	AA	AA	AA	AA	AA	AA	AA	AA	AA	AA	AA	AA	AA	AA	AA	AA	AA	AA	AA	AA
AX-89910575	1	62.342	AA	AA	AA	AA	AA	AA	AA	AA	AA	AA	AA	AA	AA	AA	AA	AA	AA	AA	AA	AA	AA	AA	AA	AA	AA	AA	AA	AA	AA	AA	AA	AA	AA	AA	AA	AA	AA	AA	AA	AC	AA	AA	AA	AA	AA	AA	AA
AX-166510930	1	62.3769	AA	AA	AA	AA	AA	AA	AA	AA	AA	AA	AA	AA	AA	AA	AA	AA	AA	AA	AA	AA	AA	AA	AA	AA	AA	AA	AA	AA	AA	AA	AA	AA	AA	AA	AA	AA	AA	AA	AA	AA	AA	AA	AA	AA	AA	AA	AA
AX-166509636	1	62.4792	AC	AA	AA	AA	AC	AC	AA	AA	AA	AA	AC	AA	AA	AC	AC	AC	AA	AC	AC	AC	AA	AC	AA	AC	AA	AA	AC	AA	AC	AA	AA	AC	AA	AA	AC	AA	AA	AC	AA	AA	AA	AA	AA	AA	AA	AA	AA
AX-166520343	1	62.481	AC	AA	AA	AA	AC	AC	AA	AA	AA	AA	AC	AA	AA	AC	AC	AC	AA	AC	AC	AC	AA	AC	AA	AC	AA	AC	AC	AA	AC	AA	AA	AC	AA	AA	AC	AA	AA	AC	AA	AA	AA	AA	AA	AA	AA	AA	AA
AX-166520344	1	62.5156	CC	CC	CC	CC	CC	CC	CC	CC	CC	CC	CC	CC	CC	CC	CC	CC	CC	CC	CC	CC	CC	CC	CC	CC	CC	CC	CC	CC	CC	CC	CC	CC	CC	CC	CC	CC	CC	CC	AC	CC	AC	AC	CC	CC	CC	AC	CC
AX-166502995	1	62.532	CC	CC	CC	CC	CC	CC	CC	CC	CC	CC	CC	CC	CC	CC	CC	CC	CC	CC	CC	CC	CC	CC	CC	CC	CC	CC	CC	CC	CC	CC	CC	CC	CC	CC	CC	CC	CC	CC	AC	CC	AC	AC	CC	CC	CC	AC	CC
AX-89818469	1	62.5389	AA	CC	AC	AC	AC	AC	AC	AC	AC	AC	AC	AC	AC	AC	AC	AC	CC	AC	AC	AC	AC	AC	AC	AC	AC	AC	AC	AC	AC	AC	AC	AC	AC	AC	AC	AC	AC	AC	CC	CC	CC	CC	CC	CC	CC	CC	CC
AX-123365082	1	62.6766	CC	CC	CC	CC	CC	CC	CC	CC	CC	CC	CC	CC	CC	CC	CC	CC	CC	CC	CC	CC	CC	CC	CC	CC	CC	CC	CC	CC	CC	CC	CC	CC	CC	CC	CC	CC	CC	CC	AC	CC	AC	AC	CC	CC	CC	AC	CC
AX-166520346	1	62.7787	AA	AA	AA	AA	AA	AA	AA	AA	AA	AA	AA	AA	AA	AA	AA	AA	AC	AC	AC	AA	AA	AC	AA	AA	AA	AC	AC	AA	AA	AC	AC	AC	AA	AA	AA	AA	AA	AA	AA	AA	AA	AA	AA	AA	AA	AA	AA
AX-123524257	1	62.8196	CC	AC	CC	CC	CC	CC	CC	AC	AC	CC	AC	CC	CC	CC	CC	CC	AC	CC	AC	CC	CC	AC	CC	CC	AC	CC	CC	CC	AC	CC	CC	CC	AC	AC	AC	CC	AC	AC	AC	CC	AC	CC	CC	AC	CC	CC	AC
AX-89780308	1	62.8294	CC	CC	CC	CC	CC	CC	CC	CC	CC	CC	CC	CC	CC	CC	CC	CC	CC	CC	CC	CC	CC	CC	CC	CC	CC	CC	CC	CC	CC	CC	CC	CC	CC	CC	CC	CC	CC	CC	CC	CC	CC	CC	CC	CC	CC	CC	CC
AX-166520347	1	62.8884	CC	CC	CC	CC	CC	CC	CC	CC	CC	CC	CC	CC	CC	CC	CC	CC	CC	CC	CC	CC	CC	CC	CC	CC	CC	CC	CC	CC	CC	CC	CC	CC	CC	CC	CC	CC	CC	CC	AC	CC	AC	AC	CC	CC	CC	AC	CC
AX-166510932	1	62.889	CC	AC	CC	CC	CC	CC	CC	AC	AC	CC	AC	CC	CC	CC	CC	CC	AC	CC	AC	CC	CC	AC	CC	CC	AC	CC	CC	CC	AC	CC	CC	CC	AC	AC	AC	CC	AC	AC	AC	CC	AC	CC	CC	AC	CC	CC	AC
AX-123524258	1	62.9317	AA	CC	AC	AC	AC	AC	AC	AC	AC	AC	AC	AC	AC	AC	AC	AC	AA	AA	AA	AA	AA	AA	AA	AA	AA	AA	AA	AA	AA	AA	AA	AA	AA	AA	AA	AA	AA	AA	AA	AC	AC	AA	AA	AC	AC	AA	AC
AX-166520348	1	63.0295	AC	CC	CC	CC	AC	AC	CC	CC	CC	CC	AC	CC	CC	AC	AC	AC	CC	AC	AC	AC	CC	AC	CC	AC	CC	AC	AC	CC	AC	CC	CC	AC	CC	CC	AC	CC	CC	AC	CC	CC	CC	CC	CC	CC	CC	CC	CC
AX-166509140	1	63.0521	CC	CC	CC	CC	CC	CC	CC	CC	CC	CC	CC	CC	CC	CC	CC	CC	CC	CC	CC	CC	CC	CC	CC	CC	CC	CC	CC	CC	CC	CC	CC	CC	CC	CC	CC	CC	CC	CC	AA	CC	AC	AC	NA	NA	NA	AC	NA
AX-123357114	1	63.1783	AA	CC	AC	AC	AC	AC	AC	AC	AC	AC	AC	AC	AC	AC	AC	AC	CC	AC	AC	AC	AC	AC	AC	AC	AC	AC	AC	AC	AC	AC	AC	AC	AC	AC	AC	AC	AC	AC	CC	CC	CC	CC	CC	CC	CC	CC	CC
AX-166503000	1	63.3643	AC	CC	CC	CC	AC	AC	CC	CC	CC	CC	AC	CC	CC	AC	AC	AC	CC	AC	AC	AC	CC	AC	CC	AC	CC	AC	AC	CC	AC	CC	CC	AC	CC	CC	AC	CC	CC	AC	CC	CC	CC	CC	CC	CC	CC	CC	CC
AX-166510935	1	63.7842	CC	CC	CC	CC	CC	CC	CC	CC	CC	CC	CC	CC	CC	CC	CC	CC	AC	NA	AC	CC	CC	AC	CC	CC	CC	AC	AC	CC	CC	AC	AC	NA	CC	CC	CC	CC	CC	CC	AC	CC	CC	AC	NA	CC	AC	CC	CC
AX-166503002	1	63.8148	CC	CC	CC	CC	CC	CC	CC	CC	CC	CC	CC	CC	CC	CC	CC	CC	CC	CC	CC	CC	CC	CC	CC	CC	CC	CC	CC	CC	CC	CC	CC	CC	CC	CC	CC	CC	CC	CC	AC	CC	CC	AC	AC	CC	AC	CC	CC
AX-166520350	1	63.9547	AC	CC	CC	CC	AC	AC	CC	CC	CC	CC	AC	CC	CC	AC	AC	AC	CC	AC	AC	AC	CC	AC	CC	AC	CC	AC	AC	CC	AC	CC	CC	AC	CC	CC	AC	CC	CC	AC	CC	CC	CC	CC	CC	CC	CC	CC	CC
AX-123365083	1	63.9653	CC	CC	CC	CC	CC	CC	CC	CC	CC	CC	CC	CC	CC	CC	CC	CC	CC	CC	CC	CC	CC	CC	CC	CC	CC	CC	CC	CC	CC	CC	CC	CC	CC	CC	CC	CC	CC	CC	CC	CC	CC	CC	CC	CC	CC	CC	CC
AX-166510936	1	63.9704	AC	AA	AA	AC	AC	AA	AA	AC	AC	AA	AA	AC	AC	AA	AA	AA	CC	AC	CC	CC	AC	CC	AC	CC	CC	AC	AC	AC	CC	AC	AC	CC	CC	AC	CC	CC	AC	AC	AA	AC	AA	AC	AC	AA	AA	AA	AA
AX-166503003	1	63.9756	AA	AA	AA	AA	AA	AA	AA	AA	AA	AA	AA	AA	AA	AA	AA	AA	AA	AA	AA	AA	AA	AA	AA	AA	AA	AA	AA	AA	AA	AA	AA	AA	AA	AA	AA	AA	AA	AA	AA	AA	AA	AA	AA	AA	AA	AA	AA
AX-166520351	1	64.0198	AC	AC	AC	AC	AC	AC	AC	AC	AC	AC	CC	AC	AC	AC	AC	AC	AC	AC	CC	AC	AC	CC	AC	AC	AC	AC	AC	AC	CC	AC	AC	AC	AC	AC	CC	AC	AC	CC	AC	AA	AC	AC	AC	AC	AC	AC	AC
AX-166509638	1	64.1527	AA	AA	AA	AA	AA	AA	AA	AA	AA	AA	AA	AA	AA	AA	AA	AA	AA	AA	AA	AA	AA	AA	AA	AA	AA	AA	AA	AA	AA	AA	AA	AA	AA	AA	AA	AA	AA	AA	AC	AA	AC	AC	AA	AA	AA	AC	AA
AX-123614521	1	64.1852	CC	AA	AC	AC	AC	AC	AC	AC	AC	AC	AC	AC	AC	AC	AC	AC	AA	AC	AC	AC	AC	AC	AC	AC	AC	AC	AC	AC	AC	AC	AC	AC	AC	AC	AC	AC	AC	AC	AA	AA	AA	AA	AA	AA	AA	AA	AA
AX-89875644	1	64.3021	CC	AC	AC	CC	CC	AC	AC	CC	CC	AC	AC	CC	CC	AC	AC	AC	CC	CC	CC	CC	CC	CC	CC	CC	CC	CC	CC	CC	CC	CC	CC	CC	CC	CC	CC	CC	CC	CC	CC	CC	CC	CC	CC	CC	CC	CC	CC
AX-166503004	1	64.5607	CC	AC	CC	CC	CC	CC	CC	AC	AC	CC	AC	CC	CC	CC	CC	CC	AC	CC	AC	CC	CC	AC	CC	CC	AC	CC	CC	CC	AC	CC	CC	CC	AC	AC	AC	CC	AC	AC	AC	CC	AC	CC	CC	AC	CC	CC	AC
AX-166510937	1	64.5909	CC	CC	CC	CC	CC	CC	CC	CC	CC	CC	CC	CC	CC	CC	CC	CC	CC	CC	CC	CC	CC	CC	CC	CC	CC	CC	CC	CC	CC	CC	CC	CC	CC	CC	CC	CC	CC	CC	CC	CC	CC	CC	CC	CC	CC	CC	CC
AX-166520352	1	64.645	CC	AC	CC	CC	CC	CC	CC	AC	AC	CC	AC	CC	CC	CC	CC	CC	AC	CC	AC	CC	CC	AC	CC	CC	AC	CC	CC	CC	AC	CC	CC	CC	AC	AC	AC	CC	AC	AC	AC	CC	AC	CC	CC	AC	CC	CC	AC
AX-166510939	1	64.7514	CC	CC	CC	CC	CC	CC	CC	CC	CC	CC	CC	CC	CC	CC	CC	CC	CC	CC	CC	CC	CC	CC	CC	CC	CC	CC	CC	CC	CC	CC	CC	CC	CC	CC	CC	CC	CC	CC	CC	CC	CC	CC	CC	CC	CC	CC	CC
AX-166510940	1	65.0787	AA	AA	AA	AA	AA	AA	AA	AA	AA	AA	AA	AA	AA	AA	AA	AA	AA	AA	AA	AA	AA	AA	AA	AA	AA	AA	AA	AA	AA	AA	AA	AA	AA	AA	AA	AA	AA	AA	AA	AA	AA	AA	AA	AA	AA	AA	AA
AX-166503008	1	65.1444	AA	AA	AA	AA	AA	AA	AA	AA	AA	AA	AA	AA	AA	AA	AA	AA	AA	AA	AA	AA	AA	AA	AA	AA	AA	AA	AA	AA	AA	AA	AA	AA	AA	AA	AA	AA	AA	AA	AC	AA	AC	AC	AA	AA	AA	AC	AA
AX-89875658	1	65.2321	CC	CC	CC	CC	CC	CC	CC	CC	CC	CC	CC	CC	CC	CC	CC	CC	CC	CC	CC	CC	CC	CC	CC	CC	CC	CC	CC	CC	CC	CC	CC	CC	CC	CC	CC	CC	CC	CC	AC	CC	AC	AC	CC	CC	CC	AC	CC
AX-166520354	1	65.3519	AC	CC	CC	AC	AC	CC	CC	AC	AC	CC	CC	AC	AC	CC	CC	CC	AA	AC	AA	AA	AC	AA	AC	AA	AA	AC	AC	AC	AA	AC	AC	AA	AA	AC	AA	AA	AC	AC	AA	AC	AC	AA	AA	AC	AC	AC	AC
AX-166503010	1	65.3555	AC	CC	CC	CC	AC	AC	CC	CC	CC	CC	AC	CC	CC	AC	AC	AC	CC	AC	AC	AC	CC	AC	CC	AC	CC	AC	AC	CC	AC	CC	CC	AC	CC	CC	AC	CC	CC	AC	CC	CC	CC	CC	CC	CC	CC	CC	CC
AX-166520355	1	65.3565	AC	CC	CC	CC	AC	AC	CC	CC	CC	CC	AC	CC	CC	AC	AC	AC	CC	AC	AC	AC	CC	AC	CC	AC	CC	AC	AC	CC	AC	CC	CC	AC	CC	CC	AC	CC	CC	AC	CC	CC	CC	CC	CC	CC	CC	CC	CC
AX-166520356	1	65.3574	AA	AA	AA	AA	AA	AA	AA	AA	AA	AA	AA	AA	AA	AA	AA	AA	AA	AA	AA	AA	AA	AA	AA	AA	AA	AA	AA	AA	AA	AA	AA	AA	AA	AA	AA	AA	AA	AA	AA	AA	AA	AA	AA	AA	AA	AA	AA
AX-166503011	1	65.3606	AC	CC	CC	AC	AC	CC	CC	AC	AC	CC	CC	AC	AC	CC	CC	CC	AA	AC	NA	AA	AC	AA	AC	NA	NA	AC	AC	AC	AA	AC	AC	AA	NA	AC	AA	AA	AC	AC	CC	AC	CC	AC	AC	CC	CC	CC	CC
AX-166510943	1	65.462	AC	CC	CC	NA	AC	CC	CC	AC	AC	CC	CC	AC	AC	CC	CC	CC	AC	AC	AA	AA	AC	NA	AC	NA	NA	AC	AC	AC	AA	AC	AC	AA	AA	AC	AC	AA	AC	AC	CC	AC	CC	AC	AC	CC	CC	CC	CC
AX-166509142	1	65.474	CC	CC	CC	CC	CC	CC	CC	CC	CC	CC	CC	CC	CC	CC	CC	CC	CC	CC	CC	CC	CC	CC	CC	CC	CC	CC	CC	CC	CC	CC	CC	CC	CC	CC	CC	CC	CC	CC	CC	CC	CC	CC	CC	CC	CC	CC	CC
AX-89818538	1	65.4917	AC	AA	AA	AC	AC	AA	AA	AC	AC	AA	AA	AC	AC	AA	AA	AA	CC	AC	CC	CC	AC	CC	AC	CC	CC	AC	AC	AC	CC	AC	AC	CC	CC	AC	CC	CC	AC	AC	CC	AC	AC	CC	CC	AC	AC	AC	AC
AX-166520358	1	65.4995	AA	AA	AA	AA	AA	AA	AA	AA	AA	AA	AA	AA	AA	AA	AA	AA	AA	AA	AA	AA	AA	AA	AA	AA	AA	AA	AA	AA	AA	AA	AA	AA	AA	AA	AA	AA	AA	AA	AA	AA	AA	AA	AA	AA	AA	AA	AA
AX-89875670	1	65.501	AA	AA	AA	AA	AA	AA	AA	AA	AA	AA	AA	AA	AA	AA	AA	AA	AA	AA	AA	AA	AA	AA	AA	AA	AA	AA	AA	AA	AA	AA	AA	AA	AA	AA	AA	AA	AA	AA	AA	AA	AA	AA	AA	AA	AA	AA	AA
AX-166518638	1	65.5217	AA	CC	AC	AC	AC	AC	AC	AC	AC	AC	AC	AC	AC	AC	AC	AC	AC	AA	AA	AC	AC	AA	AC	AC	AC	AA	AA	AC	AC	AA	AA	AA	AC	AC	AC	AC	AC	AC	AC	CC	CC	AC	AC	CC	AC	CC	CC
AX-89780357	1	65.529	CC	CC	CC	CC	CC	CC	CC	CC	CC	CC	CC	CC	CC	CC	CC	CC	CC	CC	CC	CC	CC	CC	CC	CC	CC	CC	CC	CC	CC	CC	CC	CC	CC	CC	CC	CC	CC	CC	CC	CC	CC	CC	CC	CC	CC	CC	CC
AX-89818545	1	65.5971	CC	CC	CC	CC	CC	CC	CC	CC	CC	CC	CC	CC	CC	CC	CC	CC	AC	AC	AC	CC	CC	AC	CC	CC	CC	AC	AC	CC	CC	AC	AC	AC	CC	CC	CC	CC	CC	CC	AC	CC	CC	AC	AC	CC	AC	CC	CC
AX-166503013	1	65.6175	AC	CC	CC	CC	AC	AC	CC	CC	CC	CC	AC	CC	CC	AC	AC	AC	CC	AC	AC	AC	CC	AC	CC	AC	CC	AC	AC	CC	AC	CC	CC	AC	CC	CC	AC	CC	CC	AC	CC	CC	CC	CC	CC	CC	CC	CC	CC
AX-89780363	1	65.6771	CC	CC	CC	CC	CC	CC	CC	CC	CC	CC	CC	CC	CC	CC	CC	CC	AC	AC	AC	CC	CC	CC	CC	CC	CC	AC	AC	CC	CC	AC	AC	AC	CC	CC	CC	CC	CC	CC	AC	CC	CC	AC	AC	CC	AC	CC	CC
AX-123524260	1	65.7054	CC	AA	AC	AC	AC	AC	AC	AC	AC	AC	AC	AC	AC	AC	AC	AC	AA	AC	AC	AC	AC	AC	AC	AC	AC	AC	AC	AC	AC	AC	AC	AC	AC	AC	AC	AC	AC	AC	AA	AA	AA	AA	AA	AA	AA	AA	AA
AX-89818549	1	65.7516	AC	AA	AA	AC	AC	AA	AA	AC	AC	AA	AA	AC	AC	AA	AA	AA	CC	AC	CC	CC	AC	CC	AC	CC	CC	AC	AC	AC	CC	AC	AC	AC	CC	AC	CC	CC	AC	AC	CC	CC	CC	CC	CC	CC	CC	CC	CC
AX-166503014	1	65.7775	CC	AC	CC	CC	CC	NA	CC	AC	AC	CC	AC	CC	CC	CC	CC	CC	AC	CC	AC	CC	CC	AC	CC	CC	AC	CC	CC	CC	AC	CC	CC	CC	AC	AC	AC	CC	AC	AC	AC	CC	AC	CC	CC	AC	CC	CC	AC
AX-166510945	1	65.779	AA	AA	AA	AA	AA	AA	AA	AA	AA	AA	AA	AA	AA	AA	AA	AA	AC	AC	AA	AC	AC	AA	AC	AC	AA	AC	AC	AC	AA	AC	AC	AC	AA	AA	AA	AC	AA	AA	AC	AC	AA	CC	CC	AC	AC	AC	AC
AX-166520360	1	65.8398	AA	CC	AC	AC	AC	AC	AC	AC	AC	AC	AC	AC	AC	AC	AC	AC	CC	AC	AC	AC	AC	AC	AC	AC	AC	AC	AC	AC	AC	AC	AC	AC	AC	AC	AC	AC	AC	AC	CC	CC	CC	CC	CC	CC	CC	CC	CC
AX-89875688	1	65.8623	AA	AA	AA	AA	AA	AA	AA	AA	AA	AA	AA	AA	AA	AA	AA	AA	AC	AC	AC	AA	AA	AA	AA	AA	AA	AC	AC	AA	AA	AC	AC	AC	AA	AA	AA	AA	AA	AA	AC	AA	AA	AC	AC	AA	AC	AA	AA
AX-89818559	1	65.8692	CC	CC	CC	CC	CC	CC	CC	CC	CC	CC	CC	CC	CC	CC	CC	CC	AC	AC	AC	CC	CC	CC	CC	CC	CC	AC	AC	CC	CC	AC	AC	AC	CC	CC	CC	CC	CC	CC	AC	CC	CC	AC	AC	CC	AC	CC	CC
AX-123524263	1	65.9201	CC	CC	CC	CC	CC	CC	CC	CC	CC	CC	CC	CC	CC	CC	CC	CC	CC	CC	CC	CC	CC	CC	CC	CC	CC	CC	CC	CC	CC	CC	CC	CC	CC	CC	CC	CC	CC	CC	AC	AC	AA	AC	CC	AC	AC	AA	AC
AX-123360206	1	65.952	AA	AA	AA	AA	AA	AA	AA	AA	AA	AA	AA	AA	AA	AA	AA	AA	AA	AA	AA	AA	AA	AA	AA	AA	AA	AA	AA	AA	AA	AA	AA	AA	AA	AA	AA	AA	AA	AA	AC	AC	CC	AC	AA	AC	AC	CC	AC
AX-89803325	1	65.9598	CC	CC	CC	CC	CC	CC	CC	CC	CC	CC	CC	CC	CC	CC	CC	CC	AC	AC	AC	CC	CC	CC	CC	CC	CC	AC	AC	CC	CC	AC	AC	AC	CC	CC	CC	CC	CC	CC	AC	CC	CC	AC	AC	CC	AC	CC	CC
AX-123365088	1	65.9828	AA	AC	AA	AA	AA	AA	AA	AC	AC	AA	AC	AA	AA	AA	AA	AA	AC	AA	AC	AA	AA	AC	AA	AA	AC	AA	AA	AA	AC	AA	AA	AA	AC	AC	AC	AA	AC	AC	AC	AA	AC	AA	AA	AC	AA	AA	AC
AX-89780381	1	65.9839	AA	CC	AC	AC	AC	AC	AC	AC	AC	AC	AC	AC	AC	AC	AC	AC	CC	AC	AC	AC	AC	AC	AC	AC	AC	AC	AC	AC	AC	AC	AC	AC	AC	AC	AC	AC	AC	AC	CC	CC	CC	CC	CC	CC	CC	CC	CC
AX-123524264	1	66.0239	AA	AC	AA	AA	AA	AA	AA	AC	AC	AA	AC	AA	AA	AA	AA	AA	AC	AA	AC	AA	AA	AC	AA	AA	AC	AA	AA	AA	AC	AA	AA	AA	AC	AC	AC	AA	AC	AC	AC	AA	AC	AA	AA	AC	AA	AA	AC
AX-89818571	1	66.0248	CC	CC	CC	CC	CC	CC	CC	CC	CC	CC	CC	CC	CC	CC	CC	CC	AC	AC	AC	CC	CC	CC	CC	CC	CC	AC	AC	CC	CC	AC	AC	AC	CC	CC	CC	CC	CC	CC	AC	CC	CC	AC	AC	CC	AC	CC	CC
AX-123365089	1	66.1577	AC	AA	AC	AC	AC	AC	AC	AC	AC	AC	AC	AC	AC	AC	AC	AC	AA	AC	AC	AC	AC	AC	AC	AC	AC	AC	AC	AC	AC	AC	AC	AC	AC	AC	AC	AC	AC	AC	AA	AA	AA	AA	AA	AA	AA	AA	AA
AX-166503016	1	66.1914	AA	CC	AC	AC	AC	AC	AC	AC	AC	AC	AC	AC	AC	AC	AC	AC	AC	AA	AA	AC	AC	AC	AC	AC	AC	AA	AA	AC	AC	AA	AA	AA	AC	AC	AC	AC	AC	AC	AC	CC	CC	AC	AC	CC	AC	CC	CC
AX-166520362	1	66.2208	AA	AC	AA	AA	AA	AA	AA	AC	AC	AA	AC	AA	AA	AA	AA	AA	AC	AA	AC	AA	AA	AC	AA	AA	AC	AA	AA	AA	AC	AA	AA	AA	AC	AC	AC	AA	AC	AC	AC	AA	AC	AA	AA	AC	AA	AA	AC
AX-166520363	1	66.2292	AA	AC	AA	AA	AA	AA	AA	AC	AC	AA	AC	AA	AA	AA	AA	AA	AC	AA	AC	AA	AA	AC	AA	AA	AC	AA	AA	AA	AC	AA	AA	AA	AC	AC	AC	AA	AC	AC	AC	AA	AC	AA	AA	AC	AA	AA	AC
AX-89780389	1	66.2359	AC	AA	AA	AC	AC	AA	AA	AC	AC	AA	AA	AC	AC	AA	AA	AA	CC	AC	CC	CC	AC	CC	AC	CC	CC	AC	AC	AC	CC	AC	AC	AC	CC	AC	CC	CC	AC	AC	CC	CC	CC	CC	CC	CC	CC	CC	CC
AX-123365091	1	66.2918	AC	AC	AA	AA	AC	AC	AA	AC	AC	AA	CC	AA	AA	AC	AC	AC	AC	AC	CC	AC	AA	CC	AA	AC	AC	AC	AC	AA	CC	AA	AA	AC	AC	AC	CC	AA	AC	CC	AC	AA	AC	AA	AA	AC	AA	AA	AC
AX-166503018	1	66.306	AC	CC	CC	CC	AC	AC	CC	CC	CC	CC	AC	CC	CC	AC	AC	AC	CC	AC	AC	AC	CC	AC	CC	AC	CC	AC	AC	CC	AC	CC	CC	AC	CC	CC	AC	CC	CC	AC	CC	CC	CC	CC	CC	CC	CC	CC	CC
AX-166520364	1	66.3437	AA	AA	AA	AA	AA	AA	AA	AA	AA	AA	AA	AA	AA	AA	AA	AA	AA	AA	AA	AA	AA	AA	AA	AA	AA	AA	AA	AA	AA	AA	AA	AA	AA	AA	AA	AA	AA	AA	AA	AA	AA	AA	AA	AA	AA	AA	AA
AX-166510947	1	66.3803	AA	AA	AA	AA	AA	AA	AA	AA	AA	AA	AA	AA	AA	AA	AA	AA	AA	AA	AA	AA	AA	AA	AA	AA	AA	AA	AA	AA	AA	AA	AA	AA	AA	AA	AA	AA	AA	AA	AA	AA	AA	AA	AA	AA	AA	AA	AA
AX-166520366	1	66.3886	CC	CC	CC	CC	CC	CC	CC	CC	CC	CC	CC	CC	CC	CC	CC	CC	CC	CC	CC	CC	CC	CC	CC	CC	CC	CC	CC	CC	CC	CC	CC	CC	CC	CC	CC	CC	CC	CC	AC	AC	AC	AC	CC	AC	AC	AC	AC
AX-166520367	1	66.4736	CC	CC	CC	CC	CC	CC	CC	CC	CC	CC	CC	CC	CC	CC	CC	CC	CC	CC	CC	CC	CC	CC	CC	CC	CC	CC	CC	CC	CC	CC	CC	CC	CC	CC	CC	CC	CC	CC	CC	CC	CC	CC	CC	CC	CC	CC	CC
AX-166520368	1	66.4751	AC	CC	CC	CC	AC	AC	CC	CC	CC	CC	AC	CC	CC	AC	AC	AC	CC	AC	AC	AC	CC	AC	CC	AC	CC	AC	AC	CC	AC	CC	CC	AC	CC	CC	AC	CC	CC	AC	CC	CC	CC	CC	CC	CC	CC	CC	CC
AX-89875730	1	66.5621	CC	CC	CC	CC	CC	CC	CC	CC	CC	CC	CC	CC	CC	CC	CC	CC	AC	AC	AC	CC	CC	CC	CC	CC	CC	AC	AC	CC	CC	AC	AC	AC	CC	CC	CC	CC	CC	CC	AC	CC	CC	AC	AC	CC	AC	CC	CC
AX-166510949	1	66.7429	AC	CC	CC	CC	AC	AC	CC	CC	CC	CC	AC	CC	CC	AC	AC	AC	CC	AC	AC	AC	CC	AC	CC	AC	CC	AC	AC	CC	AC	CC	CC	AC	CC	CC	AC	CC	CC	AC	CC	CC	CC	CC	CC	CC	CC	CC	CC
AX-166520369	1	66.7469	AC	AA	AA	AA	AC	AC	AA	AA	AA	AA	AC	AA	AA	AC	AC	AC	AA	AC	AC	AC	AA	AC	AA	AC	AA	AC	AC	AA	AC	AA	AA	AC	AA	AA	AC	AA	AA	AC	AA	AA	AA	AA	AA	AA	AA	AA	AA
AX-166520370	1	66.7529	AC	CC	CC	AC	AC	AC	CC	AC	AC	CC	CC	AC	AC	CC	CC	CC	AA	AC	AC	AA	AC	AA	AC	AA	AA	AC	AC	AC	AA	AC	AC	AC	AA	AC	AA	AA	AC	AC	CC	AC	CC	AC	AC	CC	CC	CC	CC
AX-166510951	1	66.7563	AC	AA	AA	AC	AC	AA	AA	AC	AC	AA	AA	AC	AC	AA	AA	AA	CC	AC	CC	CC	AC	CC	AC	CC	CC	AC	AC	AC	NA	AC	AC	AC	CC	AC	NA	CC	AC	AC	AA	AC	AA	AC	AC	AA	AA	AA	AA
AX-166520372	1	66.7625	AC	AA	AA	AA	AC	AC	AA	AA	AA	AA	AC	AA	AA	AC	AC	AC	AA	AC	AC	AC	AA	AC	AA	AC	AA	AC	AC	AA	AC	AA	AA	AC	AA	AA	AC	AA	AA	AC	AA	AA	AA	AA	AA	AA	AA	AA	AA
AX-166510953	1	66.8386	AA	AA	AA	AA	AA	AA	AA	AA	AA	AA	AA	AA	AA	AA	AA	AA	AA	AA	AA	AA	AA	AA	AA	AA	AA	AA	AA	AA	AA	AA	AA	AA	AA	AA	AA	AA	AA	AA	AA	AA	AA	AA	AA	AA	AA	AA	AA
AX-123360210	1	66.8624	CC	CC	CC	CC	CC	CC	CC	CC	CC	CC	CC	CC	CC	CC	CC	CC	CC	CC	CC	CC	CC	CC	CC	CC	CC	CC	CC	CC	CC	CC	CC	CC	CC	CC	CC	CC	CC	CC	AC	AC	AA	AC	CC	AC	AC	AA	AC
AX-166503019	1	66.9111	AC	CC	CC	AC	AC	CC	CC	AC	AC	CC	CC	AC	AC	CC	CC	CC	AA	AC	AA	AA	AC	AA	AC	AA	AA	AC	AC	AC	AA	AC	AC	AC	AA	AC	AA	AA	AC	AC	AA	AA	AA	AA	AA	AA	AA	AA	AA
AX-123366838	1	66.9144	AC	AC	AA	AA	AC	AC	AA	AC	AC	AA	CC	AA	AA	AC	AC	AC	AC	AC	CC	AC	AA	CC	AA	AC	AC	AC	AC	AA	CC	AA	AA	AC	AC	AC	CC	AA	AC	CC	AC	AA	AC	AA	AA	AC	AA	AA	AC
AX-89875747	1	66.9195	AA	AA	AA	AA	AA	AA	AA	AA	AA	AA	AA	AA	AA	AA	AA	AA	AA	AA	AA	AA	AA	AA	AA	AA	AA	AA	AA	AA	AA	AA	AA	AA	AA	AA	AA	AA	AA	AA	AC	AA	AA	AA	AC	AC	AC	AA	AC
AX-166510954	1	66.9198	AC	CC	CC	CC	AC	AC	CC	CC	CC	CC	AC	CC	CC	AC	AC	AC	CC	AC	AC	AC	CC	AC	CC	AC	CC	AC	AC	CC	AC	CC	CC	AC	CC	CC	AC	CC	CC	AC	CC	CC	CC	CC	CC	CC	CC	CC	CC
AX-89818617	1	66.9661	CC	CC	CC	CC	CC	CC	CC	CC	CC	CC	CC	CC	CC	CC	CC	CC	AC	AC	AC	CC	CC	CC	CC	CC	CC	AC	AC	CC	CC	AC	AC	AC	CC	CC	CC	CC	CC	CC	AC	CC	CC	AC	AC	CC	AC	CC	CC
AX-166510955	1	67.0625	CC	CC	CC	CC	CC	CC	CC	CC	CC	CC	CC	CC	CC	CC	CC	CC	CC	CC	CC	CC	CC	CC	CC	CC	CC	CC	CC	CC	CC	CC	CC	CC	CC	CC	CC	CC	CC	CC	AC	AC	AA	AC	CC	AC	AC	AA	AC
AX-166520375	1	67.1143	CC	CC	CC	CC	CC	CC	CC	CC	CC	CC	CC	CC	CC	CC	CC	CC	CC	CC	CC	CC	CC	CC	CC	CC	CC	CC	CC	CC	CC	CC	CC	CC	CC	CC	CC	CC	CC	CC	CC	CC	CC	CC	CC	CC	CC	CC	CC
AX-166509143	1	67.1328	AC	AA	AA	AC	AC	AA	AA	AC	AC	AA	AA	AC	AC	AA	AA	AA	CC	AC	CC	CC	AC	CC	AC	CC	CC	AC	AC	AC	CC	AC	AC	AC	CC	AC	CC	CC	AC	AC	CC	CC	CC	CC	CC	CC	CC	CC	CC
AX-166510956	1	67.1488	AC	CC	CC	AC	AC	CC	CC	AC	AC	CC	CC	AC	AC	CC	CC	CC	AA	AC	AA	AA	AC	AA	AC	AA	AA	AC	AC	AC	AA	AC	AC	AC	AA	AC	AC	AA	AC	AC	CC	AC	CC	AC	AC	CC	CC	CC	CC
AX-89875759	1	67.1719	AA	AA	AA	AA	AA	AA	AA	AA	AA	AA	AA	AA	AA	AA	AA	AA	AA	AA	AA	AA	AA	AA	AA	AA	AA	AA	AA	AA	AA	AA	AA	AA	AA	AA	AA	AA	AA	AA	AC	AA	AA	AA	AC	AC	AC	AA	AC
AX-166503021	1	67.1752	CC	CC	CC	CC	CC	CC	CC	CC	CC	CC	CC	CC	CC	CC	CC	CC	CC	CC	CC	CC	CC	CC	CC	CC	CC	CC	CC	CC	CC	CC	CC	CC	CC	CC	CC	CC	CC	CC	AC	CC	CC	CC	AC	AC	AC	CC	AC
AX-123524266	1	67.1764	AC	AA	AA	AC	AC	AA	AA	AC	AC	AA	AA	AC	AC	AA	AA	AA	CC	AC	CC	CC	AC	CC	AC	CC	CC	NA	AC	AC	CC	AC	AC	AC	CC	AC	CC	CC	AC	AC	CC	CC	CC	CC	CC	CC	CC	CC	CC
AX-123360212	1	67.1848	AC	AA	AA	AC	AC	AA	AA	AC	AC	AA	AA	AC	AC	AA	AA	AA	CC	AC	CC	CC	AC	CC	AC	CC	CC	AC	AC	AC	CC	AC	AC	AC	CC	AC	CC	CC	AC	AC	CC	CC	CC	CC	CC	CC	CC	CC	CC
AX-166510958	1	68.0494	CC	CC	CC	CC	CC	CC	CC	CC	CC	CC	CC	CC	CC	CC	CC	CC	CC	CC	CC	CC	CC	CC	CC	CC	CC	CC	CC	CC	CC	CC	CC	CC	CC	CC	CC	CC	CC	CC	AC	AC	AA	AC	CC	AC	AC	AA	AC
AX-166520376	1	68.0849	CC	CC	CC	CC	CC	CC	CC	CC	CC	CC	CC	CC	CC	CC	CC	CC	CC	CC	CC	CC	CC	CC	CC	CC	CC	CC	CC	CC	CC	CC	CC	CC	CC	CC	CC	CC	CC	CC	CC	CC	CC	CC	CC	CC	CC	CC	CC
AX-166503024	1	68.123	NA	AA	AC	AC	AC	AC	AC	AC	AC	AC	AC	AC	AC	AC	AC	AC	AC	CC	CC	AC	AC	AC	AC	AC	AC	CC	CC	AC	AC	CC	CC	CC	AC	AC	AC	AC	AC	AC	AC	AA	AA	AC	AC	AA	AC	AA	AA
AX-166520377	1	68.1654	AC	AA	AA	AC	AC	AA	AA	AC	AC	AA	AA	AC	AC	AA	AA	AA	CC	AC	CC	CC	AC	CC	AC	CC	CC	AC	AC	AC	CC	AC	AC	AC	CC	AC	CC	CC	AC	AC	CC	CC	CC	CC	CC	CC	CC	CC	CC
AX-123363525	1	68.1892	AC	AC	CC	CC	AC	AC	CC	AC	AC	CC	AC	CC	CC	AC	AC	AC	AC	AC	AA	AC	CC	AA	CC	AC	AC	AC	AC	CC	AA	CC	CC	AC	AC	AC	AC	CC	AC	AA	AC	CC	AC	CC	CC	AC	CC	CC	AC
AX-166503025	1	68.204	AC	CC	CC	CC	AC	AC	CC	CC	CC	CC	AC	CC	CC	AC	AC	AC	CC	AC	AC	AC	CC	AC	CC	AC	CC	AC	AC	CC	AC	CC	CC	AC	CC	CC	AC	CC	CC	AC	CC	CC	CC	CC	CC	CC	CC	CC	CC
AX-166510959	1	68.2064	CC	CC	CC	CC	CC	CC	CC	CC	CC	CC	CC	CC	CC	CC	CC	CC	CC	CC	CC	CC	CC	CC	CC	CC	CC	CC	CC	CC	CC	CC	CC	CC	CC	CC	CC	CC	CC	CC	CC	CC	CC	CC	CC	CC	CC	CC	CC
AX-166503026	1	68.29	AA	AC	AA	AA	AA	AA	AA	AC	AC	AA	AC	AA	AA	AA	AA	AA	AC	AA	AC	AA	AA	AC	AA	AA	AC	AA	AA	AA	AC	AA	AA	AA	AC	AC	AC	AA	AC	AC	AC	AA	AC	AA	AA	AC	AA	AA	AC
AX-166510961	1	68.381	AC	CC	CC	CC	AC	AC	CC	CC	CC	CC	AC	CC	CC	AC	AC	AC	CC	AC	AC	AC	CC	AC	CC	AC	CC	AC	AC	CC	AC	CC	CC	AC	CC	CC	AC	CC	CC	AC	CC	CC	CC	CC	CC	CC	CC	CC	CC
AX-89818647	1	68.4437	CC	AA	AC	AC	AC	AC	AC	AC	AC	AC	AC	AC	AC	AC	AC	AC	AC	CC	CC	AC	AC	AC	AC	AC	AC	CC	CC	AC	AC	CC	CC	CC	AC	AC	AC	AC	AC	AC	AC	AA	AA	AC	AC	AA	AC	AA	AA
AX-123357124	1	68.4727	AC	AC	CC	CC	AC	AC	CC	AC	AC	CC	AA	CC	CC	AC	AC	AC	AC	AC	AA	AC	CC	AA	CC	AC	AC	AC	AC	CC	AA	CC	CC	AC	AC	AC	AA	CC	AC	AA	AC	CC	AC	CC	CC	AC	CC	CC	AC
AX-166503027	1	68.4999	CC	AC	CC	CC	CC	CC	CC	AC	AC	CC	AC	CC	CC	CC	CC	CC	AC	CC	AC	CC	CC	AC	CC	CC	AC	CC	CC	CC	AC	CC	CC	CC	AC	AC	AC	CC	AC	AC	AC	CC	AC	CC	CC	AC	CC	CC	AC
AX-166509144	1	68.5092	AC	CC	CC	AC	AC	CC	CC	AC	AC	CC	CC	AC	AC	CC	CC	CC	AC	AC	AC	AC	AC	AC	AC	AC	AC	AC	AC	AC	AC	AC	AC	AC	AC	AC	AC	AC	AC	AC	CC	AA	NA	AC	AC	NA	NA	NA	NA
AX-166510962	1	68.6882	CC	AC	CC	CC	CC	CC	CC	AC	AC	CC	AC	CC	CC	CC	CC	CC	AC	CC	AC	CC	CC	AC	CC	CC	AC	CC	CC	CC	AC	CC	CC	CC	AC	AC	AC	CC	AC	AC	AC	CC	AC	CC	CC	AC	CC	CC	AC
AX-166510964	1	68.7654	AC	AC	AC	CC	CC	AC	AC	CC	CC	AC	AC	AC	AC	AC	AC	AA	CC	AC	CC	CC	AC	CC	AC	CC	CC	AC	AC	AC	CC	AC	AC	AC	CC	AC	CC	CC	AC	AC	CC	CC	CC	CC	CC	CC	CC	CC	CC
AX-166517611	1	68.7968	AA	AC	AC	AC	AC	AA	AC	AC	AC	AC	AC	AA	AA	AC	AC	AA	AA	AA	AA	AA	AA	AA	AA	AA	AA	AA	AA	AA	AA	AA	AA	AA	AA	AA	AA	AA	AA	AA	AC	AC	CC	AC	AA	AC	AC	CC	AC
AX-166503029	1	69.4291	CC	AC	CC	CC	CC	CC	CC	AC	AC	CC	AC	CC	CC	CC	CC	CC	AC	CC	AC	CC	CC	AC	CC	CC	AC	CC	CC	CC	AC	CC	CC	CC	AC	AC	AC	CC	AC	AC	AC	CC	AC	CC	CC	AC	CC	CC	AC
AX-166520379	1	69.4959	CC	AC	AC	AC	AC	CC	AC	AC	AC	AC	AC	CC	CC	AC	AC	CC	CC	CC	CC	CC	CC	CC	CC	CC	CC	CC	CC	CC	CC	CC	CC	CC	CC	CC	CC	CC	CC	CC	AC	AC	AA	AC	CC	AC	AC	AA	AC
AX-166510968	1	69.8246	AC	CC	CC	CC	AC	AC	CC	CC	CC	CC	AC	CC	CC	AC	CC	AC	CC	AC	AC	AC	CC	AC	CC	AC	CC	AC	AC	CC	AC	CC	CC	AC	CC	CC	AC	CC	CC	AC	CC	CC	CC	CC	CC	CC	CC	CC	CC
AX-166509639	1	69.9177	AC	AA	AA	AA	AC	AC	AA	AA	AA	AA	AC	AA	AA	AC	AA	AC	AA	AC	AC	AC	AA	AC	AA	AC	AA	AC	AC	AA	AC	AA	AA	AC	AA	AA	AC	AA	AA	AC	AA	AA	AA	AA	AA	AA	AA	AA	AA
AX-166519001	1	69.9184	AC	AA	AA	AA	AC	AC	AA	AA	AA	AA	AC	AA	AA	AC	AA	AC	AA	AC	AC	AC	AA	AC	AA	AC	AA	AC	AC	AA	AC	AA	AA	AC	AA	AA	AC	AA	AA	AC	AA	AA	AA	AA	AA	AA	AA	AA	AA
AX-166503030	1	69.968	CC	AC	AC	AC	AC	CC	AC	NA	AC	AC	AC	CC	CC	AC	AC	CC	CC	CC	CC	CC	CC	CC	CC	CC	CC	CC	CC	CC	CC	CC	CC	CC	CC	CC	CC	CC	CC	CC	AC	AC	AA	AC	CC	AC	AC	AA	AC
AX-89875814	1	70.0087	AA	AC	AC	AC	AC	AA	AC	AC	AC	AC	AC	AA	AA	AC	AC	AA	AA	AA	AA	AA	AA	AA	AA	AA	AA	AA	AA	AA	AA	AA	AA	AA	AA	AA	AA	AA	AA	AA	AC	AC	CC	AC	AA	AC	AC	CC	AC
AX-123357129	1	70.1001	CC	AA	AC	AC	AC	AC	AC	AC	AC	AC	AC	AC	AC	AC	AC	AC	AA	AC	AC	AC	AC	AC	AC	AC	AC	AC	AC	AC	AC	AC	AC	AC	AC	AC	AC	AC	AC	AC	AA	AA	AA	AA	AA	AA	AA	AA	AA
AX-123366840	1	70.1034	CC	AA	AC	AC	AC	AC	AC	AC	AC	AC	AC	AC	AC	AC	AC	AC	AC	CC	CC	AC	AC	AC	AC	AC	AC	CC	CC	AC	AC	CC	CC	CC	AC	AC	AC	AC	AC	AC	AC	AA	AA	AC	AC	AA	AC	AA	AA
AX-123364861	1	70.3577	CC	CC	CC	CC	CC	CC	CC	CC	CC	CC	CC	CC	CC	CC	CC	CC	CC	CC	CC	CC	CC	CC	CC	CC	CC	CC	CC	CC	CC	CC	CC	CC	CC	CC	CC	CC	CC	CC	CC	CC	CC	CC	CC	CC	CC	CC	CC
AX-166510119	1	70.3626	CC	AC	AC	AC	AC	CC	AC	AC	AC	AC	AC	CC	CC	AC	AC	CC	CC	CC	CC	CC	CC	CC	CC	CC	CC	CC	CC	CC	CC	CC	CC	CC	CC	CC	CC	CC	CC	CC	AC	AC	AA	AC	CC	AC	AC	AA	AC
AX-166520383	1	70.3753	NA	AA	AA	AC	AC	AA	AA	AC	AC	AA	AA	AC	AC	AA	AA	AA	AC	AC	AC	AC	AC	AC	AC	AC	AC	AC	AC	AC	AC	AC	AC	AC	AC	AC	AC	AC	AC	AC	AA	AA	AA	NA	NA	AA	AA	AA	AA
AX-123365095	1	70.3959	CC	AA	AC	NA	AC	AC	NA	NA	AC	AC	AC	AC	AC	AC	NA	AC	AC	AC	AC	CC	CC	CC	CC	CC	CC	AC	NA	CC	CC	AC	AC	AC	CC	CC	CC	CC	CC	CC	AA	CC	AC	AC	NA	AC	AC	AC	AC
AX-89818692	1	70.4536	AC	AA	AA	AA	AA	AA	AA	AA	AA	AA	AA	AA	AA	AA	AA	AA	AA	AA	AA	AC	AC	AC	AC	AC	AC	AA	AA	AC	AC	AA	AA	AA	AC	AC	AC	AC	AC	AC	AA	AC	AA	AA	AA	AA	AA	AA	AA
AX-166517612	1	70.4963	CC	AC	AC	AC	AC	CC	AC	AC	AC	AC	AC	CC	CC	AC	AC	CC	CC	CC	CC	CC	CC	CC	CC	CC	CC	CC	CC	CC	CC	CC	CC	CC	CC	CC	CC	CC	CC	CC	AC	AC	AA	AC	CC	AC	AC	AA	AC
AX-89780468	1	70.5123	CC	AC	AC	AC	AC	CC	AC	AC	AC	AC	AC	CC	CC	AC	AC	CC	CC	CC	CC	CC	CC	CC	CC	CC	CC	CC	NA	CC	CC	CC	CC	CC	CC	CC	CC	CC	CC	CC	AC	AC	AA	AC	CC	AC	AC	AA	AC
AX-166503031	1	70.7278	AC	AC	AC	CC	CC	AC	AC	CC	CC	AC	AC	AC	AC	AC	AC	AC	CC	AC	CC	CC	AC	CC	AC	CC	CC	AC	AC	AC	AC	AC	AC	AC	CC	AC	CC	CC	AC	AC	CC	CC	CC	CC	CC	CC	CC	CC	CC
AX-166510969	1	70.7283	AC	AC	AC	AC	AC	AC	NA	AC	AC	NA	AC	AC	AC	AC	AC	AC	AC	AC	AC	AC	AC	AC	AC	AC	AC	AC	AC	AC	AC	AC	AC	AC	AC	AC	AC	AC	AC	AC	AA	CC	NA	AC	AC	NA	NA	NA	NA
AX-89780475	1	70.744	AC	AC	AC	AA	AA	AC	AC	AA	AA	AC	AC	AC	AC	AC	AC	AC	AA	AC	AA	AA	AC	AA	AC	AA	AA	AC	AC	AC	AC	AC	AC	AC	AA	AC	AA	AA	AC	AC	AA	AA	AA	AA	AA	AA	AA	AA	AA
AX-123540503	1	70.8005	CC	CC	CC	CC	CC	CC	CC	CC	CC	CC	CC	CC	CC	CC	CC	CC	CC	CC	CC	CC	CC	CC	CC	CC	CC	CC	CC	CC	CC	CC	CC	CC	CC	CC	CC	CC	CC	CC	CC	CC	CC	CC	CC	CC	CC	CC	CC
AX-89818701	1	70.8049	CC	AA	AC	AC	AC	AC	AC	AC	AC	AC	AC	AC	AC	AC	AC	AC	AC	AC	AC	CC	CC	CC	CC	CC	CC	AC	AC	CC	CC	AC	AC	AC	CC	CC	CC	CC	CC	CC	AA	CC	AC	AC	AC	AC	AC	AC	AC
AX-166503032	1	70.8817	AC	AA	AA	AA	AC	AC	AA	AA	AA	AA	AC	AA	AA	AC	AA	AC	AA	AC	AC	AC	AA	AC	AA	AC	AA	AC	AC	AA	AC	AA	AA	AC	AA	AA	AC	AA	AA	AC	AA	AA	AA	AA	AA	AA	AA	AA	AA
AX-86821585	1	70.9203	CC	AC	CC	CC	CC	CC	CC	AC	AC	CC	AC	CC	CC	CC	CC	CC	AC	CC	AC	CC	CC	AC	CC	CC	AC	CC	CC	CC	AC	CC	CC	CC	AC	AC	AC	CC	AC	AC	AC	CC	AC	CC	CC	AC	CC	CC	AC
AX-89780481	1	70.9777	CC	AA	AC	AC	AC	AC	AC	AC	AC	AC	AC	AC	AC	AC	AC	AC	AC	AC	AC	CC	CC	CC	CC	CC	CC	AC	AC	CC	CC	AC	AC	AC	CC	CC	CC	CC	CC	CC	AA	CC	AC	AC	AC	AC	AC	AC	AC
AX-166503033	1	70.981	AC	AA	AA	AA	AC	AC	AA	AA	AA	AA	AC	AA	AA	AC	AA	AC	AA	AC	AC	AC	AA	AC	AA	AC	AA	AC	AC	AA	AC	AA	AA	AC	AA	AA	AC	NA	AA	AC	AA	AA	AA	AA	AA	AA	AA	AA	AA
AX-166520384	1	71.0683	AA	AC	AA	AA	AA	AA	AA	AC	AC	AA	AC	AA	AA	AA	AA	AA	AC	AA	AC	AA	AA	AC	AA	AA	AC	AA	AA	AA	AC	AA	AA	AA	AC	AC	AC	AA	AC	AC	AC	AA	AC	AA	AA	AC	AA	AA	AC
AX-166519462	1	71.0812	AC	CC	CC	CC	CC	CC	CC	CC	CC	CC	CC	CC	CC	CC	CC	CC	CC	CC	CC	AC	AC	AC	AC	AC	AC	CC	CC	AC	AC	CC	CC	CC	AC	AC	AC	AC	AC	AC	CC	AC	CC	CC	CC	CC	CC	CC	CC
AX-123524272	1	71.1207	AC	CC	CC	AC	AC	CC	CC	AC	AC	CC	CC	AC	AC	CC	CC	CC	CC	CC	AC	AC	CC	AC	CC	AC	AC	CC	CC	CC	CC	CC	CC	CC	AC	CC	AC	AC	CC	CC	CC	CC	CC	CC	CC	CC	CC	CC	CC
AX-166503035	1	71.1227	CC	CC	CC	CC	CC	CC	CC	CC	CC	CC	CC	CC	CC	CC	CC	CC	AC	AC	AC	AC	AC	AC	AC	AC	AC	AC	AC	AC	AC	AC	AC	AC	AC	AC	AC	AC	AC	AC	CC	AC	CC	AC	AC	CC	CC	CC	CC
AX-166503036	1	71.2091	CC	CC	CC	CC	CC	CC	CC	CC	CC	CC	CC	CC	CC	CC	CC	CC	CC	CC	CC	CC	CC	CC	CC	CC	CC	CC	CC	CC	CC	CC	CC	CC	CC	CC	CC	CC	CC	CC	CC	CC	CC	CC	CC	CC	CC	CC	CC
AX-123540999	1	71.2131	AA	AC	AA	AA	AA	AA	AA	AC	AC	AA	AC	AA	AA	AA	AA	AA	AC	AA	AC	AA	AA	AC	AA	AA	AC	AA	AA	AA	AC	AA	AA	AA	AC	AC	AC	AA	AC	AC	AC	AA	AC	AA	AA	AC	AA	AA	AC
AX-166503037	1	71.2134	AC	CC	CC	CC	AC	AC	CC	CC	CC	CC	AC	CC	CC	AC	CC	AC	CC	AC	AC	AC	CC	AC	CC	AC	CC	AC	AC	CC	AC	CC	CC	AC	CC	CC	AC	CC	CC	AC	CC	CC	CC	CC	CC	CC	CC	CC	CC
AX-166510971	1	71.2185	CC	CC	CC	CC	CC	CC	CC	CC	CC	CC	CC	CC	CC	CC	CC	CC	CC	CC	CC	CC	CC	CC	CC	CC	CC	CC	CC	CC	CC	CC	CC	CC	CC	CC	CC	CC	CC	CC	AC	CC	CC	CC	AC	AC	AC	CC	AC
AX-166510972	1	71.2292	AC	CC	CC	AC	AC	CC	CC	AC	AC	CC	CC	AC	AC	CC	CC	CC	CC	CC	AC	AC	CC	AC	CC	AC	AC	CC	CC	CC	CC	CC	CC	CC	AC	CC	AC	AC	CC	CC	CC	CC	CC	CC	CC	CC	CC	CC	CC
AX-166510973	1	71.2512	CC	CC	CC	CC	CC	CC	CC	CC	CC	CC	CC	CC	CC	CC	CC	CC	CC	CC	CC	CC	CC	CC	CC	CC	CC	CC	CC	CC	CC	CC	CC	CC	CC	CC	CC	CC	CC	CC	AC	CC	CC	CC	AC	AC	AC	CC	AC
AX-166520387	1	71.2836	CC	CC	CC	CC	CC	CC	CC	CC	CC	CC	CC	CC	CC	CC	CC	CC	CC	CC	CC	CC	CC	CC	CC	CC	CC	CC	CC	CC	CC	CC	CC	CC	CC	CC	CC	CC	CC	CC	AC	CC	CC	CC	AC	AC	AC	CC	AC
AX-166503039	1	71.3001	CC	CC	CC	CC	CC	CC	CC	CC	CC	CC	CC	CC	CC	CC	CC	CC	CC	CC	CC	CC	CC	CC	CC	CC	CC	CC	CC	CC	CC	CC	CC	CC	CC	CC	CC	CC	CC	CC	AC	CC	CC	CC	AC	AC	AC	CC	AC
AX-123357130	1	71.3147	AC	AA	AA	AC	AC	AA	AA	AC	AC	AA	AA	AC	AC	AA	AA	AA	AA	AA	AC	AC	AA	AC	AA	AC	AC	AA	AA	AA	AA	AA	AA	AA	AC	AA	AC	AC	AA	AA	AA	AA	AA	AA	AA	AA	AA	AA	AA
AX-123357131	1	71.4249	AC	CC	CC	AC	AC	CC	CC	AC	AC	CC	CC	AC	AC	CC	CC	CC	CC	CC	AC	AC	CC	AC	CC	AC	AC	CC	CC	CC	CC	CC	CC	CC	AC	CC	AC	AC	CC	CC	CC	CC	CC	CC	CC	CC	CC	CC	CC
AX-166520389	1	71.6746	AA	AA	AA	AA	AA	AA	AA	AA	AA	AA	AA	AA	AA	AA	AA	AA	AA	AA	AA	AA	AA	AA	AA	AA	AA	AA	AA	AA	AA	AA	AA	AA	AA	AA	AA	AA	AA	AA	AA	AA	AA	AA	AA	AA	AA	AA	AA
AX-123365096	1	71.6772	AC	AA	AA	AC	AC	AA	AA	AC	AC	AA	AA	AC	AC	AA	AA	AA	AA	AA	NA	AC	AA	AC	AA	NA	AC	AA	AA	AA	AA	AA	AC	AA	AC	AA	NA	NA	AA	AC	AA	AA	AA	AA	AA	AA	AA	AA	AA
AX-166509145	1	71.6926	AC	CC	CC	AC	AC	CC	CC	AC	AC	CC	CC	AC	AC	CC	CC	CC	CC	CC	AC	AC	CC	AC	CC	AC	AC	CC	CC	CC	CC	CC	CC	CC	AC	CC	AC	AC	CC	CC	CC	CC	CC	CC	CC	CC	CC	CC	CC
AX-89851189	1	71.7238	AA	AA	AA	AA	AA	AA	AA	AA	AA	AA	AA	AA	AA	AA	AA	AA	AA	AA	AA	AA	AA	AA	AA	AA	AA	AA	AA	AA	AA	AA	AA	AA	AA	AA	AA	AA	AA	AA	AA	AA	AA	AA	AA	AA	AA	AA	AA
AX-166510975	1	71.7301	AA	AA	AA	AA	AA	AA	AA	AA	AA	AA	AA	AA	AA	AA	AA	AA	AA	AA	AA	AA	AA	AA	AA	AA	AA	AA	AA	AA	AA	AA	AA	AA	AA	AA	AA	AA	AA	AA	AA	AC	AA	AA	AA	AA	AA	AA	AA
AX-166503040	1	71.819	AA	AA	AA	AA	AA	AA	AA	AA	AA	AA	AA	AA	AA	AA	AA	AA	AA	AA	AA	AA	AA	AA	AA	AA	AA	AA	AA	AA	AA	AA	AA	AA	AA	AA	AA	AA	AA	AA	AC	AA	AA	AA	AC	AC	AC	AA	AC
AX-166520391	1	71.8261	CC	CC	CC	CC	CC	CC	CC	CC	CC	CC	CC	CC	CC	CC	CC	CC	CC	CC	CC	CC	CC	CC	CC	CC	CC	CC	CC	CC	CC	CC	CC	CC	CC	CC	CC	CC	CC	CC	AA	CC	NA	NA	AC	AC	AC	NA	AC
AX-123524273	1	71.8295	AC	CC	CC	AC	AC	CC	CC	AC	AC	CC	CC	AC	AC	CC	CC	CC	CC	CC	AC	AC	CC	AC	CC	AC	AC	CC	CC	CC	CC	CC	CC	CC	AC	CC	AC	AC	CC	CC	CC	CC	CC	CC	CC	CC	CC	CC	CC
AX-166519630	1	71.9088	AC	AC	AC	AC	AC	AC	AC	AC	AC	AC	AC	AC	AC	AC	AC	AC	AA	AA	AA	AA	AA	AA	AA	AA	AA	AA	AA	AA	AA	AA	AA	AA	AA	AA	AA	AA	AA	AA	AC	AA	AA	AA	AA	AA	AA	AA	AA
AX-166527740	1	72.0815	CC	CC	CC	CC	CC	CC	CC	CC	CC	CC	CC	CC	CC	CC	CC	CC	AC	AC	AC	AC	AC	AC	AC	AC	AC	AC	AC	AC	AC	AC	AC	AC	AC	AC	AC	AC	AC	AC	CC	CC	CC	NA	NA	CC	CC	CC	CC
AX-166520392	1	72.0833	CC	CC	CC	CC	CC	CC	CC	CC	CC	CC	CC	CC	CC	CC	CC	CC	AC	AC	AC	AC	AC	AC	AC	AC	AC	AC	AC	AC	AC	AC	AC	AC	AC	AC	AC	AC	AC	AC	CC	AA	NA	AC	AC	NA	NA	NA	NA
AX-166510977	1	72.0837	AA	AA	AA	AA	AA	AA	AA	AA	AA	AA	AA	AA	AA	AA	AA	AA	AC	AC	AC	AC	AC	AC	AC	AC	AC	AC	AC	AC	AC	AC	AC	AC	AC	AC	AC	AC	AC	AC	AA	AC	AA	AC	AC	AA	AA	AA	AA
AX-166510978	1	72.0957	AA	AA	AA	AA	AA	AA	AA	AA	AA	AA	AA	AA	AA	AA	AA	AA	CC	AC	AC	AC	AC	AC	AC	AC	AC	AC	AC	AC	AC	AC	AC	AC	AC	AC	AC	AC	AC	AC	AA	AC	AA	AC	AC	AA	AA	AA	AA
AX-166503042	1	72.1977	AA	AC	AA	AA	AA	AA	AA	AC	AC	AA	AC	AA	AA	AA	AA	AA	AC	AA	AC	AA	AA	AC	AA	AA	AC	AA	AA	AA	AC	AA	AA	AA	AC	AC	AC	AA	AC	AC	AC	AA	AC	AA	AA	AC	AA	AA	AC
AX-166503043	1	72.207	AC	CC	CC	CC	AC	AC	CC	CC	CC	CC	AC	CC	CC	AC	CC	AC	CC	AC	AC	AC	CC	AC	CC	AC	CC	AC	AC	CC	AC	CC	CC	AC	CC	CC	AC	CC	CC	AC	CC	CC	CC	CC	CC	CC	CC	CC	CC
AX-166520393	1	72.2147	CC	AC	AC	AC	AC	CC	AC	AC	AC	AC	AC	CC	CC	AC	AC	CC	CC	CC	CC	CC	CC	CC	CC	CC	CC	CC	CC	CC	CC	CC	CC	CC	CC	CC	CC	CC	CC	CC	AC	AC	AA	AC	CC	AC	AC	AA	AC
AX-123364722	1	72.3168	CC	AA	AC	AC	AC	AC	AC	AC	AC	AC	AC	AC	AC	AC	AC	AC	AA	AC	AC	AC	AC	AC	AC	AC	AC	AC	AC	AC	AC	AC	AC	AC	AC	AC	AC	AC	AC	AC	AA	AA	AA	AA	AA	AA	AA	AA	AA
AX-166503044	1	72.3596	CC	CC	CC	CC	CC	CC	CC	CC	CC	CC	CC	CC	CC	CC	CC	CC	AC	AC	AC	AC	AC	AC	AC	AC	AC	AC	AC	AC	AC	AC	AC	AC	AC	AC	AC	AC	AC	AC	AC	AC	CC	AC	AC	AC	AC	CC	AC
AX-166509640	1	72.8295	AA	AC	AC	AC	AC	NA	AC	AC	AC	AC	AC	AA	AA	AC	AC	AA	AA	AA	AA	AA	AA	AA	AA	AA	AA	AA	AA	AA	AA	AA	AA	AA	AA	AA	AA	AA	AA	AA	AC	AC	CC	AC	AA	AC	AC	CC	AC
AX-123357133	1	72.8936	AC	CC	CC	AC	AC	CC	CC	AC	AC	CC	CC	AC	AC	CC	CC	CC	CC	CC	AC	AC	CC	AC	CC	AC	AC	CC	CC	CC	CC	CC	CC	CC	AC	CC	AC	AC	CC	CC	CC	CC	CC	CC	CC	CC	CC	CC	CC
AX-123360223	1	72.8951	AC	AA	AA	AC	AC	AA	AA	AC	AC	AA	AA	AC	AC	AA	AA	AA	AA	AA	AC	AC	AA	AC	AA	AC	AC	AA	AA	AA	AA	AA	AA	AA	AC	AA	AC	AC	AA	AA	AA	AA	AA	AA	AA	AA	AA	AA	AA
AX-166520396	1	72.9069	AA	CC	AC	AC	AC	AC	AC	AC	AC	AC	AC	AC	AC	AC	AC	AC	AC	AC	AC	AA	AA	AA	AA	AA	AA	AC	AC	AA	AA	AC	AC	AC	AA	AA	AA	AA	AA	AA	CC	AA	AC	AC	AC	AC	AC	AC	AC
AX-123357134	1	72.9881	AC	CC	CC	AC	AC	CC	CC	AC	AC	CC	CC	AC	AC	CC	CC	CC	CC	CC	AC	AC	CC	AC	CC	AC	AC	CC	CC	CC	CC	CC	CC	CC	AC	CC	AC	AC	CC	CC	CC	CC	CC	CC	CC	CC	CC	CC	CC
AX-89780526	1	72.9893	AC	AA	AA	AA	AA	AA	AA	AA	AA	AA	AA	AA	AA	AA	AA	AA	AA	AA	AA	AA	AA	AA	AA	AA	AA	AA	AA	AA	AA	AA	AA	AA	AA	AA	AA	AA	AA	AA	AA	AA	AA	AA	AA	AA	AA	AA	AA
AX-123365098	1	73.0281	CC	CC	CC	CC	CC	CC	CC	CC	CC	CC	CC	CC	CC	CC	CC	CC	AA	AC	AC	AC	AC	AC	AC	AC	AC	AC	AC	AC	AC	AC	AC	AC	AC	AC	AC	AC	AC	AC	AC	AC	CC	AC	AA	AC	AC	CC	AC
AX-123365099	1	73.029	AC	AA	AA	AC	AC	AA	AA	AC	AC	AA	AA	AC	AC	AA	AA	AA	AA	AA	AC	AC	AA	AC	AA	AC	AC	AA	AA	AA	AA	AA	AA	AA	AC	AA	AC	AC	AA	AA	AA	AA	AA	AA	AA	AA	AA	AA	AA
AX-123614281	1	73.1771	CC	CC	CC	CC	CC	CC	CC	CC	CC	CC	CC	CC	CC	CC	CC	CC	CC	CC	CC	CC	CC	CC	CC	CC	CC	CC	CC	CC	CC	CC	CC	CC	CC	CC	CC	CC	CC	CC	AC	CC	CC	CC	AC	AC	AC	CC	AC
AX-123614282	1	73.1898	AC	CC	CC	AC	AC	CC	CC	AC	AC	CC	CC	AC	AC	CC	CC	CC	CC	CC	AC	AC	CC	AC	CC	AC	AC	CC	CC	CC	CC	CC	CC	CC	AC	CC	AC	AC	CC	CC	CC	CC	CC	CC	CC	CC	CC	CC	CC
AX-166503045	1	73.6138	CC	CC	CC	CC	CC	CC	CC	CC	CC	CC	CC	CC	CC	CC	CC	CC	CC	CC	CC	CC	CC	CC	CC	CC	CC	CC	CC	CC	CC	CC	CC	CC	CC	CC	CC	CC	CC	CC	CC	CC	CC	CC	CC	CC	CC	CC	CC
AX-166520398	1	73.735	CC	CC	CC	CC	CC	CC	CC	CC	CC	CC	CC	CC	CC	CC	CC	CC	CC	CC	CC	CC	CC	CC	CC	CC	CC	CC	CC	CC	CC	CC	CC	CC	CC	CC	CC	CC	CC	CC	AC	CC	CC	CC	AC	AC	AC	CC	AC
AX-166503046	1	73.7999	CC	CC	CC	CC	CC	CC	CC	CC	CC	CC	CC	CC	CC	CC	CC	CC	AC	CC	CC	AC	AC	AC	AC	AC	AC	CC	CC	AC	AC	CC	CC	CC	AC	AC	AC	AC	AC	AC	CC	AC	CC	CC	CC	AC	AC	CC	AC
AX-166503047	1	73.8802	AC	AA	AA	AA	AC	AC	AA	AA	AA	AA	AC	AA	AA	AC	AA	AC	AA	AC	AC	AC	AA	AC	AA	AC	AA	AC	AC	AA	AC	AA	AA	AC	AA	AA	AC	AA	AA	AC	AA	AA	AA	AA	AA	AA	AA	AA	AA
AX-123366841	1	74.0137	AC	AC	AC	AA	AA	CC	AC	AA	AA	AC	AC	AC	AC	AC	AC	CC	CC	CC	AC	AC	CC	AC	CC	AC	AC	CC	CC	CC	CC	CC	CC	CC	AC	CC	AC	AC	CC	CC	AC	AC	AA	AC	CC	AC	AC	AA	AC
AX-166503048	1	74.1704	AC	CC	CC	AC	AC	CC	CC	AC	AC	CC	CC	AC	AC	CC	CC	CC	CC	CC	AC	AC	CC	AC	CC	AC	AC	CC	CC	CC	CC	CC	CC	CC	AC	CC	AC	AC	CC	CC	CC	CC	CC	CC	CC	CC	CC	CC	CC
AX-166503049	1	74.2278	CC	CC	CC	CC	CC	CC	CC	CC	CC	CC	CC	CC	CC	CC	CC	CC	CC	CC	CC	CC	CC	CC	CC	CC	CC	CC	CC	CC	CC	CC	CC	CC	CC	CC	CC	CC	CC	CC	CC	AC	CC	AC	AC	CC	CC	AC	CC
AX-166503051	1	74.2778	AA	AA	AA	AA	AA	AA	AA	AA	AA	AA	AA	AA	AA	AA	AA	AA	AC	AC	AC	AC	AC	AC	AC	AC	AC	AC	AC	AC	AC	AC	AC	AC	AC	AC	AC	AC	AC	AC	AA	AC	AA	AC	AC	AA	AA	AA	AA
AX-166518639	1	74.2869	CC	CC	CC	CC	CC	CC	CC	CC	CC	CC	CC	CC	CC	CC	CC	CC	AC	AC	AC	AC	AC	AC	AC	AC	AC	AC	AC	AC	AC	AC	AC	AC	AC	AC	AC	AC	AC	AC	CC	AC	CC	AC	AC	CC	CC	CC	CC
AX-166510981	1	74.2973	AC	AC	AC	CC	CC	AC	AC	CC	CC	AC	AC	AC	AC	AC	AC	AC	CC	AC	CC	CC	AC	CC	AC	CC	CC	AC	AC	AC	AC	AC	AC	AC	CC	AC	CC	CC	AC	AC	CC	CC	CC	CC	CC	CC	CC	CC	CC
AX-166503052	1	74.3176	AC	CC	CC	CC	AC	AC	CC	CC	CC	CC	AC	CC	CC	AC	CC	AC	CC	AC	AC	AC	CC	AC	CC	AC	CC	AC	AC	CC	AC	CC	CC	AC	CC	CC	AC	CC	CC	AC	CC	CC	CC	CC	CC	CC	CC	CC	CC
AX-89875903	1	74.5356	AC	AC	CC	AC	AC	AC	CC	AC	AC	CC	CC	AC	AC	CC	CC	AC	CC	CC	AC	AC	CC	AC	CC	AC	AC	CC	CC	CC	CC	CC	CC	CC	AC	CC	AC	AC	CC	CC	CC	CC	CC	CC	CC	CC	CC	CC	CC
AX-166520400	1	74.591	CC	CC	CC	CC	CC	CC	CC	CC	CC	CC	CC	CC	CC	CC	CC	CC	AC	AC	AC	AC	AC	AC	AC	AC	AC	AC	AC	AC	AC	AC	AC	AC	AC	AC	AC	AC	AC	AC	CC	AC	CC	AC	AC	CC	CC	CC	CC
AX-166510983	1	74.622	CC	CC	CC	CC	CC	CC	CC	CC	CC	CC	CC	CC	CC	CC	CC	CC	CC	CC	CC	CC	CC	CC	CC	CC	CC	CC	CC	CC	CC	CC	CC	CC	CC	CC	CC	CC	CC	CC	CC	CC	CC	CC	CC	CC	CC	CC	CC
AX-166503054	1	74.6273	AA	AA	AA	AA	AA	AA	AA	AA	AA	AA	AA	AA	AA	AA	AA	AA	AA	AA	AA	AA	AA	AA	AA	AA	AA	AA	AA	AA	AA	AA	AA	AA	AA	AA	AA	AA	AA	AA	AC	AA	AA	AA	AC	AC	AC	AA	AC
AX-166510984	1	74.6351	CC	CC	CC	CC	CC	CC	CC	CC	CC	CC	CC	CC	CC	CC	CC	CC	AC	CC	CC	AC	AC	AC	AC	AC	AC	CC	CC	AC	AC	CC	CC	CC	AC	AC	AC	AC	AC	AC	CC	AC	AC	CC	CC	AC	AC	CC	AC
AX-166510985	1	74.7326	CC	CC	CC	CC	CC	CC	CC	CC	CC	CC	CC	CC	CC	CC	CC	CC	AA	AC	AC	AC	AC	AC	AC	AC	AC	AC	AC	AC	AC	AC	AC	AC	AC	AC	AC	AC	AC	AC	CC	AC	CC	AC	AC	CC	CC	CC	CC
AX-166503055	1	74.7454	CC	AC	AC	AC	AC	CC	AC	AC	AC	AC	AC	CC	CC	AC	AC	CC	CC	CC	CC	CC	CC	CC	CC	CC	CC	CC	CC	CC	CC	CC	CC	CC	CC	CC	CC	CC	CC	CC	AC	AC	AA	AC	CC	AC	AC	AA	AC
AX-166520402	1	74.7459	CC	CC	CC	CC	CC	CC	CC	CC	CC	CC	CC	CC	CC	CC	CC	CC	CC	CC	CC	CC	CC	CC	CC	CC	CC	CC	CC	CC	CC	CC	CC	CC	CC	CC	CC	CC	CC	CC	CC	AC	CC	AC	AC	CC	CC	AC	CC
AX-166520403	1	74.8898	AA	AC	AC	AC	AC	AA	AC	AC	AC	AC	AC	AA	AA	AC	AC	AA	AA	AA	AA	AA	AA	AA	AA	AA	AA	AA	AA	AA	AA	AA	AA	AA	AA	AA	AA	AA	AA	AA	AC	AC	CC	AC	AA	AC	AC	CC	AC
AX-123365101	1	74.9025	AC	AC	AA	AC	AC	AC	AA	AC	AC	AA	AA	CC	CC	AA	AA	AC	AA	AA	AC	AC	AA	AC	AA	AC	AC	AA	AA	AA	AA	AA	AA	AA	AC	AA	AC	AC	AA	AA	AA	AA	AA	AA	AA	AA	AA	AA	AA
AX-166520404	1	74.9131	AA	AA	AA	AA	AA	AA	AA	AA	AA	AA	AA	AA	AA	AA	AA	AA	AA	AA	AA	AA	AA	AA	AA	AA	AA	AA	AA	AA	AA	AA	AA	AA	AA	AA	AA	AA	AA	AA	AC	AA	AA	AA	AC	AC	AC	AA	AC
AX-89875917	1	74.9655	CC	AC	AC	AC	AC	CC	AC	AC	AC	AC	AC	CC	CC	AC	AC	CC	CC	CC	CC	CC	CC	CC	CC	CC	CC	CC	CC	CC	CC	CC	CC	CC	CC	CC	CC	CC	CC	CC	AC	AC	AA	AC	CC	AC	AC	AA	AC
AX-166503056	1	75.0291	CC	CC	CC	CC	CC	CC	CC	CC	CC	CC	NA	CC	CC	CC	CC	CC	AC	AC	AC	AC	AC	AC	AC	AC	AC	AC	AC	AC	AC	AC	AC	AC	AC	AC	AC	AC	AC	AC	CC	CC	CC	NA	NA	CC	CC	CC	CC
AX-166510986	1	75.055	AC	AA	AA	AA	AA	AA	AA	AA	AA	AA	AA	AA	AA	AA	AA	AA	AA	AA	AA	AC	AC	AC	AC	AC	AC	AA	AA	AC	AC	AA	AA	AA	AC	AC	AC	AC	AC	AC	AA	CC	NA	NA	NA	NA	NA	NA	NA
AX-123365102	1	75.0589	AC	AC	CC	CC	AC	AC	CC	AC	AC	CC	AA	CC	CC	AC	CC	AC	AC	AC	AA	AC	CC	AA	CC	AC	AC	AC	AC	CC	AA	CC	CC	AC	AC	AC	AA	CC	AC	AA	AA	CC	AC	AC	AC	AC	AC	AC	AC
AX-166503057	1	75.0825	AA	AA	AA	AA	AA	AA	AA	AA	AA	AA	AA	AA	AA	AA	AA	AA	AC	AC	AC	AC	AC	AC	AC	AC	AC	AC	AC	AC	AC	AC	AC	AC	AC	AC	AC	AC	AC	AC	AA	AC	AA	AC	AC	AA	AA	AA	AA
AX-166510989	1	75.0871	CC	AC	CC	CC	CC	CC	CC	AC	AC	CC	AC	CC	CC	CC	CC	CC	AC	CC	AC	CC	CC	AC	CC	CC	AC	CC	CC	CC	AC	CC	CC	CC	AC	AC	AC	CC	AC	AC	AA	CC	AC	AC	AC	AC	AC	AC	AC
AX-166520405	1	75.1644	CC	CC	CC	CC	CC	CC	CC	CC	CC	CC	NA	CC	CC	CC	CC	CC	AC	CC	CC	AC	AC	AC	AC	AC	AC	CC	CC	NA	AC	CC	CC	CC	AC	AC	AC	AC	AC	AC	CC	NA	AC	CC	CC	AC	NA	CC	AC
AX-89780581	1	75.1697	AA	AC	AC	AC	AC	NA	AC	AC	AC	AC	AC	AA	AA	AC	AC	AA	AA	AA	AA	AA	AA	AA	AA	AA	AA	AA	AA	AA	AA	AA	AA	AA	AA	AA	NA	NA	AA	AA	AC	AC	CC	AC	AA	CC	AC	CC	AC
AX-166520406	1	75.1705	CC	CC	CC	CC	CC	CC	CC	CC	CC	CC	CC	CC	CC	CC	CC	CC	CC	CC	CC	CC	CC	CC	CC	CC	CC	CC	CC	CC	CC	CC	CC	CC	CC	CC	CC	CC	CC	CC	CC	CC	CC	CC	CC	CC	CC	CC	CC
AX-166520407	1	75.1746	AA	CC	AC	AC	AC	AC	AC	AC	AC	AC	AC	AC	AC	AC	AC	AC	AC	AC	AC	AA	AA	AA	AA	AA	AA	AC	AC	AA	AA	AC	AC	AC	AA	AA	AA	AA	AA	AA	CC	AA	AC	AC	AC	AC	AC	AC	AC
AX-166520408	1	75.1813	CC	AC	CC	CC	CC	CC	CC	AC	AC	CC	AC	CC	CC	CC	CC	CC	AC	CC	AC	CC	CC	AC	CC	CC	AC	CC	CC	CC	AC	CC	CC	CC	AC	AC	AC	CC	AC	AC	AA	CC	AC	AC	AC	AC	AC	AC	AC
AX-166517613	1	75.2329	AC	AC	AA	AA	AC	AC	AA	AC	AC	AA	CC	AA	AA	AC	AA	AC	AC	AC	CC	AC	AA	CC	AA	AC	AC	AC	AC	AA	CC	AA	AA	AC	AC	AC	CC	AA	AC	CC	CC	AA	AC	AC	AC	AC	AC	AC	AC
AX-166510991	1	75.315	CC	CC	CC	CC	CC	CC	CC	CC	CC	CC	CC	CC	CC	CC	CC	CC	AC	AC	AC	AC	AC	AC	AC	AC	AC	AC	AC	AC	AC	AC	AC	AC	AC	AC	AC	AC	AC	AC	CC	AC	CC	AC	AC	CC	CC	CC	CC
AX-166510992	1	75.3268	AA	AA	AA	AA	AA	AA	AA	AA	AA	AA	AA	AA	AA	AA	AA	AA	AA	AA	AA	AA	AA	AA	AA	AA	AA	AA	AA	AA	AA	AA	AA	AA	AA	AA	AA	AA	AA	AA	AC	AA	AA	AA	AC	AC	AC	AA	AC
AX-123360226	1	75.3312	AC	AC	AA	AC	AC	AC	AA	AC	AC	AA	AA	AC	AC	AA	AA	AC	AA	AA	AC	AC	AA	AC	AA	AC	AC	AA	AA	AA	AA	AA	AA	AA	AC	AA	AC	AC	AA	AA	AA	AA	AA	AA	AA	AA	AA	AA	AA
AX-123360227	1	75.3547	CC	AC	CC	CC	CC	CC	CC	AC	AC	CC	AC	CC	CC	CC	CC	CC	AC	CC	AC	CC	CC	AC	CC	CC	AC	CC	CC	CC	AC	CC	CC	CC	AC	AC	AC	CC	AC	AC	AA	CC	AC	AC	AC	AC	AC	AC	AC
AX-123360228	1	75.4475	CC	AC	CC	CC	CC	CC	CC	AC	AC	CC	AC	CC	CC	CC	CC	CC	AC	CC	AC	CC	CC	AC	CC	CC	AC	CC	CC	CC	AC	CC	CC	CC	AC	AC	AC	CC	AC	AC	AA	CC	AC	AC	AC	AC	AC	AC	AC
AX-166517614	1	75.4556	AC	AC	AA	AA	AC	AC	AA	AC	AC	AA	CC	AA	AA	AC	AA	AC	NA	AC	CC	AC	AA	CC	AA	AC	AC	AC	AC	AA	CC	AA	AA	AC	AC	AC	CC	AA	AC	CC	CC	AA	AC	AC	AC	AC	AC	AC	AC
AX-166519003	1	75.5069	AC	AA	AA	AA	AC	AC	AA	AA	AA	AA	AC	AA	AA	AC	AA	AC	AA	AC	AC	AC	AA	AC	AA	AC	AA	AC	AC	AA	AC	AA	AA	AC	AA	AA	AC	AA	AA	AC	AA	AA	AA	AA	AA	AA	AA	AA	AA
AX-166503058	1	75.5257	AC	AC	AA	AA	AC	AC	AA	AC	AC	AA	CC	AA	AA	AC	AA	AC	AC	AC	CC	AC	AA	CC	AA	AC	AC	AC	AC	AA	CC	AA	AA	AC	AC	AC	CC	AA	AC	CC	CC	AA	AC	AC	AC	AC	AC	AC	AC
AX-166510993	1	75.5489	AC	AA	AA	AA	AC	AC	AA	AA	AA	AA	AC	AA	AA	AC	AA	AC	AA	AC	AC	AC	AA	AC	AA	AC	AA	AC	AC	AA	AC	AA	AA	AC	AA	AA	AC	AA	AA	AC	AA	AA	AA	AA	AA	AA	AA	AA	AA
AX-123360229	1	75.5843	AA	AA	AA	AA	AA	AA	AA	AA	AA	AA	AA	AA	AA	AA	AA	AA	NA	AC	AC	AC	AC	AC	AC	AC	AC	AC	AC	AC	AC	AC	AC	AC	AC	AC	AC	AC	AC	AC	AA	AC	AA	AC	AC	AA	AA	AA	AA
AX-166509146	1	75.5902	AC	AC	AA	AA	AC	AC	AA	AC	AC	AA	CC	AA	AA	AC	AA	AC	AC	AC	CC	AC	AA	CC	AA	AC	AC	AC	AC	AA	CC	AA	AA	AC	AC	AC	CC	AA	AC	CC	CC	AA	AC	AC	AC	AC	AC	AC	AC
AX-166503059	1	75.6051	AA	AA	AA	AA	AA	AA	AA	AA	AA	AA	AA	AA	AA	AA	AA	AA	AA	AA	AA	AA	AA	AA	AA	AA	AA	AA	AA	AA	AA	AA	AA	AA	AA	AA	AA	AA	AA	AA	AA	AA	AA	AA	AA	AA	AA	AA	AA
AX-89780593	1	75.65	AC	AC	AA	AA	AC	AC	AA	AC	AC	AA	CC	AA	AC	AC	AA	AC	AC	AC	CC	AC	AA	CC	AA	AC	AC	AC	AC	AA	CC	AA	AA	AC	AC	AC	CC	AA	AC	CC	CC	AA	AC	AC	AC	AC	AC	AC	AC
AX-166509147	1	75.6958	AC	CC	CC	CC	AC	AC	CC	CC	CC	CC	AC	CC	CC	AC	CC	AC	CC	AC	AC	AC	CC	AC	CC	AC	CC	AC	AC	CC	AC	CC	CC	AC	CC	CC	AC	CC	CC	AC	CC	CC	CC	CC	CC	CC	CC	CC	CC
AX-166510994	1	75.7038	AA	AA	AA	AA	AA	AA	AA	AA	AA	AA	AA	AA	AA	AA	AA	AA	AA	AA	AA	AA	AA	AA	AA	AA	AA	AA	AA	AA	AA	AA	AA	AA	AA	AA	AA	AA	AA	AA	AA	AC	AA	AC	AC	AA	AA	AC	AA
AX-166520410	1	75.7106	AC	CC	AC	CC	CC	AC	AC	CC	CC	AC	AC	CC	CC	AC	AC	AC	AA	AA	AC	AC	AA	AC	AA	AC	AC	NA	AA	AA	AA	AA	AA	AA	AC	AA	AC	AC	AA	AA	AC	AA	NA	AC	AA	AC	AC	NA	AC
AX-166510995	1	75.7109	AA	AA	AA	AA	AA	AA	AA	AA	AA	AA	AA	AA	AA	AA	AA	AA	AA	AA	AA	AA	AA	AA	AA	AA	AA	AA	AA	AA	AA	AA	AA	AA	AA	AA	AA	AA	AA	AA	AA	AA	AA	AA	AA	AA	AA	AA	AA
AX-123365104	1	75.7532	AC	AC	AA	AC	AC	AC	AA	AC	AC	AA	AA	CC	CC	AA	AA	AC	AA	AA	AC	AC	AA	AC	AA	AC	AC	AA	AA	AA	AA	AA	AA	AA	AC	AA	AC	AC	AA	AA	AA	AA	AA	AA	AA	AA	AA	AA	AA
AX-166520411	1	75.7591	CC	CC	CC	CC	CC	CC	CC	CC	CC	CC	CC	CC	CC	CC	CC	CC	AA	AC	AC	AC	AC	AC	AC	AC	AC	AC	AC	AC	AC	AC	AC	AC	AC	AC	AC	AC	AC	AC	CC	AC	CC	AC	AC	CC	CC	CC	CC
AX-166519004	1	75.7596	AA	AA	AA	AA	AA	AA	AA	AA	AA	AA	AA	AA	AA	AA	AA	AA	CC	AC	AC	AC	AC	AC	AC	AC	AC	AC	AC	AC	AC	AC	AC	AC	AC	AC	AC	AC	AC	AC	AA	AC	AA	AC	AC	AA	AA	AA	AA
AX-123540703	1	75.7975	CC	AA	AC	AC	AC	AC	AC	AC	AC	AC	AC	AC	AC	AC	AC	AC	AA	AC	AC	AC	AC	AC	AC	AC	AC	AC	AC	AC	AC	AC	AC	AC	AC	NA	AC	AC	AC	AC	AA	AA	AA	AA	AA	AA	AA	AA	AA
AX-166503060	1	75.8198	CC	AA	AC	AC	AC	AC	NA	AC	AC	AC	AC	AC	AC	AC	AC	AC	AC	AC	AC	CC	CC	CC	CC	CC	CC	AC	AC	CC	CC	AC	AC	AC	CC	CC	CC	CC	CC	CC	AA	CC	AC	AC	AC	AC	AC	NA	NA
AX-166503061	1	76.0375	AA	NA	AC	AC	AC	AC	AC	AC	AC	AC	AC	AC	AC	AC	AC	AC	AA	AA	AA	AA	AA	AA	AA	AA	AA	AA	AA	AA	AA	AA	AA	AA	AA	AA	AA	AA	AA	AA	AC	AA	AC	AA	AA	AC	AA	AC	AC
AX-166503062	1	76.0458	CC	AA	AC	AC	AC	AC	AC	AC	AC	AC	AC	AC	AC	AC	AC	AC	CC	CC	CC	CC	CC	CC	CC	CC	CC	CC	CC	CC	CC	CC	CC	CC	CC	CC	CC	CC	CC	CC	AC	CC	AC	CC	CC	AC	CC	AC	AC
AX-89818825	1	76.0565	CC	CC	CC	CC	CC	CC	CC	CC	CC	CC	CC	CC	CC	CC	CC	CC	CC	CC	CC	CC	CC	CC	CC	CC	CC	CC	CC	CC	CC	CC	CC	CC	CC	CC	CC	CC	CC	CC	CC	AC	CC	AC	AC	CC	CC	AC	CC
AX-123364724	1	76.0862	AC	CC	CC	CC	AC	AC	CC	CC	CC	CC	AC	CC	CC	AC	CC	AC	CC	AC	AC	AC	CC	AC	CC	AC	CC	AC	AC	CC	AC	CC	CC	AC	CC	CC	AC	CC	CC	AC	CC	CC	CC	CC	CC	CC	CC	CC	CC
AX-166503063	1	76.2934	CC	CC	CC	CC	CC	CC	CC	CC	CC	CC	CC	CC	CC	CC	CC	CC	AA	AC	AC	AC	AC	AC	AC	AC	AC	AC	AC	AC	AC	AC	AC	AC	AC	AC	AC	AC	AC	AC	AC	AC	AC	AC	AC	AC	AA	AC	AC
AX-166503064	1	76.3019	AC	CC	CC	CC	AC	AC	CC	CC	CC	CC	AC	CC	CC	AC	CC	AC	CC	AC	AC	AC	CC	AC	CC	AC	CC	AC	AC	CC	AC	CC	CC	AC	CC	CC	AC	CC	CC	AC	CC	CC	CC	CC	CC	CC	CC	CC	CC
AX-123357138	1	76.4817	AC	CC	AC	CC	CC	AC	AC	CC	CC	AC	AC	CC	CC	AC	AC	AC	AA	AA	AC	AC	AA	AC	AA	AC	AC	AA	AA	AA	AA	AA	AA	AA	AC	AA	AC	AC	AA	AA	AC	AC	CC	AC	AA	AC	AC	CC	AC
AX-166520412	1	76.4954	CC	AC	AC	AC	AC	CC	AC	AC	AC	AC	AC	CC	CC	AC	AC	CC	CC	CC	CC	CC	CC	CC	CC	CC	CC	CC	CC	CC	CC	CC	CC	CC	CC	CC	CC	CC	CC	CC	AC	AC	AA	AC	CC	AC	AC	AA	AC
AX-166503065	1	76.4984	AA	AA	AA	AA	AA	AA	AA	AA	AA	AA	AA	AA	AA	AA	AA	AA	CC	AC	AC	AC	AC	AC	AC	AC	AC	AC	AC	AC	AC	AC	AC	AC	AC	AC	AC	AC	AC	AC	AA	AC	AA	AC	AC	AA	AA	AA	AA
AX-123614284	1	76.5184	AC	AC	CC	AC	AC	AC	CC	AC	AC	CC	CC	AA	AA	CC	CC	AC	CC	CC	AC	AC	CC	AC	CC	AC	AC	CC	CC	CC	CC	CC	CC	CC	AC	CC	AC	AC	CC	CC	CC	CC	CC	CC	CC	CC	CC	CC	CC
AX-166510997	1	76.5805	AC	AC	AA	AA	AC	AC	AA	AC	AC	AA	CC	AA	AA	AC	AA	AC	AC	AC	CC	AC	AA	CC	AA	AC	AC	AC	AC	AA	CC	AA	AA	AC	AC	AC	CC	AA	AC	CC	CC	AA	AC	AC	AC	AC	AC	AC	AC
AX-89875968	1	76.6278	AA	AA	AA	AA	AA	AA	AA	AA	AA	AA	AA	AA	AA	AA	AA	AA	AA	AA	AA	AA	AA	AA	AA	AA	AA	AA	AA	AA	AA	AA	AA	AA	AA	AA	AA	AA	AA	AA	AA	AA	AA	AA	AA	AA	AA	AA	AA
AX-166510998	1	76.6281	AC	AC	AA	AC	AC	AC	AA	AC	AC	AA	AA	AC	AC	AA	AA	AC	AA	AA	AC	AC	AA	AC	AA	AC	AC	AA	AA	AA	AA	AA	AA	AA	AC	AA	AC	AC	AA	AA	AA	AA	AA	AA	AA	AA	AA	AA	AA
AX-123365106	1	76.6525	CC	AA	AC	AC	AC	AC	AC	AC	AC	AC	AC	AC	AC	AC	AC	AC	CC	CC	CC	CC	CC	NA	CC	CC	CC	CC	CC	CC	CC	CC	CC	CC	CC	CC	CC	CC	NA	CC	AC	AA	AC	AC	AC	AC	NA	AC	AC
AX-166503066	1	76.8439	CC	AA	AC	AC	AC	AC	AC	AC	AC	AC	AC	AC	AC	AC	AC	AC	CC	CC	CC	CC	CC	CC	CC	CC	CC	CC	CC	CC	CC	CC	CC	CC	CC	CC	CC	CC	CC	CC	AC	CC	AC	CC	CC	AC	CC	AC	AC
AX-166520413	1	76.8663	AA	AA	AA	AA	AA	AA	AA	AA	AA	AA	AA	AA	AA	AA	AA	AA	AC	AA	AA	AC	AC	AC	AC	AC	AC	AA	AA	AC	AC	AA	AA	AA	AC	AC	AC	AC	AC	AC	AA	AC	AC	AA	AA	AC	AC	AC	AC
AX-166503069	1	76.953	AA	CC	AC	AC	AC	AC	AC	AC	AC	AC	AC	AC	AC	AC	AC	AC	AA	AA	AA	AA	AA	AA	AA	AA	AA	AA	AA	AA	AA	AA	AA	AA	AA	AA	AA	AA	AA	AA	AC	AA	AC	AA	AA	AC	AA	AC	AC
AX-166520414	1	76.992	CC	CC	CC	CC	CC	CC	CC	CC	CC	CC	CC	CC	CC	CC	CC	CC	AC	CC	CC	AC	AC	AC	AC	AC	AC	CC	CC	AC	AC	CC	CC	CC	AC	AC	AC	AC	AC	AC	CC	AC	AC	CC	CC	AC	AC	AC	AC
AX-123363531	1	77.0208	AC	AA	AC	AC	AA	AC	AC	AC	AC	AC	AC	AC	AA	AA	AC	AC	AA	AA	AA	AC	AC	AA	AA	AA	AC	AA	AC	AC	AC	AC	AC	AC	AC	AA	AA	AC	AA	AC	AA	AA	AA	AA	AA	AA	AA	AA	AA
AX-166520415	1	77.0834	CC	CC	CC	CC	CC	CC	CC	CC	CC	CC	CC	CC	CC	CC	CC	CC	AC	CC	CC	AC	AC	AC	AC	AC	AC	CC	CC	AC	AC	CC	CC	CC	AC	AC	AC	AC	AC	AC	CC	AC	AC	CC	CC	AC	AC	AC	AC
AX-166503071	1	77.2564	AC	AA	AC	AC	AC	NA	AC	AA	AA	AC	AA	AC	AC	AC	AC	AC	AA	AA	AA	AA	AA	AA	AA	AA	AA	AA	AA	AA	AA	AA	AA	AA	AA	AA	AA	AA	AA	AA	AA	AA	AA	AA	AA	AA	AA	AA	AA
AX-166503072	1	77.2581	CC	AC	CC	CC	CC	CC	CC	AC	AC	CC	AC	CC	CC	CC	CC	CC	AA	AC	AC	AC	AC	AC	AC	AC	AC	AC	AC	AC	AC	NA	AC	AC	AC	AC	AC	AC	AC	AC	AA	AA	AA	AA	AA	AA	AA	AA	AA
AX-166511002	1	77.2745	AA	NA	AC	AC	AC	AC	AC	AC	AC	AC	AC	AC	AC	AC	AC	AC	AA	AA	AA	AA	AA	AA	NA	AA	AA	AA	AA	AA	NA	AA	AA	AA	AA	AA	AA	NA	NA	AA	AC	AA	AC	AA	AA	AC	AA	AC	AC
AX-89875983	1	77.2814	CC	CC	CC	CC	CC	CC	CC	CC	CC	CC	CC	CC	CC	CC	CC	CC	CC	CC	CC	CC	CC	CC	CC	CC	CC	CC	CC	CC	CC	CC	CC	CC	CC	CC	CC	CC	CC	CC	CC	CC	CC	CC	CC	CC	CC	CC	CC
AX-123359751	1	77.2991	AA	AA	AA	AA	AA	AA	AA	AA	AA	AA	AA	AA	AA	AA	AA	AA	AA	AA	AA	AA	AA	AA	AA	AA	AA	AA	AA	AA	AA	AA	AA	AA	AA	AA	AA	AA	AA	AA	AA	AC	AA	AC	AC	AA	AA	AA	AA
AX-89875985	1	77.3485	CC	AA	AC	AC	AC	AC	AC	AC	AC	AC	AC	AC	AC	AC	AC	AC	CC	CC	CC	CC	CC	CC	CC	CC	CC	CC	CC	CC	CC	CC	CC	CC	CC	CC	CC	CC	CC	CC	AC	CC	AC	CC	CC	AC	CC	AC	AC
AX-123366842	1	77.3493	AA	AC	AA	AA	AA	AA	AA	AC	AC	AA	AC	AA	AA	AA	AA	AA	CC	AC	AC	AC	AC	AC	AC	AC	AC	AC	AC	AC	AC	AC	AC	AC	AC	AC	AC	AC	AC	AC	CC	CC	CC	CC	CC	CC	CC	CC	CC
AX-166520417	1	77.3518	AC	CC	AC	CC	CC	AC	AC	CC	CC	AC	AC	CC	CC	AC	AC	AC	CC	AC	CC	CC	AC	CC	AC	CC	CC	AC	AC	AC	AC	AC	AC	AC	CC	AC	CC	CC	AC	AC	AC	CC	CC	CC	AC	AC	AC	CC	AC
AX-123524277	1	77.3588	AA	AC	AA	AA	AA	AA	AA	AC	AC	AA	AC	AA	AA	AA	AA	AA	CC	AC	AC	AC	AC	AC	AC	AC	AC	AC	AC	AC	AC	AC	AC	AC	AC	AC	AC	AC	AC	AC	CC	CC	CC	CC	CC	CC	CC	CC	CC
AX-166511003	1	77.3607	AA	AA	AA	AA	AA	AA	AA	AA	AA	AA	AA	AA	AA	AA	AA	AA	AA	AA	AA	AA	AA	AA	AA	AA	AA	AA	AA	AA	AA	AA	AA	AA	AA	AA	AA	AA	AA	AA	AA	AC	AA	AC	AC	AA	AA	AA	AA
AX-166511004	1	77.4332	AC	AA	AA	AA	AC	AC	AA	AA	AA	AA	AC	AA	AA	AC	AA	AC	AA	AC	AC	AC	AA	AC	AA	AC	AA	AC	AC	AA	AC	AA	AA	AC	AA	AA	AC	AA	AA	AC	AA	AA	AA	AA	AA	AA	AA	AA	AA
AX-166503073	1	77.4504	AC	AA	AC	AC	AA	AA	AC	AC	AC	AC	AA	AC	AC	AA	AC	AA	AA	AA	AA	AA	AC	AA	AC	AA	AC	AA	AA	AC	AA	AC	AC	AA	AC	AC	AA	AC	AC	AA	AA	AA	AA	AA	AA	AA	AA	AA	AA
AX-166503074	1	77.4732	AC	CC	CC	CC	AC	AC	CC	CC	CC	CC	AC	CC	CC	AC	CC	AC	CC	AC	AC	AC	CC	AC	CC	AC	CC	AC	AC	CC	AC	CC	CC	AC	CC	CC	AC	CC	CC	AC	CC	CC	CC	CC	CC	CC	CC	CC	CC
AX-166503075	1	77.4738	AC	AA	AA	AA	AC	AC	AA	AA	AA	AA	AC	AA	AA	AC	AA	AC	AA	AC	AC	AC	AA	AC	AA	AC	AA	AC	AC	AA	AC	AA	AA	AC	AA	AA	AC	AA	AA	AC	AA	AA	AA	AA	AA	AA	AA	AA	AA
AX-166503076	1	77.5362	AA	AA	AA	AA	AA	AA	AA	AA	AA	AA	AA	AA	AA	AA	AA	AA	AC	AC	AC	AC	AC	AC	AC	AC	AC	AC	AC	AC	AC	AC	AC	AC	AC	AC	AC	AC	AC	AC	AA	AC	AA	AC	AC	AC	AA	AA	AA
AX-166503077	1	77.5643	CC	CC	CC	CC	CC	CC	CC	CC	CC	CC	CC	CC	CC	CC	CC	CC	AC	CC	CC	AC	AC	AC	AC	AC	AC	CC	CC	AC	AC	CC	CC	CC	AC	AC	AC	AC	AC	AC	CC	AA	AC	AC	AC	AC	AC	AC	AC
AX-123366843	1	77.591	AA	CC	AC	AC	AC	AC	AC	AC	AC	AC	AC	AC	AC	AC	AC	AC	CC	AC	AC	AC	AC	AC	AC	AC	AC	AC	AC	AC	AC	AC	AC	AC	AC	AC	AC	AC	AC	AC	CC	CC	CC	CC	CC	CC	CC	CC	CC
AX-123366844	1	77.5962	CC	CC	CC	CC	CC	CC	CC	CC	CC	CC	CC	CC	CC	CC	CC	CC	AC	CC	CC	AC	AC	AC	AC	AC	AC	CC	CC	AC	AC	CC	CC	CC	AC	AC	AC	AC	AC	AC	CC	AA	AC	AC	AC	AC	AC	AC	AC
AX-166503078	1	77.5989	AA	CC	AC	AC	AC	AC	AC	AC	AC	AC	AC	AC	AC	AC	AC	AC	AC	AA	AA	AC	AC	AC	AC	AC	AC	AA	AA	AC	AC	AA	AA	AA	AC	AC	AC	AC	AC	AC	AC	CC	CC	AC	AC	CC	AC	CC	CC
AX-166503079	1	77.6235	CC	CC	CC	CC	CC	CC	CC	CC	CC	CC	CC	CC	CC	CC	CC	CC	CC	CC	CC	CC	CC	CC	CC	CC	CC	CC	CC	CC	CC	CC	CC	CC	CC	CC	CC	CC	CC	CC	CC	CC	CC	CC	CC	CC	CC	CC	CC
AX-166520418	1	77.6305	CC	CC	CC	CC	CC	CC	CC	CC	CC	CC	CC	CC	CC	CC	CC	CC	CC	CC	CC	CC	CC	CC	CC	CC	CC	CC	CC	CC	CC	CC	CC	CC	CC	CC	CC	CC	CC	CC	CC	CC	CC	CC	CC	CC	CC	CC	CC
AX-89818862	1	77.6309	AA	CC	AC	AC	AC	AC	AC	AC	AC	AC	AC	AC	AC	AC	AC	AC	CC	AC	AC	AC	AC	AC	AC	AC	AC	AC	AC	AC	AC	AC	AC	AC	AC	AC	AC	AC	AC	AC	CC	CC	CC	CC	CC	CC	CC	CC	CC
AX-166511005	1	77.6314	AC	CC	CC	CC	AC	AC	CC	CC	CC	CC	AC	CC	CC	AC	CC	AC	CC	AC	AC	AC	CC	AC	CC	AC	CC	AC	AC	CC	AC	CC	CC	AC	NA	CC	AC	CC	CC	AC	CC	CC	CC	CC	CC	CC	CC	CC	CC
AX-166503080	1	77.6964	CC	CC	CC	CC	CC	CC	CC	CC	CC	CC	CC	CC	CC	CC	CC	CC	CC	CC	CC	CC	CC	CC	CC	CC	CC	CC	CC	CC	CC	CC	CC	CC	CC	CC	CC	CC	CC	CC	CC	AC	CC	AC	AC	CC	CC	CC	CC
AX-166503081	1	77.7191	AC	CC	AC	AC	AC	AC	AC	AC	AC	AC	AC	AC	AC	AC	AC	AC	AC	AC	AC	AC	AC	AC	AC	AC	AC	AC	AC	AC	AC	AC	AC	AC	AC	AC	AC	AC	AC	AC	AC	CC	CC	AC	AC	CC	AC	CC	CC
AX-123357140	1	77.7248	AC	AC	CC	AC	AC	AC	CC	AC	AC	CC	CC	AA	AA	CC	CC	AC	CC	CC	AC	AC	CC	AC	CC	AC	AC	CC	CC	CC	CC	CC	CC	CC	AC	CC	AC	AC	CC	CC	CC	CC	CC	CC	CC	CC	CC	CC	CC
AX-166519005	1	77.7279	AC	AA	AA	AA	AC	AC	AA	AA	AA	AA	AC	AA	AA	AC	AA	AC	AA	AC	AC	AC	AA	AC	AA	AC	AA	NA	AC	AA	AC	AA	AA	AC	AA	AA	AC	AA	AA	AC	AA	AA	AA	AA	AA	AA	AA	AA	AA
AX-123365107	1	77.7467	AC	AA	AC	AA	AA	AC	AC	AA	AA	AC	AC	AA	AA	AC	AC	AC	CC	NA	AC	AC	CC	AC	CC	AC	AC	CC	CC	CC	CC	NA	CC	NA	AC	CC	AC	AC	CC	CC	AC	AC	AC	AC	CC	CC	AC	AA	AC
AX-166503082	1	77.7732	AA	AA	AA	AA	AA	AA	AA	AA	AA	AA	AA	AA	AA	AA	AA	AA	AC	AA	AA	AC	AC	AC	AC	AC	AC	AA	AA	AC	AC	AA	AA	AA	AC	AC	AC	AC	AC	AC	AA	AA	NA	AA	AA	NA	NA	NA	NA
AX-166511006	1	77.774	AA	CC	AC	AC	AC	AC	AC	AC	AC	AC	AC	AC	AC	AC	AC	AC	AC	AA	AA	AC	AC	AC	AC	AC	AC	AA	AA	AC	AC	AA	AA	AA	AC	AC	AC	AC	AC	AC	AC	CC	CC	AC	AC	CC	AC	CC	CC
AX-123365108	1	77.8809	AC	CC	AC	CC	CC	AC	AC	CC	CC	AC	AC	CC	CC	AC	AC	AC	AA	AA	AC	AC	AA	AC	AA	AC	AC	AA	AA	AA	AA	AA	AA	AA	AC	AA	AC	AC	AA	AA	AC	AC	AC	AC	AA	AA	AC	CC	AC
AX-123360234	1	77.8897	AC	AC	CC	AC	AC	AC	CC	AC	AC	CC	CC	AA	AA	CC	CC	AC	CC	CC	AC	AC	CC	AC	CC	AC	AC	CC	CC	CC	CC	CC	CC	CC	AC	CC	AC	AC	CC	CC	CC	CC	CC	CC	CC	CC	CC	CC	CC
AX-123360235	1	77.8978	AC	CC	CC	AC	AC	CC	CC	AC	AC	CC	CC	AC	AC	CC	CC	CC	CC	CC	AC	AC	CC	AC	CC	AC	AC	CC	CC	CC	CC	CC	CC	CC	AC	CC	AC	AC	CC	CC	CC	CC	CC	CC	CC	CC	CC	CC	CC
AX-166520419	1	77.9024	AA	AC	AC	AC	AC	AA	AC	AC	AC	AC	AC	AA	AA	AC	AC	AA	AA	AA	AA	AA	AA	AA	AA	AA	AA	AA	AA	AA	AA	AA	AA	AA	AA	AA	AA	AA	AA	AA	AC	AC	AC	AC	AA	AA	AC	CC	AC
AX-166503083	1	78.1359	AC	CC	CC	CC	AC	AC	CC	CC	CC	CC	AC	CC	CC	AC	CC	AC	CC	AC	NA	AC	CC	AC	CC	AC	CC	AC	AC	CC	NA	CC	CC	AC	CC	CC	AC	CC	CC	AC	CC	CC	CC	CC	CC	CC	CC	CC	CC
AX-89876006	1	78.1581	AC	AC	CC	AC	AC	CC	CC	AC	AC	CC	CC	AC	NA	CC	CC	AC	CC	CC	AC	AC	CC	AC	CC	AC	AC	CC	CC	CC	CC	CC	CC	CC	AC	CC	AC	AC	CC	CC	CC	CC	CC	CC	CC	CC	CC	CC	CC
AX-123360236	1	78.2572	AC	CC	AC	CC	CC	AC	AC	CC	CC	AC	AC	CC	CC	AC	AC	AC	AA	AA	AC	AC	AA	AC	AA	AC	AC	AA	AA	AA	AA	AA	AA	AA	AC	AA	AC	AC	AA	AA	AC	AC	AC	AC	AA	AA	AC	CC	AC
AX-89818879	1	78.2752	CC	AC	CC	CC	CC	CC	CC	CC	CC	CC	CC	AC	AC	CC	CC	AC	CC	CC	CC	CC	CC	CC	CC	CC	CC	CC	CC	CC	CC	CC	CC	CC	CC	CC	CC	CC	CC	CC	CC	CC	CC	CC	CC	CC	CC	CC	CC
AX-166511007	1	78.3016	AA	CC	AC	AC	AC	AC	AC	AC	AC	AC	AC	AC	AC	AC	AC	AC	AA	AA	AA	AA	AA	AA	AA	AA	AA	AA	AA	AA	AA	AA	AA	AA	AA	AA	AA	AA	AA	AA	AC	AA	AC	AA	AA	AC	AA	AC	AC
AX-166511008	1	78.3491	CC	CC	CC	CC	CC	CC	CC	CC	CC	CC	CC	CC	CC	CC	CC	CC	AC	CC	CC	AC	AC	AC	AC	AC	AC	CC	CC	AC	AC	CC	CC	CC	AC	AC	AC	AC	AC	AC	CC	AC	AC	CC	CC	AC	AC	AC	AC
AX-166511009	1	78.3752	AC	CC	AC	AC	CC	CC	AC	AC	AC	AC	CC	AC	AC	CC	AC	CC	CC	CC	CC	CC	AC	CC	AC	CC	AC	CC	CC	AC	CC	AC	AC	CC	AC	AC	CC	AC	AC	CC	CC	CC	CC	CC	CC	CC	CC	CC	CC
AX-166511011	1	78.5881	AA	AA	AA	AA	AA	AA	AA	AA	AA	AA	AA	AA	AA	AA	AA	AA	AA	AA	AA	AA	AA	AA	AA	AA	AA	AA	AA	AA	AA	AA	AA	AA	AA	AA	AA	AA	AA	AA	AA	AC	AA	AC	AC	AA	AA	AA	AA
AX-166518640	1	78.6071	AC	CC	AC	CC	CC	AC	AC	CC	CC	AC	AC	CC	CC	AC	AC	AC	CC	AC	CC	CC	AC	CC	AC	CC	CC	AC	AC	AC	AC	AC	AC	AC	CC	AC	CC	CC	AC	AC	AC	CC	AC	CC	AC	AC	AC	CC	AC
AX-166509148	1	78.6483	CC	CC	CC	CC	CC	CC	CC	CC	CC	CC	CC	CC	CC	CC	CC	CC	AC	CC	CC	AC	AC	AC	AC	AC	AC	CC	CC	AC	AC	CC	CC	CC	AC	AC	AC	AC	AC	AC	CC	AC	AC	CC	CC	AC	AC	AC	AC
AX-89780660	1	78.679	CC	AC	CC	CC	CC	AC	CC	CC	CC	CC	CC	AC	AC	CC	CC	AC	CC	CC	CC	CC	CC	CC	CC	CC	CC	CC	CC	CC	CC	CC	CC	CC	CC	CC	CC	CC	CC	CC	CC	CC	CC	CC	CC	CC	CC	CC	CC
AX-166503084	1	78.7047	CC	CC	CC	CC	CC	CC	CC	CC	CC	CC	CC	CC	CC	CC	CC	CC	CC	CC	CC	CC	CC	CC	CC	CC	CC	CC	CC	CC	CC	CC	CC	CC	CC	CC	CC	CC	CC	CC	CC	CC	CC	CC	CC	CC	CC	CC	CC
AX-166503085	1	78.7591	AC	CC	AC	AC	CC	CC	AC	AC	AC	CC	CC	AC	AC	CC	AC	CC	CC	CC	CC	CC	AC	CC	AC	CC	AC	CC	CC	AC	CC	AC	AC	CC	AC	AC	CC	AC	AC	CC	CC	CC	CC	CC	CC	CC	CC	CC	CC
AX-166520423	1	78.8115	CC	AA	AC	AC	AC	AC	AC	AC	AC	AC	AC	AC	AC	AC	AC	AC	AA	AC	AC	AC	AC	AC	AC	AC	AC	AC	AC	AC	AC	AC	AC	AC	AC	AC	AC	AC	AC	AC	AA	AA	AA	AA	AA	AA	AA	AA	AA
AX-123360238	1	78.8291	AA	CC	AC	AC	AC	AC	AC	AC	AC	AC	AC	AC	AC	AC	AC	AC	AC	AA	AA	AC	AC	AC	AC	AC	AC	AA	AA	AC	AC	AA	AA	AA	AC	AC	AC	AC	AC	AC	AC	CC	CC	AC	AC	CC	AC	CC	CC
AX-123540411	1	78.8754	AC	AA	AC	AA	AA	AC	AC	AA	AA	AC	AC	AA	AA	AC	AC	AC	CC	CC	AC	AC	CC	AC	CC	AC	AC	CC	CC	CC	CC	CC	AC	CC	AC	CC	AC	AC	CC	CC	AC	AC	AC	AC	CC	CC	AC	AA	AC
AX-89876023	1	78.8783	AA	CC	AC	AC	AC	AC	AC	AC	AC	AC	AC	AC	AC	AC	AC	AC	AA	AA	AA	AA	AA	AA	AA	AA	AA	AA	AA	AA	AA	AA	AA	AA	AA	AA	AA	AA	AA	AA	AC	AA	AC	AA	AA	AC	AA	AC	AC
AX-166520424	1	78.8851	CC	CC	CC	CC	CC	CC	CC	CC	CC	CC	CC	CC	CC	CC	CC	CC	CC	CC	CC	CC	CC	CC	CC	CC	CC	CC	CC	CC	CC	CC	CC	CC	CC	CC	CC	CC	CC	CC	CC	CC	CC	CC	CC	CC	CC	CC	CC
AX-166520425	1	78.8855	AC	AA	AC	AA	AA	AC	AC	AA	AA	AC	AC	AA	AA	AC	AC	AC	AA	AC	AA	AA	AC	AA	AC	AA	AA	AC	AC	AC	AC	AC	AA	AC	AA	AC	AA	AA	AC	AC	AC	AA	AC	AA	AC	AC	AC	AA	AC
AX-89815295	1	79.0479	CC	CC	CC	CC	CC	CC	CC	CC	CC	CC	CC	CC	CC	CC	CC	CC	CC	CC	CC	CC	CC	CC	CC	CC	CC	CC	CC	CC	CC	CC	CC	CC	CC	CC	CC	CC	CC	CC	CC	AC	CC	AC	AC	CC	CC	CC	CC
AX-166520426	1	79.0958	CC	AC	AC	AC	AC	CC	AC	AC	AC	AC	AC	CC	CC	AC	AC	CC	CC	CC	CC	CC	CC	CC	CC	CC	CC	CC	CC	CC	CC	CC	CC	CC	CC	CC	CC	CC	CC	CC	AC	AC	AC	AC	CC	CC	AC	AA	AC
AX-89876028	1	79.1442	CC	AA	AC	AC	AC	AC	AC	AC	AC	AC	AC	AC	AC	AC	AC	AC	AC	CC	CC	AC	AC	AC	AC	AC	AC	CC	CC	AC	AC	CC	CC	CC	AC	AC	AC	AC	AC	AC	AC	AA	AA	AC	AC	AA	AC	AA	AA
AX-166509642	1	79.2585	AA	AC	AC	AC	AC	AA	AC	AC	AC	AC	AC	AA	AA	AC	AC	AA	AA	AA	AA	AA	AA	AA	AA	AA	AA	AA	AA	AA	AA	AA	AA	AA	AA	AA	AA	AA	AA	AA	AC	AC	AC	AC	AA	AA	AC	CC	AC
AX-123524279	1	79.2626	AC	AC	AA	AC	AC	AC	AA	AC	AC	AA	AA	CC	CC	AA	AA	AC	AA	AA	AC	AC	AA	AC	AA	AC	AC	AA	AA	AA	AA	AA	AC	AA	AC	AA	AC	AC	AA	AA	AA	AA	AA	AA	AA	AA	AA	AA	AA
AX-123357141	1	79.2805	AA	AC	NA	AC	AC	AC	NA	AC	AC	NA	NA	AA	AA	NA	NA	AC	CC	NA	NA	AC	NA	AC	NA	AC	AC	NA	NA	NA	NA	NA	NA	NA	AC	NA	AC	AC	NA	NA	CC	CC	CC	CC	CC	CC	CC	CC	CC
AX-123614525	1	79.3028	AC	CC	AC	CC	CC	AC	AC	CC	CC	AC	AC	CC	CC	AC	AC	AC	AA	AA	AC	AC	AA	AC	AA	AC	AC	AA	AA	AA	AA	AA	AC	AA	AC	AA	AC	AC	AA	AA	AC	AC	AC	AC	AA	AA	AC	CC	AC
AX-89818905	1	79.452	AA	CC	AC	AC	AC	AC	AC	AC	AC	AC	AC	AC	AC	AC	AC	AC	AA	AA	AA	AA	AA	AA	AA	AA	AA	AA	AA	AA	AA	AA	AA	AA	AA	AA	AA	AA	AA	AA	AC	AA	AC	AA	AA	AC	AA	AC	AC
AX-89818906	1	79.4634	AA	CC	AC	AC	AC	AC	AC	AC	AC	AC	AC	AC	AC	AC	AC	AC	AA	AA	AA	AA	AA	AA	AA	AA	AA	AA	AA	AA	AA	AA	AA	AA	AA	AA	AA	AA	AA	AA	AC	AC	AC	AC	AA	AA	AC	CC	AC
AX-166511013	1	79.4637	AA	CC	AC	AC	AC	AC	AC	AC	AC	AC	AC	AC	AC	AC	AC	AC	AA	AA	AA	AA	AA	AA	AA	AA	AA	AA	AA	AA	AA	AA	AA	AA	AA	AA	AA	AA	AA	AA	AC	AC	AC	AC	AC	AC	AA	AC	AC
AX-123365112	1	79.4884	AC	AA	AA	AA	AC	AC	AA	AA	AA	AC	AC	AA	AA	AC	AA	AC	AA	AC	AC	AC	AA	AC	AA	AC	AA	AC	AC	AA	AC	AA	AA	AC	AA	AA	AC	AA	AA	AC	AA	AA	AA	AA	AA	AA	AA	AA	AA
AX-166503086	1	79.4889	CC	NA	CC	CC	CC	CC	CC	CC	CC	CC	CC	CC	CC	CC	CC	CC	AC	CC	CC	AC	AC	AC	AC	AC	AC	CC	CC	CC	AC	CC	CC	CC	AC	AC	AC	AC	AC	AC	CC	AC	AC	CC	CC	AC	AC	AC	AC
AX-123365113	1	79.4924	AC	CC	CC	AC	AC	CC	CC	AC	AC	CC	CC	AC	AC	CC	CC	CC	CC	CC	AC	NA	CC	CC	CC	AC	AC	CC	CC	CC	CC	CC	AC	CC	AC	CC	AC	AC	CC	CC	CC	CC	CC	CC	CC	CC	CC	CC	CC
AX-123360240	1	79.4982	AC	CC	AC	CC	CC	AC	AC	CC	CC	AC	AC	CC	CC	AC	AC	AC	AA	AA	AC	AC	AA	AC	AA	AC	AC	AA	AA	AA	AA	AA	AC	AA	AC	AA	AC	AC	AA	AA	AC	AC	AC	AC	AA	AA	AC	CC	AC
AX-123365114	1	79.5194	AA	CC	AC	AC	AC	AC	AC	AC	AC	AC	AC	AC	AC	AC	AC	AC	CC	AC	AC	AC	AC	AC	AC	AC	AC	AC	AC	AC	AC	AC	AC	AC	AC	AC	AC	AC	AC	AC	CC	CC	CC	CC	CC	CC	CC	CC	CC
AX-166520427	1	79.5306	AA	AC	AC	AC	AC	AA	AC	AC	AC	AC	AC	AA	AA	AC	AC	AA	AA	AA	AA	AA	AA	AA	AA	AA	AA	AA	AA	AA	AA	AA	AA	AA	AA	AA	AA	AA	AA	AA	AC	AC	AC	AC	AA	AA	AC	CC	AC
AX-89876047	1	79.5308	AC	AA	AC	AC	AA	AA	AC	AC	AC	AA	AA	AC	AC	AA	AC	AA	AA	AA	AA	AA	AC	AA	AC	AA	AC	AA	AA	AC	AA	AC	AC	AA	AC	AC	AA	AC	AC	AA	AA	AA	AA	AA	AA	AA	AA	AA	AA
AX-123360241	1	79.5453	AC	CC	CC	AC	AC	CC	CC	AC	AC	CC	CC	AC	AC	CC	CC	CC	CC	CC	AC	AC	CC	AC	CC	AC	AC	CC	CC	CC	CC	CC	AC	CC	AC	CC	AC	AC	CC	CC	CC	CC	CC	CC	CC	CC	CC	CC	CC
AX-166520428	1	79.5514	AC	CC	CC	CC	AC	AC	CC	CC	CC	AC	AC	CC	CC	AC	CC	AC	CC	AC	AC	AC	CC	AC	CC	AC	CC	AC	AC	CC	AC	CC	CC	AC	CC	CC	AC	CC	CC	AC	CC	CC	CC	CC	CC	CC	CC	CC	CC
AX-166503087	1	79.5535	CC	CC	CC	CC	CC	CC	CC	CC	CC	CC	CC	CC	CC	CC	CC	CC	AC	CC	CC	AC	AC	AC	AC	AC	AC	CC	CC	CC	AC	CC	CC	CC	AC	AC	AC	AC	AC	AC	CC	AC	AC	CC	CC	AC	AC	AC	AC
AX-89876050	1	79.5684	AC	AA	AC	AA	AA	AC	AC	AA	AA	AC	AC	AA	AA	AC	AC	AC	AA	AC	AA	AA	AC	AA	AC	AA	AA	AC	AC	AC	AC	AC	AA	AC	AA	AC	AA	AA	AC	AC	AC	AA	AC	AA	AC	AC	AC	AA	AC
AX-123360242	1	79.57	CC	AA	AC	AC	AC	AC	AC	AC	AC	AC	AC	AC	AC	AC	AC	AC	AA	AC	AC	AC	AC	AC	AC	AC	AC	AC	AC	AC	AC	AC	AC	AC	AC	AC	AC	AC	AC	AC	AA	AA	AA	AA	AA	AA	AA	AA	AA
AX-166520429	1	79.5738	AC	AA	AA	AA	AC	AC	AA	AA	AA	AC	AC	AA	AA	AC	AA	AC	AA	AC	AC	AC	AA	AC	AA	AC	AA	AC	AC	AA	AC	AA	AA	AC	AA	AA	AC	AA	AA	AC	AA	AA	AA	AA	AA	AA	AA	AA	AA
AX-166511018	1	79.5789	CC	CC	CC	CC	CC	CC	CC	CC	CC	CC	CC	CC	CC	CC	CC	CC	CC	CC	CC	CC	CC	CC	CC	CC	CC	CC	CC	CC	CC	CC	CC	CC	CC	CC	CC	CC	CC	CC	CC	CC	CC	CC	CC	CC	CC	CC	CC
AX-166520430	1	79.5807	CC	AA	AC	AC	AC	AC	AC	AC	AC	AC	AC	AC	AC	AC	AC	AC	CC	CC	CC	CC	CC	CC	CC	CC	CC	CC	CC	CC	CC	CC	CC	CC	CC	CC	CC	CC	CC	CC	AC	AC	AC	AC	AC	AC	CC	AC	AC
AX-166503088	1	79.5905	AC	CC	AC	AC	AC	AC	AC	AC	AC	AC	AC	AC	AC	AC	AC	AC	AC	AC	AC	AC	AC	AC	AC	AC	AC	AC	AC	AC	AC	AC	AC	AC	AC	AC	AC	AC	AC	AC	AC	CC	CC	AC	AC	CC	AC	CC	CC
AX-123360243	1	79.5994	AA	CC	AC	AC	AC	AC	AC	AC	AC	AC	AC	AC	AC	AC	AC	AC	AC	AA	AA	AC	AC	AC	AC	AC	AC	AA	AA	AA	AC	AA	AA	AA	AC	AC	AC	AC	AC	AC	AC	CC	CC	AC	AC	CC	AC	CC	CC
AX-166517616	1	79.6174	AC	AA	AC	AA	AA	AC	AC	AA	AA	AC	AC	AA	AA	AC	AC	AC	AA	AC	AA	AA	AC	AA	AC	AA	AA	AC	AC	AC	AC	AC	AA	AC	AA	AC	AA	AA	AC	AC	AC	AA	AC	AA	AC	AC	AC	AA	AC
AX-123540397	1	79.6204	CC	CC	CC	CC	CC	CC	CC	CC	CC	CC	CC	CC	CC	CC	CC	CC	CC	CC	CC	CC	CC	CC	CC	CC	CC	CC	CC	CC	CC	CC	CC	CC	CC	CC	CC	CC	CC	CC	CC	AC	CC	AC	AC	CC	CC	CC	CC
AX-86815401	1	79.623	CC	AA	AC	AC	AC	AC	AC	AC	AC	AC	AC	AC	AC	AC	AC	NA	CC	CC	CC	CC	CC	CC	CC	CC	CC	NA	CC	CC	CC	CC	CC	CC	CC	CC	CC	CC	CC	CC	AC	CC	AC	CC	CC	AC	CC	AC	AC
AX-166503089	1	79.6654	AC	AA	AC	AC	AA	AA	AC	AC	AC	AA	AA	AC	AC	AA	AC	AA	AA	AA	AA	AA	AC	AA	AC	AA	AC	AA	AA	AC	AA	AC	AC	AA	AC	AC	AA	AC	AC	AA	AA	AA	AA	AA	AA	AA	AA	AA	AA
AX-123363532	1	79.6659	CC	CC	CC	CC	CC	CC	CC	CC	CC	CC	CC	CC	CC	CC	CC	CC	CC	CC	CC	CC	CC	CC	CC	CC	CC	CC	CC	CC	CC	CC	CC	CC	CC	CC	CC	CC	CC	CC	CC	AC	CC	AC	AC	CC	CC	CC	CC
AX-166503090	1	79.8956	CC	CC	CC	CC	CC	CC	CC	CC	CC	CC	CC	CC	CC	CC	CC	CC	CC	CC	CC	CC	CC	CC	CC	CC	CC	CC	CC	CC	CC	CC	CC	CC	CC	CC	CC	CC	CC	CC	CC	CC	CC	CC	CC	CC	CC	CC	CC
AX-166511020	1	80.0515	AC	AA	AC	AC	AA	AA	AC	AC	AC	AA	AA	AC	AC	AA	AC	AA	AA	AA	AA	AA	AC	AA	AC	AA	AC	AA	AA	AC	AA	AC	AC	AA	AC	AC	AA	AC	AC	AA	AA	AA	AA	AA	AA	AA	AA	AA	AA
AX-166509643	1	80.0574	AC	AC	AA	AC	AC	AC	AA	AC	AC	AA	AA	CC	CC	AA	AA	AC	AA	AA	AC	AC	AA	AC	AA	AC	AC	AA	AA	AA	AA	AA	AC	AA	AC	AA	AC	AC	AA	AA	AA	AA	AA	AA	AA	AA	AA	AA	AA
AX-89876068	1	80.1699	CC	AC	AC	AC	AC	CC	AC	AC	AC	AC	AC	CC	CC	AC	AC	CC	CC	CC	CC	CC	CC	CC	CC	CC	CC	CC	CC	CC	CC	CC	CC	CC	CC	CC	CC	CC	CC	CC	AC	AC	AC	AC	CC	CC	AC	AA	AC
AX-166503091	1	80.2186	CC	CC	CC	CC	CC	CC	CC	CC	CC	CC	CC	CC	CC	CC	CC	CC	AC	AC	AC	AC	AC	AC	AC	AC	AC	AC	AC	AC	AC	AC	AC	AC	AC	AC	AC	AC	AC	AC	CC	AC	CC	AC	AC	AC	CC	CC	CC
AX-166511021	1	80.3362	AC	CC	AC	CC	CC	AC	AC	CC	CC	AC	AC	CC	CC	AC	AC	AC	CC	AC	CC	CC	AC	CC	AC	CC	CC	AC	AC	AC	AC	AC	CC	AC	CC	AC	CC	CC	AC	AC	AA	AC	AA	AC	AC	AC	AA	AA	AA
AX-123363533	1	80.3368	AC	CC	CC	CC	CC	CC	CC	CC	CC	CC	CC	CC	CC	CC	CC	CC	CC	CC	CC	CC	CC	CC	CC	CC	CC	CC	CC	CC	CC	CC	CC	CC	CC	CC	CC	CC	CC	CC	CC	CC	CC	CC	CC	CC	CC	CC	CC
AX-166520431	1	80.3433	AC	CC	CC	CC	AC	AC	CC	CC	CC	AC	AC	CC	CC	AC	CC	AC	CC	AC	AC	AC	CC	AC	CC	AC	CC	AC	AC	CC	AC	CC	CC	AC	CC	CC	AC	CC	CC	AC	CC	CC	CC	CC	CC	CC	CC	CC	CC
AX-123357146	1	80.3578	AA	CC	AC	AC	AC	AC	AC	AC	AC	AC	AC	AC	AC	AC	AC	AC	CC	AC	AC	AC	AC	AC	AC	AC	AC	AC	AC	AC	AC	AC	AC	AC	AC	AC	AC	AC	AC	AC	CC	AA	NA	NA	NA	NA	NA	NA	NA
AX-166519006	1	80.5636	AA	AA	AA	AA	AA	AA	AA	AA	AA	AA	AA	AA	AA	AA	AA	AA	AC	AC	AC	AC	AC	AC	AC	AC	AC	AC	AC	AC	AC	AC	AC	AC	AC	AC	AC	AC	AC	AC	AA	AC	AA	AC	AC	AC	AA	AA	AA
AX-166511023	1	80.6196	NA	CC	AC	AC	NA	AC	AC	AC	AC	AC	AC	AC	AC	AC	AC	AC	AC	AA	AA	AC	AC	AC	AC	AC	AC	AA	AA	NA	AC	AA	AA	AA	AC	AC	AC	AC	AC	AC	AC	AC	CC	AA	NA	CC	AC	CC	CC
AX-166520432	1	80.6525	AA	AA	AA	AA	AA	AA	AA	AA	AA	AA	AA	AA	AA	AA	AA	AA	AA	AA	AA	AA	AA	AA	AA	AA	AA	AA	AA	AA	AA	AA	AA	AA	AA	AA	AA	AA	AA	AA	AA	AA	AA	AA	AA	AA	AA	AA	AA
AX-123360247	1	80.6579	AC	AA	AC	AA	AA	AC	AC	AA	AA	AC	AC	AA	AA	AC	AC	AC	CC	CC	AC	AC	CC	AC	CC	AC	AC	CC	CC	CC	CC	CC	AC	CC	AC	CC	AC	AC	CC	CC	CC	CC	CC	CC	CC	CC	CC	CC	CC
AX-166511025	1	80.7625	AA	CC	AC	AC	AC	AC	AC	AC	AC	AC	AC	AC	AC	AC	AC	AC	AA	AA	AA	AA	AA	AA	AA	AA	AA	AA	AA	AA	AA	AA	AA	AA	AA	AA	AA	AA	AA	AA	AC	AA	AC	AA	AA	AC	AA	AC	AC
AX-166511026	1	80.7677	AC	CC	CC	CC	AC	AC	CC	CC	CC	AC	AC	CC	CC	AC	CC	AC	CC	AC	AC	AC	CC	AC	CC	AC	CC	AC	AC	CC	AC	CC	CC	AC	CC	CC	AC	CC	CC	AC	CC	CC	CC	CC	CC	CC	CC	CC	CC
AX-89876080	1	80.7906	AC	AA	AC	AC	AA	AA	AC	AC	AC	AA	AA	AC	AC	AA	AC	AA	AA	AA	AA	AA	AC	AA	AC	AA	AC	AA	AA	AC	AA	AC	AC	AA	AC	AC	AA	AC	AC	AA	AA	AA	AA	AA	AA	AA	AA	AA	AA
AX-123601901	1	80.8231	AC	AA	AC	AA	AA	AC	AC	AA	AA	AC	AC	AA	AA	AC	AC	AC	CC	CC	AC	AC	CC	AC	CC	AC	AC	CC	CC	CC	CC	CC	AC	CC	AC	CC	AC	AC	CC	CC	CC	CC	CC	CC	CC	CC	CC	CC	CC
AX-166520433	1	80.8336	AC	CC	AC	AC	CC	CC	AC	AC	AC	CC	CC	AC	AC	CC	AC	CC	CC	CC	CC	CC	AC	CC	AC	CC	AC	CC	CC	AC	CC	AC	AC	CC	AC	NA	CC	AC	AC	CC	CC	CC	CC	CC	CC	CC	CC	CC	CC
AX-166503092	1	80.8768	AA	AA	AA	AA	AA	AA	AA	AA	AA	AA	AA	AA	AA	AA	AA	AA	AC	AC	AC	AC	AC	AC	AC	AC	AC	AC	AC	AC	AC	AC	AC	AC	AC	AC	AC	AC	AC	AC	AA	AC	AA	AC	AC	AC	AA	AA	AA
AX-123360248	1	80.8779	AC	AA	AA	AA	AC	AC	AA	AA	AA	AC	AC	AA	AA	AC	AA	AC	AA	AC	AC	AC	AA	AC	AA	AC	AA	AC	AC	AA	AC	AA	AA	AC	AA	AA	AC	AA	AA	AC	AA	AA	AA	AA	AA	AA	AA	AA	AA
AX-166511027	1	80.8867	AC	AC	CC	AC	AC	AC	CC	AC	AC	CC	CC	AC	AC	CC	CC	AC	CC	CC	NA	AC	CC	AC	CC	AC	AC	CC	CC	CC	CC	CC	AC	CC	AC	CC	AC	AC	CC	CC	CC	CC	CC	CC	CC	CC	CC	CC	CC
AX-166511028	1	80.9138	AA	AA	AA	AA	AA	AA	AA	AA	AA	AA	AA	AA	AA	AA	AA	AA	AA	AA	AA	AA	AA	AA	AA	AA	AA	AA	AA	AA	AA	AA	AA	AA	AA	AA	AA	AA	AA	AA	AA	AA	AA	AA	AA	AA	AA	AA	AA
AX-123357147	1	80.9144	AA	CC	AC	AC	AC	AC	AC	AC	AC	AC	AC	AC	AC	AC	AC	AC	AC	AA	AA	AC	AC	AC	AC	AC	AC	AA	AA	AA	AC	AA	AA	AA	AC	AC	AC	AC	AC	AC	AC	CC	CC	AC	AC	CC	AC	CC	CC
AX-166503093	1	80.9197	AC	AC	CC	AC	AC	CC	CC	AC	AC	CC	CC	AA	AA	CC	CC	AC	CC	CC	AC	AC	CC	AC	CC	AC	AC	CC	CC	CC	CC	CC	AC	CC	AC	CC	AC	AC	CC	CC	CC	CC	CC	CC	CC	CC	CC	CC	CC
AX-166511029	1	80.9484	AC	CC	CC	CC	AC	AC	CC	CC	CC	AC	AC	CC	CC	AC	CC	AC	CC	AC	AC	AC	CC	AC	CC	AC	CC	AC	AC	CC	AC	CC	CC	AC	CC	CC	AC	CC	CC	AC	CC	CC	CC	CC	CC	CC	CC	CC	CC
AX-166520435	1	80.9888	AC	CC	CC	CC	AC	AC	CC	CC	CC	AC	AC	CC	CC	AC	CC	AC	CC	AC	AC	AC	CC	AC	CC	AC	CC	AC	AC	CC	AC	CC	CC	AC	CC	CC	AC	CC	CC	AC	CC	CC	CC	CC	CC	CC	CC	CC	CC
AX-166503095	1	81.0465	CC	CC	CC	CC	CC	CC	CC	CC	CC	CC	CC	CC	CC	CC	CC	CC	CC	CC	CC	CC	CC	CC	CC	CC	CC	CC	CC	CC	CC	CC	CC	CC	CC	CC	CC	CC	CC	CC	CC	CC	CC	CC	CC	CC	CC	CC	CC
AX-123357148	1	81.0727	CC	AA	AC	AC	AC	AC	AC	AC	AC	AC	AC	AC	AC	AC	AC	AC	AC	CC	CC	AC	AC	AC	AC	AC	AC	CC	CC	CC	AC	CC	CC	CC	AC	AC	AC	AC	CC	AC	AC	AA	AA	AC	AC	AA	AC	AA	AA
AX-123614285	1	81.101	AC	AC	AC	AC	AC	AC	AC	AC	AC	AC	AC	AC	AC	AC	AC	AC	CC	AC	AC	CC	CC	CC	CC	CC	CC	AC	AC	AC	CC	AC	AC	AC	CC	CC	CC	CC	AC	CC	AC	CC	CC	CC	CC	CC	CC	CC	CC
AX-166503096	1	81.1059	AA	CC	AC	AC	AC	AC	AC	AC	AC	AC	AC	AC	AC	AC	AC	AC	AA	AA	AA	AA	AA	AA	AA	AA	AA	AA	AA	AA	AA	AA	AA	AA	AA	AA	AA	AA	AA	AA	AC	AA	AC	AA	AA	AC	AA	AC	AC
AX-123357149	1	81.1078	AC	AA	AC	AC	AC	AC	AC	AC	AC	AC	AC	AC	AC	AC	AC	AC	AC	AC	AC	AC	AC	AC	AC	AC	AC	AC	AC	AC	AC	AC	AC	AC	AC	AC	AC	AC	AC	AC	AC	AA	AA	AC	AC	AA	AC	AA	AA
AX-166511030	1	81.1231	CC	CC	CC	CC	CC	CC	CC	CC	CC	CC	CC	CC	CC	CC	CC	CC	CC	CC	CC	CC	CC	CC	CC	CC	CC	CC	CC	CC	CC	CC	CC	CC	CC	CC	CC	CC	CC	CC	CC	AC	CC	AC	AC	CC	CC	CC	CC
AX-166503097	1	81.1971	AC	AC	AA	AC	AC	AC	AA	AC	AC	AA	AA	AC	AC	AA	AA	AC	AA	AA	AC	AC	AA	AC	AA	AC	AC	AA	AA	AA	AA	AA	AC	AA	AC	AA	AC	AC	AA	AA	AA	AA	AA	AA	AA	AA	AA	AA	AA
AX-166503098	1	81.2141	AA	AA	AA	AA	AA	AA	AA	AA	AA	AA	AA	AA	AA	AA	AA	AA	AA	AA	AA	AA	AA	AA	AA	AA	AA	AA	AA	AA	AA	AA	AA	AA	AA	AA	AA	AA	AA	AA	AA	AC	AA	AC	AC	AA	AA	AA	AA
AX-166511031	1	81.2191	AC	AC	AA	AC	AC	AC	AA	AC	AC	AA	AA	AC	AC	AA	AA	AC	AA	AA	AC	AC	AA	AC	AA	AC	AC	AA	AA	AA	AA	AA	AC	AA	AC	AA	AC	AC	AA	AA	AA	AA	AA	AA	AA	AA	AA	AA	AA
AX-166520437	1	81.2324	CC	CC	CC	CC	CC	CC	CC	CC	CC	CC	CC	CC	CC	CC	CC	CC	AC	AC	AC	AC	AC	AC	AC	AC	AC	AC	AC	AC	AC	AC	AC	AC	AC	AC	AC	AC	AC	AC	CC	AC	CC	AC	AC	AC	CC	CC	CC
AX-166511033	1	81.2646	CC	CC	CC	CC	CC	CC	CC	CC	CC	CC	CC	CC	CC	CC	CC	CC	AC	CC	CC	AC	AC	AC	AC	AC	AC	CC	CC	CC	AC	CC	CC	CC	AC	AC	AC	AC	CC	AC	CC	AC	AC	CC	CC	AC	AC	AC	AC
AX-123363537	1	81.2991	AC	AA	AC	AA	AA	AC	AC	AA	AA	AC	AC	AA	AA	AC	AC	AC	CC	CC	AC	AC	CC	AC	CC	AC	AC	CC	CC	CC	CC	CC	AC	CC	AC	CC	AC	AC	CC	CC	CC	CC	CC	CC	CC	CC	CC	CC	CC
AX-123614286	1	81.3302	AC	AA	AC	AA	AA	AC	AC	AA	AA	AC	AC	AA	AA	AC	AC	AC	CC	CC	AC	AC	CC	AC	CC	AC	AC	CC	CC	CC	CC	CC	AC	CC	AC	CC	AC	AC	CC	CC	CC	CC	CC	CC	CC	CC	CC	CC	CC
AX-123366845	1	81.3491	AC	AA	AC	AA	AA	AC	AC	AA	AA	AC	AC	AA	AA	AC	AC	AC	AA	AC	AA	AA	AC	AA	AC	AA	AA	AC	AC	AC	AC	AC	AA	AC	AA	AC	AA	AA	AC	AC	CC	AC	CC	AC	AC	AC	CC	CC	CC
AX-166520439	1	81.3772	AC	AA	AC	AA	AA	AC	AC	AA	AA	AC	AC	AA	AA	AC	AC	AC	AA	AC	AA	AA	AC	AA	AC	AA	AA	AC	AC	AC	AC	AC	AA	AC	AA	AC	AA	AA	AC	AC	AC	AC	AC	AC	AC	AC	AC	AC	AC
AX-89818969	1	81.3961	AA	AA	AA	AA	AA	AA	AA	AA	AA	AA	AA	AA	AA	AA	AA	AA	AA	AA	AA	AA	AA	AA	AA	AA	AA	AA	AA	AA	AA	AA	AA	AA	AA	AA	AA	AA	AA	AA	AA	AA	AA	AA	AA	AA	AA	AA	AA
AX-123363538	1	81.642	AC	AA	NA	AA	AA	AC	NA	AA	AA	NA	NA	AA	AA	NA	NA	AC	CC	CC	AC	AC	CC	AC	CC	AC	AC	CC	CC	CC	CC	CC	AC	CC	AC	CC	AC	AC	CC	CC	CC	CC	CC	CC	CC	CC	CC	CC	CC
AX-89806552	1	81.6806	CC	AA	AC	AC	AC	AC	AC	AC	AC	AC	AC	AC	AC	AC	AC	AC	AC	CC	CC	AC	AC	AC	AC	AC	AC	AC	CC	CC	AC	CC	CC	NA	AC	AC	AC	AC	CC	AC	AC	AA	AA	AC	AC	AA	AC	AA	AA
AX-166503099	1	81.6819	AA	AA	AA	AA	AA	AA	AA	AA	AA	AA	AA	AA	AA	AA	AA	AA	AA	AA	AA	AA	AA	AA	AA	AA	AA	AA	AA	AA	AA	AA	AA	AA	AA	AA	AA	AA	AA	AA	AA	AA	AA	AA	AA	AA	AA	AA	AA
AX-166511034	1	81.6827	CC	AC	AC	AC	AC	AC	AC	AC	AC	AC	AC	AC	AC	AC	AC	AC	CC	CC	CC	CC	CC	CC	CC	CC	CC	CC	CC	CC	CC	CC	CC	CC	CC	CC	CC	CC	CC	CC	AC	CC	AC	CC	CC	AC	CC	AC	AC
AX-166509150	1	81.6884	CC	AC	AC	AC	AC	AC	AC	AC	AC	AC	AC	AC	AC	AC	AC	AC	CC	CC	CC	CC	CC	CC	CC	CC	CC	CC	CC	CC	CC	CC	CC	CC	CC	CC	CC	CC	CC	CC	AC	AA	AC	AC	AC	AC	NA	AC	AC
AX-166520441	1	81.7229	AA	CC	AC	AC	AC	AC	AC	AC	AC	AC	AC	AC	AC	AC	AC	AC	AC	NA	AA	AC	AC	AC	AC	AC	AC	AA	AA	NA	AC	AA	AA	AC	AC	AC	AC	AC	AA	AC	AC	CC	CC	AC	AC	CC	AC	CC	CC
AX-166520442	1	81.7631	AC	AA	AC	AA	AA	AC	AC	AA	AA	AC	AC	AA	AA	AC	AC	AC	AA	AC	AA	AA	AC	AA	AC	AA	AA	AC	AC	AC	AC	AC	AA	AC	AA	AC	AA	AA	AC	AC	CC	AC	CC	AC	AC	AC	CC	CC	CC
AX-89818977	1	82.0711	CC	AA	AC	AC	AC	AC	AC	AC	AC	AC	AC	AC	AC	AC	AC	AC	CC	CC	CC	CC	CC	CC	CC	CC	CC	CC	CC	CC	CC	CC	CC	CC	CC	CC	CC	CC	CC	CC	AC	CC	AC	CC	CC	AC	CC	AC	AC
AX-166503100	1	82.1123	CC	CC	CC	CC	CC	CC	CC	CC	CC	CC	CC	CC	CC	CC	CC	CC	CC	CC	CC	CC	CC	CC	CC	CC	CC	CC	CC	CC	CC	CC	CC	CC	CC	CC	CC	CC	CC	CC	CC	AC	CC	AC	AC	CC	CC	CC	CC
AX-166511035	1	82.1246	AA	AA	AA	AA	AA	AA	AA	AA	AA	AA	AA	AA	AA	AA	AA	AA	AA	AA	AA	AA	AA	AA	AA	AA	AA	AA	AA	AA	AA	AA	AA	AA	AA	AA	AA	AA	AA	AA	AA	AA	AA	AA	AA	AA	AA	AA	AA
AX-166503101	1	82.1389	AC	AA	AC	AC	AA	AA	AC	AC	AC	AA	AA	AC	AC	AA	AC	AA	AA	AA	AA	AA	AC	AA	AC	AA	AC	AA	AA	AC	AA	AC	AC	AA	AC	AC	AA	AC	AC	AA	AA	AA	AA	AA	AA	AA	AA	AA	AA
AX-89876117	1	82.1549	AA	AA	AA	AA	AA	AA	AA	AA	AA	AA	AA	AA	AA	AA	AA	AA	AA	AA	AA	AA	AA	AA	AA	AA	AA	AA	AA	AA	AA	AA	AA	AA	AA	AA	AA	AA	AA	AA	AA	NA	AA	AC	AC	AA	AA	AA	AA
AX-123366846	1	82.1826	AC	CC	AC	CC	CC	AC	AC	CC	CC	AC	AC	CC	CC	AC	AC	AC	CC	AC	CC	CC	AC	CC	AC	CC	CC	AC	AC	AC	AC	AC	CC	AC	CC	AC	CC	CC	AC	AC	AA	AC	AA	AC	AC	AC	AA	AA	AA
AX-166503102	1	82.2424	CC	CC	CC	CC	CC	CC	CC	CC	CC	CC	CC	CC	CC	CC	CC	CC	AA	AC	AC	AC	AC	AC	AC	AC	AC	AC	AC	AC	AC	AC	AC	AC	AC	AC	AC	AC	AC	AC	CC	AC	CC	AC	AC	AC	CC	CC	CC
AX-123357152	1	82.2707	CC	AA	AC	AC	AC	AC	AC	AC	AC	AC	AC	AC	AC	AC	AC	AC	AA	AC	AC	AC	AC	AC	AC	AC	AC	AC	AC	AC	AC	AC	AC	AC	AC	AC	AC	AC	AC	AC	AA	AA	AA	AA	AA	AA	AA	AA	AA
AX-123360249	1	82.2912	AA	CC	AC	AC	AC	AC	AC	AC	AC	AC	AC	AC	AC	AC	AC	AC	CC	AC	AC	AC	AC	AC	AC	AC	AC	AC	AC	AC	AC	AC	AC	AC	AC	AC	AC	AC	AC	AC	CC	CC	CC	CC	CC	CC	CC	CC	CC
AX-123365118	1	82.2941	AC	CC	CC	CC	AC	AC	CC	CC	CC	AC	AC	CC	CC	AC	CC	AC	CC	AC	AC	AC	CC	AC	CC	AC	CC	AC	AC	CC	AC	CC	CC	AC	CC	CC	AC	CC	CC	AC	CC	CC	CC	CC	CC	CC	CC	CC	CC
AX-123360250	1	82.2958	AC	AA	AA	AA	AC	AC	AA	AA	AA	AC	AC	AA	AA	AC	AA	AC	AA	AC	AC	AC	AA	AC	AA	AC	AA	AC	AC	AA	AC	AA	AA	AC	AA	AA	AC	AA	AA	AC	AA	AA	AA	AA	AA	AA	AA	AA	AA
AX-123363539	1	82.3106	AC	AA	AC	AA	AA	AC	AC	AA	AA	AC	AC	AA	AA	AC	AC	AC	AA	AC	AA	AA	AC	AA	AC	AA	AA	AC	AC	AC	AC	AC	AA	AC	AA	AC	AA	AA	AC	AC	CC	AC	CC	AC	AC	AC	CC	CC	CC
AX-166520444	1	82.3892	AA	AA	AA	AA	AA	AA	AA	AA	AA	AA	AA	AA	AA	AA	AA	AA	AA	AA	AA	AA	AA	AA	AA	AA	AA	AA	AA	AA	AA	AA	AA	AA	AA	AA	AA	AA	AA	AA	AA	AA	AA	AA	AA	AA	AA	AA	AA
AX-89818987	1	82.3985	AC	CC	AC	CC	CC	AC	AC	CC	CC	AC	AC	CC	CC	AC	AC	AC	AA	AA	AC	AC	AA	AC	AA	AC	AC	AA	AA	AA	AA	AA	AC	AA	AC	AA	AC	AC	AA	AA	AA	AA	AA	AA	AA	AA	AA	AA	AA
AX-89818988	1	82.4052	CC	CC	CC	CC	CC	CC	CC	CC	CC	CC	CC	CC	CC	CC	CC	CC	CC	CC	CC	CC	CC	CC	CC	CC	CC	CC	CC	CC	CC	CC	CC	CC	CC	CC	CC	CC	CC	CC	CC	CC	CC	CC	CC	CC	CC	CC	CC
AX-166511037	1	82.4127	CC	CC	CC	CC	CC	CC	CC	CC	CC	CC	CC	CC	CC	CC	CC	CC	AA	AC	AC	AC	AC	AC	AC	AC	AC	AC	AC	AC	AC	AC	AC	AC	AC	AC	AC	AC	AC	AC	AC	AC	AC	AC	AC	AC	AA	AC	AC
AX-166511039	1	82.4348	AA	AA	AA	AA	AA	AA	AA	AA	AA	AA	AA	AA	AA	AA	AA	AA	CC	AC	AC	AC	AC	AC	AC	AC	AC	AC	AC	AC	AC	AC	AC	AC	AC	AC	AC	AC	AC	AC	AC	AC	AC	AC	AC	AC	CC	AC	AC
AX-166511040	1	82.5034	CC	CC	CC	CC	CC	CC	CC	CC	CC	CC	CC	CC	CC	CC	CC	CC	CC	CC	CC	CC	CC	CC	CC	CC	CC	CC	CC	CC	CC	CC	CC	CC	CC	CC	CC	CC	CC	CC	CC	CC	CC	CC	CC	CC	CC	CC	CC
AX-166520447	1	82.5436	AC	CC	CC	CC	AC	AC	CC	CC	CC	AC	AC	CC	CC	AC	CC	AC	CC	AC	AC	AC	CC	AC	CC	AC	CC	AC	AC	CC	AC	CC	CC	AC	CC	CC	AC	CC	CC	AC	CC	CC	CC	CC	CC	CC	CC	CC	CC
AX-166503103	1	82.5492	AC	AA	AA	AA	AC	AC	AA	AA	AA	AC	AC	AA	AA	AC	AA	AC	AA	AC	AC	AC	AA	AC	AA	AC	AA	AC	AC	AA	AC	AA	AA	AC	AA	AA	AC	AA	AA	AC	AA	AA	AA	AA	AA	AA	AA	AA	AA
AX-166520448	1	82.5505	AC	AA	AA	AA	AC	AC	AA	AA	AA	AC	AC	AA	AA	AC	AA	AC	AA	AC	AC	AC	AA	AC	AA	AC	AA	AC	AC	AA	AC	AA	AA	AC	AA	AA	AC	AA	AA	AC	AA	AA	AA	AA	AA	AA	AA	AA	AA
AX-166511042	1	82.56	AA	AA	AA	AA	AA	AA	AA	AA	AA	AA	AA	AA	AA	AA	AA	AA	AA	AA	AA	AA	AA	AA	AA	AA	AA	AA	AA	AA	AA	AA	AA	AA	AA	AA	AA	AA	AA	AA	AA	AA	AA	AA	AA	AA	AA	AA	AA
AX-89819000	1	82.5769	CC	CC	CC	CC	CC	CC	CC	CC	CC	CC	CC	CC	CC	CC	CC	CC	CC	CC	CC	CC	CC	CC	CC	CC	CC	CC	CC	CC	CC	CC	CC	CC	CC	CC	CC	CC	CC	CC	CC	CC	CC	CC	CC	CC	CC	CC	CC
AX-166511043	1	82.6101	CC	CC	CC	CC	CC	CC	CC	CC	CC	CC	CC	CC	CC	CC	CC	CC	CC	CC	CC	CC	CC	CC	CC	CC	CC	CC	CC	CC	CC	CC	CC	CC	CC	CC	CC	CC	CC	CC	CC	CC	CC	CC	CC	CC	CC	CC	CC
AX-166511045	1	82.6403	CC	CC	CC	CC	CC	CC	CC	CC	CC	CC	CC	CC	CC	CC	CC	CC	AC	AC	AC	AC	AC	AC	AC	AC	AC	AC	AC	AC	AC	AC	AC	AC	AC	AC	AC	AC	AC	AC	CC	AC	CC	AC	AC	AC	CC	CC	CC
AX-89854719	1	82.6716	AA	AA	AA	AA	AA	AA	AA	AA	AA	AA	AA	AA	AA	AA	AA	AA	AA	AA	AA	AA	AA	AA	AA	AA	AA	AA	AA	AA	AA	AA	AA	AA	AA	AA	AA	AA	AA	AA	AA	AA	AA	AA	AA	AA	AA	AA	AA
AX-166503104	1	82.6802	CC	CC	CC	CC	CC	CC	CC	CC	CC	CC	CC	CC	CC	CC	CC	CC	AA	AC	AC	AC	AC	AC	AC	AC	AC	AC	AC	AC	AC	AC	AC	AC	AC	AC	AC	AC	AC	AC	AC	AC	AC	AC	AC	AC	AA	AC	AC
AX-166511046	1	82.7525	AC	CC	AC	AC	CC	CC	AC	AC	AC	CC	CC	AC	AC	CC	AC	CC	CC	CC	CC	CC	AC	CC	AC	CC	AC	CC	CC	AC	CC	AC	AC	CC	AC	AC	CC	AC	AC	CC	CC	CC	CC	CC	CC	CC	CC	CC	CC
AX-123360251	1	82.7621	CC	AA	AC	AC	AC	AC	AC	AC	AC	AC	AC	AC	AC	AC	AC	AC	AA	AC	AC	AC	AC	AC	AC	AC	AC	AC	AC	AC	AC	AC	AC	AC	AC	AC	AC	AC	AC	AC	AA	AA	AA	AA	AA	AA	AA	AA	AA
AX-166517617	1	82.862	AA	AA	AA	AA	AA	AA	AA	AA	AA	AA	AA	AA	AA	AA	AA	AA	AC	AA	AA	AC	AC	AC	AC	AC	AC	AA	AA	AA	AC	AA	AA	AA	AC	AC	AC	AC	AA	AC	AA	AC	AA	AC	AC	AA	AA	AA	AA
AX-166503105	1	82.9195	AC	AA	AA	AA	AA	AA	AA	AA	AA	AA	AA	AA	AA	AA	AA	AA	AA	AA	AA	AA	AA	AA	AA	AA	AA	AA	AA	AA	AA	AA	AA	AA	AA	AA	AA	AA	AA	AA	AA	AA	AA	AA	AA	AA	AA	AA	AA
AX-166511047	1	82.926	AA	AA	AA	AA	AA	AA	AA	AA	AA	AA	AA	AA	AA	AA	AA	AA	AA	AA	AA	AA	AA	AA	AA	AA	AA	AA	AA	AA	AA	AA	AA	AA	AA	AA	AA	AA	AA	AA	AA	AA	AA	AA	AA	AA	AA	AA	AA
AX-166520450	1	83.017	CC	AA	AC	AC	AC	AC	AC	AC	AC	AC	AC	AC	AC	AC	AC	AC	AC	NA	AC	AC	AC	AC	AC	AC	AC	CC	CC	NA	AC	CC	CC	CC	AC	AC	AC	AC	CC	AC	AC	AC	AC	AC	AC	AC	CC	AC	AC
AX-123360253	1	83.091	AA	CC	AC	AC	AC	AC	AC	AC	AC	AC	AC	AC	AC	AC	AC	AC	CC	AC	AC	AC	AC	AC	AC	AC	AC	AC	AC	AC	AC	AC	AC	AC	AC	AC	AC	AC	AC	AC	CC	CC	CC	CC	CC	CC	CC	CC	CC
AX-166511048	1	83.1526	CC	CC	CC	CC	CC	CC	CC	CC	CC	CC	CC	CC	CC	CC	CC	CC	CC	CC	CC	CC	CC	CC	CC	CC	CC	CC	CC	CC	CC	CC	CC	CC	CC	CC	CC	CC	CC	CC	CC	CC	CC	CC	CC	CC	CC	CC	CC
AX-166520451	1	83.1531	CC	CC	CC	CC	CC	CC	CC	CC	CC	CC	CC	CC	CC	CC	CC	CC	CC	CC	CC	CC	CC	CC	CC	CC	CC	CC	CC	CC	CC	CC	CC	CC	CC	CC	CC	CC	CC	CC	CC	CC	CC	CC	CC	CC	CC	CC	CC
AX-166511049	1	83.1722	CC	AA	AC	AC	AC	AC	AC	AC	AC	AC	AC	AC	AC	AC	AC	AC	AA	AC	AC	AC	AC	AC	AC	AC	AC	AC	AC	AC	AC	AC	AC	AC	AC	AC	AC	AC	AC	AC	AA	AA	AA	AA	AA	AA	AA	AA	AA
AX-166511050	1	83.3072	AC	CC	CC	CC	AC	AC	CC	CC	CC	AC	AC	CC	CC	AC	CC	AC	CC	AC	AC	AC	CC	AC	CC	AC	CC	AC	AC	CC	AC	CC	CC	AC	CC	CC	AC	CC	CC	AC	CC	CC	CC	CC	CC	CC	CC	CC	CC
AX-166520452	1	83.3087	AC	CC	AC	AC	AC	AC	AC	AC	AC	AC	AC	AC	AC	AC	AC	AC	CC	AC	AC	AC	AC	AC	AC	AC	AC	AC	AC	AC	AC	AC	AC	AC	AC	AC	AC	AC	AC	AC	CC	CC	CC	CC	CC	CC	CC	CC	CC
AX-166520453	1	83.309	CC	CC	CC	CC	CC	CC	CC	CC	CC	CC	CC	CC	CC	CC	CC	CC	AC	AC	AC	AC	AC	AC	AC	AC	AC	AC	AC	AC	AC	AC	AC	AC	AC	AC	AC	AC	AC	AC	CC	AC	CC	AC	AC	AC	CC	CC	CC
AX-89819024	1	83.3516	AA	AA	AA	AA	AA	AA	AA	AA	AA	AA	AA	AA	AA	AA	AA	AA	AA	AA	AA	AA	AA	AA	AA	AA	AA	AA	AA	AA	AA	AA	AA	AA	AA	AA	AA	AA	AA	AA	AA	AA	AA	AA	AA	AA	AA	AA	AA
AX-166503107	1	83.3606	AC	CC	CC	CC	AC	AC	CC	CC	CC	AC	AC	CC	CC	AC	CC	AC	CC	AC	AC	AC	CC	AC	CC	AC	CC	AC	AC	CC	AC	CC	CC	AC	CC	CC	AC	CC	CC	AC	CC	CC	CC	CC	CC	CC	CC	CC	CC
AX-123365120	1	83.3843	AC	AC	CC	AC	AC	AC	CC	AC	AC	CC	CC	AA	AA	CC	CC	AC	CC	CC	AC	AC	CC	AC	CC	AC	AC	CC	CC	CC	CC	CC	AC	CC	AC	CC	AC	AC	CC	CC	CC	CC	CC	CC	CC	CC	CC	CC	CC
AX-166509151	1	83.3933	CC	CC	CC	CC	CC	CC	CC	CC	CC	CC	CC	CC	CC	CC	CC	CC	AC	AC	AC	AC	NA	AC	AC	AC	AC	AC	AC	AC	AC	AC	NA	AC	AC	AC	AC	AC	AC	AC	CC	AC	CC	AC	AC	AC	CC	CC	CC
AX-166520454	1	83.4397	AC	CC	AC	CC	CC	AC	AC	CC	CC	AC	AC	CC	CC	AC	AC	AC	CC	AC	CC	CC	AC	CC	AC	CC	CC	AC	AC	AC	AC	AC	CC	AC	CC	AC	CC	CC	AC	AC	AA	AC	AA	AC	AC	AC	AA	AA	AA
AX-166511051	1	83.4703	AC	CC	AC	CC	CC	AC	AC	CC	CC	AC	AC	CC	CC	AC	AC	AC	CC	AC	CC	CC	AC	CC	AC	CC	CC	AC	AC	AC	AC	AC	CC	AC	CC	AC	CC	CC	AC	AC	AA	AC	AA	AC	AC	AC	AA	AA	AA
AX-123360254	1	83.4712	AC	AA	AC	AC	AC	AC	AC	AC	AC	AC	AC	AC	AC	AC	AC	AC	AA	AC	AC	AC	AC	AC	AC	AC	AC	AC	AC	AC	AC	AC	AC	AC	AC	AC	AC	AC	AC	AC	AA	AA	AA	AA	AA	AA	AA	AA	AA
AX-166518641	1	83.4869	CC	CC	CC	CC	CC	CC	CC	CC	CC	CC	CC	CC	CC	CC	CC	CC	CC	CC	CC	CC	CC	CC	CC	CC	CC	CC	CC	CC	CC	CC	CC	CC	CC	CC	CC	CC	CC	CC	CC	CC	CC	CC	CC	CC	CC	CC	CC
AX-166503108	1	83.4965	CC	CC	CC	CC	CC	CC	CC	CC	CC	CC	CC	CC	CC	CC	CC	CC	CC	CC	CC	CC	CC	CC	CC	CC	CC	CC	CC	CC	CC	CC	CC	CC	CC	CC	CC	CC	CC	CC	CC	CC	CC	CC	CC	CC	CC	CC	CC
AX-166520455	1	83.5192	AA	AA	AA	AA	AA	AA	AA	AA	AA	AA	AA	AA	AA	AA	AA	AA	CC	AC	AC	AC	AC	AC	AC	AC	AC	AC	AC	AC	AC	AC	AC	AC	AC	AC	AC	AC	AC	AC	AA	AC	AA	AC	AC	AC	AA	AA	AA
AX-166511052	1	83.9421	CC	CC	CC	CC	CC	CC	CC	CC	CC	CC	CC	CC	CC	CC	CC	CC	CC	CC	CC	CC	CC	CC	CC	CC	CC	CC	CC	CC	CC	CC	CC	CC	CC	CC	CC	CC	CC	CC	CC	CC	CC	CC	CC	CC	CC	CC	CC
AX-166511053	1	83.9428	AC	CC	AC	CC	CC	AC	AC	CC	CC	AC	AC	CC	CC	AC	AC	AC	CC	AC	CC	CC	AC	CC	AC	CC	CC	AC	AC	AC	AC	AC	CC	AC	CC	AC	CC	CC	AC	AC	AA	AC	AA	AC	AC	AC	AA	NA	AA
AX-89780758	1	84.0382	CC	AA	AC	AC	AC	AC	AC	AC	AC	AC	AC	AC	AC	AC	AC	AC	AA	AC	AC	AC	AC	AC	AC	AC	AC	AC	AC	AC	AC	AC	AC	AC	AC	AC	AC	AC	AC	AC	AA	AA	AA	AA	AA	AA	AA	AA	AA
AX-89819037	1	84.068	AC	AA	AC	AA	AA	AC	AC	AA	AA	AC	AC	AA	AA	AC	AC	AC	AA	AC	AA	AA	AC	AA	AC	AA	AA	AC	AC	AC	AC	AC	AA	AC	AA	AC	AA	AA	AC	AC	CC	AC	CC	AC	AC	AC	CC	CC	CC
AX-89876166	1	84.24	CC	AC	AC	AC	AC	NA	AC	AC	AC	AC	AC	CC	CC	AC	AC	CC	CC	CC	CC	CC	CC	CC	CC	CC	CC	CC	CC	CC	CC	CC	CC	CC	CC	CC	CC	CC	CC	CC	CC	CC	CC	CC	CC	CC	CC	CC	CC
AX-166520456	1	84.2434	AC	CC	CC	CC	AC	AC	CC	CC	CC	AC	AC	CC	CC	AC	CC	AC	CC	AC	AC	AC	CC	AC	CC	AC	CC	AC	AC	CC	AC	CC	CC	AC	CC	CC	AC	CC	CC	AC	CC	CC	CC	CC	CC	CC	CC	CC	CC
AX-166511055	1	84.244	CC	AA	AC	AC	AC	AC	AC	AC	AC	AC	AC	AC	AC	AC	AC	AC	AA	AC	AC	AC	AC	AC	AC	AC	AC	AC	AC	AC	AC	AC	AC	AC	AC	AC	AC	AC	AC	AC	AA	AA	AA	AA	AA	AA	AA	AA	AA
AX-89876168	1	84.249	AC	CC	AC	AC	CC	CC	AC	AC	AC	CC	CC	AC	AC	CC	AC	CC	CC	CC	CC	CC	AC	CC	AC	CC	AC	CC	CC	AC	CC	AC	AC	CC	AC	AC	CC	AC	AC	CC	CC	CC	CC	CC	CC	CC	CC	CC	CC
AX-123365121	1	84.2734	AC	AA	AC	AC	AC	AC	AC	AC	AC	AC	AC	AC	AC	AC	AC	AC	AA	AC	AC	AC	AC	AC	AC	AC	AC	AC	AC	AC	AC	AC	AC	AC	AC	AC	AC	AC	AC	AC	AA	AA	AA	AA	AA	AA	AA	AA	AA
AX-166511057	1	84.2752	AC	AA	AC	AC	AA	AA	AC	AC	AC	AA	AA	AC	AC	AA	AC	AA	AA	AA	AA	AA	AC	AA	AC	AA	AC	AA	AA	AC	AA	AC	AC	AA	AC	AC	AA	AC	AC	AA	AA	AA	AA	AA	AA	AA	AA	AA	AA
AX-123360255	1	84.3026	CC	AA	AC	AC	AC	AC	AC	AC	AC	AC	AC	AC	AC	AC	AC	AC	AA	AC	AC	AC	AC	AC	AC	AC	AC	AC	AC	AC	AC	AC	AC	AC	AC	AC	AC	AC	AC	AC	AA	AA	AA	AA	AA	AA	AA	AA	AA
AX-166518642	1	84.3133	CC	AA	AC	AC	AC	AC	AC	AC	AC	AC	AC	AC	AC	AC	AC	AC	AA	AC	AC	AC	AC	AC	AC	AC	AC	AC	AC	AC	AC	AC	AC	AC	AC	AC	AC	AC	AC	AC	AA	AA	AA	AA	AA	AA	AA	AA	AA
AX-166503109	1	84.3524	AC	CC	AC	AC	CC	CC	AC	AC	AC	CC	CC	AC	AC	CC	AC	CC	CC	CC	CC	CC	AC	CC	AC	CC	AC	CC	CC	AC	CC	AC	AC	CC	AC	AC	CC	AC	AC	CC	CC	CC	CC	CC	CC	CC	CC	CC	CC
AX-166527510	1	84.3729	NA	AA	AA	AA	AA	AA	AA	AA	AA	AA	AA	AA	AA	AA	AA	AA	AA	AA	AA	AA	AA	AA	AA	AA	AA	AA	AA	AA	AA	AA	AA	AA	AA	AA	AA	AA	AA	AA	AA	AA	AA	AA	AA	AA	AA	AA	AA
AX-166503110	1	84.3765	AA	AA	AA	AA	AA	AA	AA	AA	AA	AA	AA	AA	AA	AA	AA	AA	AA	AA	AA	AA	AA	AA	AA	AA	AA	AA	AA	AA	AA	AA	AA	AA	AA	AA	AA	AA	AA	AA	AA	AA	AA	AA	AA	AA	AA	AA	AA
AX-166511058	1	84.4737	AC	AA	AC	AC	AA	AA	AC	AC	AC	AA	AA	AC	AC	AA	AC	AA	AA	AA	AA	AA	AC	AA	AC	AA	AC	AA	AA	AC	AA	AC	AC	AA	AC	AC	AA	AC	AC	AA	AA	AA	AA	AA	AA	AA	AA	AA	AA
AX-166520458	1	84.5212	AC	CC	AC	AC	CC	CC	AC	AC	AC	CC	CC	AC	AC	CC	AC	CC	CC	CC	CC	CC	AC	CC	AC	CC	AC	CC	CC	AC	CC	AC	AC	CC	AC	AC	CC	AC	AC	CC	CC	CC	CC	CC	CC	CC	CC	CC	CC
AX-123363540	1	84.557	CC	AA	AC	AC	AC	AC	AC	AC	AC	AC	AC	AC	AC	AC	AC	AC	AA	AC	AC	AC	AC	AC	AC	AC	AC	AC	AC	AC	AC	AC	AC	AC	AC	AC	AC	AC	AC	AC	AA	AA	AA	AA	AA	AA	AA	AA	AA
AX-166520459	1	84.571	CC	CC	CC	CC	CC	CC	CC	CC	CC	CC	CC	CC	CC	CC	CC	CC	AC	CC	CC	AC	AC	AC	AC	AC	AC	CC	CC	CC	AC	CC	CC	CC	AC	AC	AC	AC	CC	AC	CC	AC	CC	AC	AC	CC	CC	CC	CC
AX-166511059	1	84.5777	CC	CC	CC	CC	CC	CC	CC	CC	CC	CC	CC	CC	CC	CC	CC	CC	CC	CC	CC	CC	CC	CC	CC	CC	CC	CC	CC	CC	CC	CC	CC	CC	CC	CC	CC	CC	CC	CC	CC	CC	CC	CC	CC	CC	CC	CC	CC
AX-123357155	1	84.6186	CC	AA	AC	AC	AC	AC	AC	AC	AC	AC	AC	AC	AC	AC	AC	AC	AC	AC	AC	CC	CC	CC	CC	CC	CC	AC	AC	AC	CC	AC	AC	AC	CC	CC	CC	CC	AC	CC	AA	AC	AA	AC	AC	AA	AA	AA	AA
AX-166511060	1	84.6214	AC	CC	AC	AC	CC	CC	AC	AC	AC	CC	CC	AC	AC	CC	AC	CC	CC	CC	CC	CC	AC	CC	AC	CC	AC	CC	CC	AC	CC	AC	AC	CC	AC	AC	CC	AC	AC	CC	CC	CC	CC	CC	CC	CC	CC	CC	CC
AX-166520460	1	84.6262	AC	AA	AC	AC	AA	AA	AC	AC	AC	AA	AA	AC	AC	AA	AC	AA	AA	AA	AA	AA	AC	AA	AC	AA	AC	AA	AA	AC	AA	AC	AC	AA	AC	AC	AA	AC	AC	AA	AA	AA	AA	AA	AA	AA	AA	AA	AA
AX-166509644	1	84.6433	AA	AA	AA	AA	AA	AA	AA	AA	AA	AA	AA	AA	AA	AA	AA	AA	AC	AA	AA	AC	AC	AC	AC	AC	AC	AA	AA	AA	NA	AA	AA	AA	AC	AC	AC	AC	AA	AC	AA	AC	AA	AC	AC	AA	AA	AA	AA
AX-166503111	1	84.6483	AC	AA	AC	AC	AA	AA	AC	AC	AC	AA	AA	AC	AC	AA	AC	AA	AA	AA	AA	AA	AC	AA	AC	AA	AC	AA	AA	AC	AA	AC	AC	AA	AC	AC	AA	AC	AC	AA	AA	AA	AA	AA	AA	AA	AA	AA	AA
AX-123357156	1	84.6753	CC	AA	AC	AC	AC	AC	AC	AC	AC	AC	AC	AC	AC	AC	AC	AC	AA	AC	AC	AC	AC	AC	AC	AC	AC	AC	AC	AC	AC	AC	AC	AC	AC	AC	AC	AC	AC	AC	AA	AA	AA	AA	AA	AA	AA	AA	AA
AX-123360257	1	84.6869	AC	CC	AC	AC	CC	CC	AC	AC	AC	CC	CC	AC	AC	CC	AC	CC	CC	CC	CC	CC	AC	CC	AC	CC	AC	CC	CC	AC	CC	AC	AC	CC	AC	AC	CC	AC	AC	CC	CC	CC	CC	CC	CC	CC	CC	CC	CC
AX-166520461	1	84.6884	AC	AA	AA	AA	AC	AC	AA	AA	AA	AC	AC	AA	AA	AC	AA	AC	AA	AC	AC	AC	AA	AC	AA	AC	AA	AC	AC	AA	AC	AA	AA	AC	AA	AA	AC	AA	AA	AC	AA	AA	AA	AA	AA	AA	AA	AA	AA
AX-166503112	1	84.6992	AC	CC	CC	CC	AC	NA	CC	CC	CC	AC	AC	CC	CC	AC	CC	AC	CC	AC	AC	AC	CC	AC	CC	AC	CC	AC	AC	CC	AC	CC	CC	AC	CC	CC	AC	CC	CC	AC	CC	CC	CC	CC	CC	CC	CC	CC	CC
AX-166503113	1	84.7385	AC	AA	AA	AA	AC	AC	AA	AA	AA	AC	AC	AA	AA	AC	AA	AC	AA	AC	AC	AC	AA	AC	AA	AC	AA	AC	AC	AA	AC	AA	AA	AC	AA	AA	AC	AA	AA	AC	AA	AA	AA	AA	AA	AA	AA	AA	AA
AX-166520462	1	84.7465	AA	CC	AC	AC	AC	AC	AC	AC	AC	AC	AC	AC	AC	AC	AC	AC	NA	AC	AC	AA	AA	AA	AA	AA	AA	AC	AC	AC	AA	AC	AC	AC	AA	AA	AA	AA	AC	AA	CC	AC	CC	AC	AC	CC	CC	CC	CC
AX-166520463	1	84.8056	CC	CC	CC	CC	CC	CC	CC	CC	CC	CC	CC	CC	CC	CC	CC	CC	NA	AC	AC	AC	AC	AC	AC	AC	AC	AC	AC	AC	AC	AC	AC	AC	AC	AC	AC	AC	AC	AC	CC	AC	CC	AC	AC	AC	CC	CC	CC
AX-166520464	1	84.9018	AC	CC	AC	AC	CC	CC	AC	AC	AC	CC	CC	AC	AC	CC	AC	CC	CC	CC	CC	CC	AC	CC	AC	CC	AC	CC	CC	AC	CC	AC	AC	CC	AC	AC	CC	AC	AC	CC	CC	CC	CC	CC	CC	CC	CC	CC	CC
AX-123357157	1	84.9073	AC	AA	AA	AA	AC	AC	AA	AA	AA	AC	AC	AA	AA	AC	AA	AC	AA	AC	AC	AC	AA	AC	AA	AC	AA	AC	AC	AA	AC	AA	AA	AC	AA	AA	AC	AA	AA	AC	AA	AA	AA	AA	AA	AA	AA	AA	AA
AX-166520465	1	84.9117	AC	AA	AA	AC	AA	AC	AC	AC	AC	AC	AC	AC	AA	AA	AC	AC	AA	AA	AA	AC	AC	AA	AA	AA	AC	AA	AC	AC	AC	AC	AC	AC	AC	AA	AA	AC	AA	AC	AA	AA	AA	AA	AA	AA	AA	AA	AA
AX-166511063	1	84.9186	CC	AA	AC	AC	AC	AC	AC	AC	AC	AC	AC	AC	AC	AC	AC	AC	AC	AC	AC	CC	NA	CC	CC	CC	CC	AC	AC	AC	CC	AC	AC	AC	CC	CC	CC	CC	AC	CC	AA	AC	AA	AC	AC	AA	AA	AA	AA
AX-166511064	1	84.9199	AC	AA	AA	AC	AA	AC	AC	AC	AC	AC	AC	AC	AA	AA	AC	AC	AA	AA	AA	AC	AC	AA	AA	AA	AC	AA	AC	AC	AC	AC	AC	AC	AC	AA	AA	AC	AA	AC	AA	AA	AA	AA	AA	AA	AA	AA	AA
AX-166511065	1	85.0101	CC	CC	CC	CC	CC	CC	CC	CC	CC	CC	CC	CC	CC	CC	CC	CC	AC	CC	CC	AC	AC	AC	AC	AC	AC	CC	CC	CC	AC	CC	CC	CC	AC	AC	AC	AC	CC	AC	CC	AC	CC	AC	AC	CC	CC	CC	CC
AX-166519007	1	85.013	AA	CC	AC	AC	AC	AC	AC	AC	AC	AC	AC	AC	AC	AC	AC	AC	NA	AC	AC	AA	AA	AA	AA	AA	AA	AC	AC	AC	AA	AC	AC	AC	AA	AA	AA	AA	AC	AA	CC	AC	CC	AC	AC	CC	CC	CC	CC
AX-166520466	1	85.1181	NA	CC	CC	CC	AC	AC	CC	CC	CC	AC	AC	CC	CC	AC	CC	AC	CC	AC	AC	AC	CC	AC	CC	AC	CC	AC	AC	CC	AC	CC	CC	AC	CC	CC	AC	CC	CC	AC	CC	CC	CC	CC	CC	CC	CC	CC	CC
AX-166519008	1	85.1227	AA	AC	AC	AC	AC	AA	AA	AC	AC	AC	AC	AA	AA	AC	AC	AA	AA	AA	AA	AA	AA	AA	AA	AA	AA	AA	AA	AA	AA	AA	AA	AA	AA	AA	AA	AA	AA	AA	AA	AA	AA	AA	AA	AA	AA	AA	AA
AX-123360259	1	85.1809	AA	CC	AC	AC	AC	AC	AC	AC	AC	AC	AC	AC	AC	AC	AC	AC	CC	AC	AC	AC	AC	AC	AC	AC	AC	AC	AC	AC	AC	AC	AC	AC	AC	AC	AC	AC	AC	AC	CC	CC	CC	CC	CC	CC	CC	CC	CC
AX-166511066	1	85.2125	CC	AC	AC	AC	AC	CC	CC	AC	AC	AC	AC	CC	CC	AC	AC	CC	CC	CC	CC	CC	CC	CC	CC	CC	CC	CC	CC	CC	CC	CC	CC	CC	CC	CC	CC	CC	CC	CC	CC	CC	CC	CC	CC	CC	CC	CC	CC
AX-123357159	1	85.448	CC	AC	CC	CC	CC	AC	AC	CC	CC	CC	CC	AC	AC	CC	CC	AC	CC	CC	CC	CC	CC	CC	CC	CC	CC	CC	CC	CC	CC	CC	CC	CC	CC	CC	CC	CC	CC	CC	CC	CC	CC	CC	CC	CC	CC	CC	CC
AX-166511067	1	85.4494	CC	CC	CC	CC	CC	CC	CC	CC	CC	CC	CC	CC	CC	CC	CC	CC	AA	AC	AC	AC	AC	AC	AC	AC	AC	AC	AC	AC	AC	AC	AC	AC	AC	AC	AC	AC	AC	AC	CC	AC	CC	AC	AC	AC	CC	CC	CC
AX-166511068	1	85.4506	AA	AC	AC	AC	AC	NA	AA	AC	AC	AC	AC	AA	AA	AC	AC	AA	AA	AA	AA	AA	AA	AA	AA	AA	AA	AA	AA	AA	AA	AA	AA	AA	AA	AA	AA	AA	AA	AA	AA	AA	AA	AA	AA	AA	AA	AA	AA
AX-89851241	1	85.7379	AC	CC	AC	AC	AC	AC	AC	AC	AC	AC	AC	AC	AC	AC	AC	AC	CC	AC	AC	AC	AC	AC	AC	AC	AC	AC	AC	AC	AC	AC	AC	AC	AC	AC	AC	AC	AC	AC	CC	CC	CC	CC	CC	CC	CC	CC	CC
AX-166503114	1	85.7385	AA	AA	AA	AA	AA	AA	AA	AA	AA	AA	AA	AA	AA	AA	AA	AA	AA	AA	AA	AA	AA	AA	AA	AA	AA	AA	AA	AA	AA	AA	AA	AA	AA	AA	AA	AA	AA	AA	AA	AA	AA	AA	AA	AA	AA	AA	AA
AX-123365124	1	85.749	AC	AC	AC	AC	AC	AC	AC	AC	AC	CC	CC	AA	AA	CC	CC	AC	CC	CC	AC	AC	CC	AC	CC	AC	AC	CC	CC	CC	CC	CC	AC	CC	AC	CC	AC	AC	CC	CC	CC	CC	CC	CC	CC	CC	CC	CC	CC
AX-166520468	1	85.7766	AC	AA	AA	AA	AC	AC	AA	AA	AA	AC	AC	AA	AA	AC	AA	AC	AA	AC	AC	AC	AA	AC	AA	AC	AA	AC	AC	AA	AC	AA	AA	AC	AA	AA	AC	AA	AA	AC	AA	AA	AA	AA	AA	AA	AA	AA	AA
AX-166509645	1	85.796	AC	NA	AC	NA	AC	AC	AC	AC	NA	AC	AC	AC	AC	AC	AC	AC	CC	CC	AC	AC	CC	AC	CC	AC	AC	CC	CC	CC	CC	CC	AC	CC	AC	CC	AC	AC	CC	CC	CC	CC	CC	CC	CC	CC	CC	CC	CC
AX-123614287	1	85.8479	AC	CC	AC	AC	AC	AC	AC	AC	AC	AC	AC	AC	AC	AC	AC	AC	CC	AC	AC	AC	AC	AC	AC	AC	AC	AC	AC	AC	AC	AC	AC	AC	AC	AC	AC	AC	AC	AC	CC	CC	CC	CC	CC	CC	CC	CC	CC
AX-166511071	1	85.8569	CC	AC	AC	CC	CC	AC	AC	CC	CC	CC	CC	AC	AC	CC	CC	AC	CC	CC	CC	CC	CC	CC	CC	CC	CC	CC	CC	CC	CC	CC	CC	CC	CC	CC	CC	CC	CC	CC	CC	CC	CC	CC	CC	CC	CC	CC	CC
AX-166520469	1	85.8572	AA	CC	AC	AC	AC	AC	AC	AC	AC	AC	AC	AC	AC	AC	AC	AC	CC	AC	AC	AC	AC	AC	AC	AC	AC	AC	AC	AC	AC	AC	AC	AC	AC	AC	AC	AC	AC	AC	CC	CC	CC	CC	CC	CC	CC	CC	CC
AX-166517618	1	85.8868	CC	CC	CC	CC	CC	CC	CC	CC	CC	CC	CC	CC	CC	CC	CC	CC	CC	CC	CC	CC	CC	CC	CC	CC	CC	CC	CC	CC	CC	CC	CC	CC	CC	CC	CC	CC	CC	CC	CC	CC	CC	CC	CC	CC	CC	CC	CC
AX-123360260	1	85.9569	AC	AC	AC	AC	AC	AC	AC	AC	AC	CC	CC	AA	AA	CC	CC	AC	CC	CC	AC	AC	CC	AC	CC	AC	AC	CC	CC	CC	CC	CC	AC	CC	AC	CC	AC	AC	CC	CC	CC	CC	CC	CC	CC	CC	CC	CC	CC
AX-89780788	1	85.9762	AC	CC	AC	CC	CC	AC	AC	CC	CC	AC	AC	CC	CC	AC	AC	AC	CC	AC	CC	CC	AC	CC	AC	CC	CC	AC	AC	AC	AC	AC	CC	AC	CC	AC	CC	CC	AC	AC	AA	AC	AA	AC	AC	AC	AA	AA	AA
AX-166511073	1	85.977	CC	CC	CC	CC	CC	CC	CC	CC	CC	CC	CC	CC	CC	CC	CC	CC	AC	CC	CC	AC	AC	AC	AC	AC	AC	CC	CC	CC	AC	CC	CC	CC	AC	AC	AC	AC	CC	AC	CC	AC	CC	AC	AC	CC	CC	CC	CC
AX-166520470	1	85.9774	AA	AA	AA	AA	AA	AA	AA	AA	AA	AA	AA	AA	AA	AA	AA	AA	AC	AA	AA	AC	AC	AC	AC	AC	AC	AA	AA	AA	AC	AA	AA	AA	AC	AC	AC	AC	AA	AC	AA	AC	AA	AC	AC	AA	AA	AA	AA
AX-166511074	1	85.9803	CC	AA	AC	AC	AC	AC	AC	AC	AC	AC	AC	AC	AC	AC	AC	AC	CC	CC	CC	CC	CC	CC	CC	CC	CC	CC	CC	CC	CC	CC	CC	CC	CC	CC	CC	CC	CC	CC	AC	CC	AC	CC	CC	AC	CC	AC	AC
AX-123360261	1	85.9843	AA	AC	AA	AC	AC	AA	AA	AC	AC	AC	AC	AA	AA	AC	AC	AA	AA	AA	AA	AA	AA	AA	AA	AA	AA	AA	AA	AA	AA	AA	AA	AA	AA	AA	AA	AA	AA	AA	AA	AA	AA	AA	AA	AA	AA	AA	AA
AX-166511075	1	86.0023	CC	AA	AC	AC	AC	AC	AC	AC	AC	AC	AC	AC	AC	AC	AC	AC	CC	CC	CC	CC	CC	CC	CC	CC	CC	CC	CC	CC	CC	CC	CC	CC	CC	CC	CC	CC	CC	CC	AC	CC	AC	CC	CC	AC	CC	AC	AC
AX-123357161	1	86.0386	CC	AC	CC	AC	AC	CC	CC	AC	AC	AC	AC	CC	CC	AC	AC	CC	CC	CC	CC	CC	CC	CC	CC	CC	CC	CC	CC	CC	CC	CC	CC	CC	CC	CC	CC	CC	CC	CC	CC	CC	CC	CC	CC	CC	CC	CC	CC
AX-166503120	1	86.0545	CC	CC	CC	CC	CC	CC	CC	CC	CC	CC	CC	CC	CC	CC	CC	CC	CC	CC	CC	CC	CC	CC	CC	CC	CC	CC	CC	CC	CC	CC	CC	CC	CC	CC	CC	CC	CC	CC	CC	CC	CC	CC	CC	CC	CC	CC	CC
AX-166503121	1	86.0834	AA	AA	AA	AA	AA	NA	AA	AA	AA	AA	AA	AA	AA	AA	AA	AA	AC	AC	AC	AA	AA	AA	AA	AA	AA	NA	AC	AC	AA	AC	AC	AC	AA	AA	AA	AA	AC	AA	AC	AC	AC	AC	AC	AC	CC	NA	AC
AX-123524289	1	86.0961	AC	AA	AC	AC	AC	AC	AC	AC	AC	AC	AC	AC	AC	AC	AC	AC	AA	AC	AC	AC	AC	AC	AC	AC	AC	AC	AC	AC	AC	AC	AC	AC	AC	AC	AC	AC	AC	AC	AA	AA	AA	AA	AA	AA	AA	AA	AA
AX-166511076	1	86.1493	CC	CC	CC	CC	CC	CC	CC	CC	CC	CC	CC	CC	CC	CC	CC	CC	CC	CC	CC	CC	CC	CC	CC	CC	CC	CC	CC	CC	CC	CC	CC	CC	CC	CC	CC	CC	CC	CC	CC	CC	CC	CC	CC	CC	CC	CC	CC
AX-123360263	1	86.1848	CC	AA	AC	AC	AC	AC	AC	AC	AC	AC	AC	AC	AC	AC	AC	AC	AA	AC	AC	AC	AC	AC	AC	AC	AC	AC	AC	AC	AC	AC	AC	AC	AC	AC	NA	AC	AC	AC	AA	AA	AA	AA	AA	AA	AA	AA	AA
AX-166520472	1	86.1926	AC	CC	CC	CC	AC	AC	CC	CC	CC	AC	AC	CC	CC	AC	CC	AC	CC	AC	AC	AC	CC	AC	CC	AC	CC	AC	AC	CC	AC	CC	CC	AC	CC	CC	AC	CC	CC	AC	CC	CC	CC	CC	CC	CC	CC	CC	CC
AX-166520473	1	86.2251	AA	CC	AC	AC	AC	AC	AC	AC	AC	AC	AC	AC	AC	AC	AC	AC	CC	AC	AC	AC	AC	AC	AC	AC	AC	AC	AC	AC	AC	AC	AC	AC	AC	AC	AC	AC	AC	AC	CC	CC	CC	CC	CC	CC	CC	CC	CC
AX-123363542	1	86.4113	AC	AA	AC	AA	AA	AC	AC	AA	AA	AC	AC	AA	AA	AC	AC	AC	AC	AC	AA	AC	AC	AC	AC	AA	AA	AC	CC	CC	CC	AC	AA	CC	AC	AC	AA	AA	AC	AC	CC	AC	CC	AC	AC	AC	CC	CC	CC
AX-166503122	1	86.5602	CC	CC	CC	CC	CC	CC	CC	CC	CC	CC	CC	CC	CC	CC	CC	CC	CC	CC	CC	CC	CC	CC	CC	CC	CC	CC	CC	CC	CC	CC	CC	CC	CC	CC	CC	CC	CC	CC	CC	CC	CC	CC	CC	CC	CC	CC	CC
AX-166520474	1	86.5624	CC	CC	CC	CC	CC	CC	CC	CC	CC	CC	CC	CC	CC	CC	CC	CC	CC	CC	CC	CC	CC	CC	CC	CC	CC	CC	CC	CC	CC	CC	CC	CC	CC	CC	CC	CC	CC	CC	CC	CC	CC	CC	CC	CC	CC	CC	CC
AX-166503123	1	86.7532	AA	AA	AA	AA	AA	AA	AA	AA	AA	AA	AA	AA	AA	AA	AA	AA	AC	AA	AA	AC	AC	AC	AC	AC	AC	AA	AA	AA	AC	AA	AA	AA	AC	AC	AC	AC	AA	AC	AA	AC	AA	AC	AC	AA	AA	AA	AA
AX-89780808	1	86.754	CC	CC	CC	CC	CC	CC	CC	CC	CC	CC	CC	CC	CC	CC	CC	CC	AC	AC	AC	CC	AC	CC	AC	AC	AC	AC	CC	CC	CC	AC	AC	CC	CC	AC	AC	AC	CC	AC	CC	AC	CC	AC	AC	AC	CC	CC	CC
AX-123357162	1	86.7566	AC	AC	AC	AC	AC	AC	AC	AC	AC	AA	AA	AC	NA	AA	AA	AC	AA	AA	AC	AC	AA	AC	AA	AC	AC	AA	AA	AA	AA	AA	AC	AA	AC	AA	AC	AC	AC	AA	AA	AA	AA	AA	AA	AA	AA	AA	AA
AX-166503124	1	86.7681	CC	CC	CC	CC	CC	CC	CC	CC	CC	CC	CC	CC	CC	CC	CC	CC	AC	AC	AC	CC	AC	CC	AC	AC	AC	AC	CC	CC	CC	AC	AC	CC	CC	AC	AC	AC	CC	AC	CC	AC	CC	AC	AC	AC	CC	CC	CC
AX-89851245	1	86.7914	AC	AA	AA	AC	AA	AC	AC	AC	AC	AC	AC	AC	AA	AA	AC	AC	AA	AA	AA	AC	AC	AA	AA	AA	AC	AA	AC	AC	AC	AC	AC	AC	AC	AA	AA	AC	AA	AC	AA	AA	AA	AA	AA	AA	AA	AA	AA
AX-89854751	1	86.7914	CC	AC	AC	CC	AC	CC	CC	CC	CC	CC	CC	CC	AC	AC	CC	CC	AC	AC	AC	CC	CC	AC	AC	AC	CC	AC	CC	CC	CC	CC	CC	CC	CC	AC	AC	CC	AC	CC	AC	AA	AC	AC	AC	AC	AC	AC	AC
AX-166503125	1	86.8019	CC	CC	CC	CC	CC	CC	CC	CC	CC	CC	CC	CC	CC	CC	CC	CC	AC	AC	AC	CC	AC	CC	AC	AC	AC	AC	CC	CC	CC	AC	AC	CC	CC	AC	AC	AC	CC	AC	CC	AC	CC	AC	AC	AC	CC	CC	CC
AX-89819121	1	86.8039	CC	AC	CC	AC	AC	CC	CC	AC	AC	AC	AC	CC	CC	AC	AC	CC	CC	CC	CC	CC	CC	CC	CC	CC	CC	CC	CC	CC	CC	CC	CC	CC	CC	CC	CC	CC	CC	CC	CC	CC	CC	CC	CC	CC	CC	CC	CC
AX-89819123	1	86.811	AA	AA	AA	AA	AA	AA	AA	AA	AA	AA	AA	AA	AA	AA	AA	AA	AC	AA	AA	AC	AC	AC	AC	AC	AC	AA	AA	AA	AC	AA	AA	AA	AC	AC	AC	AC	AA	AC	AA	AC	AA	AC	AC	AA	AA	AA	AA
AX-89819125	1	86.8161	AA	NA	AC	AC	AC	AC	AC	AC	AC	AC	AC	AC	AC	AC	AC	AC	AA	AA	AA	AA	AA	AA	AA	AA	AA	AA	AA	AA	AA	AA	AA	AA	AA	AA	AA	AA	AA	AA	AC	AA	AC	AA	AA	AC	AA	AC	AC
AX-166509646	1	86.8512	AA	AA	AA	AA	AA	AA	AA	AA	AA	AA	AA	AA	AA	AA	AA	AA	AC	AA	AA	AC	AC	AC	AC	AC	AC	AA	AA	AA	AC	AA	AA	AA	AC	AC	AC	AC	AA	AC	AA	AC	AA	AC	AC	AA	AA	AA	AA
AX-123365126	1	86.877	CC	AA	AC	AC	AC	AC	AC	AC	AC	AC	AC	AC	AC	AC	AC	AC	AA	AC	AC	AC	AC	AC	AC	AC	AC	AC	AC	AC	AC	AC	AC	AC	AC	AC	AC	AC	AC	AC	AA	AA	AA	AA	AA	AA	AA	AA	AA
AX-89780815	1	86.8978	CC	AC	CC	AC	AC	CC	CC	AC	AC	AC	AC	CC	CC	AC	AC	CC	CC	CC	CC	CC	CC	CC	CC	CC	CC	CC	CC	CC	CC	CC	CC	CC	CC	CC	CC	CC	CC	CC	CC	CC	CC	CC	CC	CC	CC	CC	CC
AX-166520477	1	86.9028	AC	CC	CC	CC	AC	AC	CC	CC	CC	AC	AC	CC	CC	AC	CC	AC	CC	AC	AC	AC	CC	AC	CC	AC	CC	AC	AC	CC	AC	CC	CC	AC	CC	CC	AC	CC	CC	AC	CC	CC	CC	CC	CC	CC	CC	CC	CC
AX-166503126	1	87.2123	CC	CC	CC	CC	CC	CC	CC	CC	CC	CC	CC	CC	CC	CC	CC	CC	AC	CC	CC	AC	AC	AC	AC	AC	AC	CC	CC	CC	AC	CC	CC	CC	AC	AC	AC	AC	CC	AC	CC	AC	CC	AC	AC	CC	CC	CC	CC
AX-123614527	1	87.2339	AA	CC	AC	AC	AC	AC	AC	AC	AC	AC	AC	AC	AC	AC	AC	AC	AA	AA	AA	AA	AA	AA	AA	AA	AA	AA	AA	AA	AA	AA	AA	AA	AA	AA	AA	AA	AA	AA	AC	AA	AC	AA	AA	AC	AA	AC	AC
AX-166503127	1	87.2854	AA	CC	AC	AC	AC	AC	AC	AC	AC	AC	AC	AC	AC	AC	AC	AC	AA	AA	AA	AA	AA	AA	AA	AA	AA	AA	AA	AA	AA	AA	AA	AA	AA	AA	AA	AA	AA	AA	AC	AA	AC	AA	AA	AC	AA	AC	AC
AX-89780819	1	87.286	CC	AC	CC	AC	AC	CC	CC	AC	AC	AC	AC	CC	CC	AC	AC	CC	CC	CC	CC	CC	CC	CC	CC	CC	CC	CC	CC	CC	CC	CC	CC	CC	CC	CC	CC	CC	CC	CC	CC	CC	CC	CC	CC	CC	CC	CC	CC
AX-123360265	1	87.3132	AA	CC	AC	AC	AC	AC	AC	AC	AC	AC	AC	AC	AC	AC	AC	AC	AA	AA	AA	AA	AA	AA	AA	AA	AA	AA	AA	AA	AA	AA	AA	AA	AA	AA	AA	AA	AA	AA	AC	AA	AC	AA	AA	AC	AA	AC	AC
AX-89851247	1	87.3786	CC	CC	CC	CC	CC	CC	CC	CC	CC	CC	CC	CC	CC	CC	CC	CC	AC	AC	AC	CC	AC	CC	AC	AC	AC	AC	CC	CC	CC	AC	AC	CC	CC	AC	AC	AC	CC	AC	CC	AC	CC	AC	AC	AC	CC	CC	CC
AX-123363544	1	87.4317	AC	AA	AA	AC	AA	AC	AC	AC	AC	AC	AC	AC	AA	AA	AC	AC	AA	AA	AA	AC	AC	AA	AA	AA	AC	AA	AC	AC	AC	AC	AC	AC	AC	AA	AA	AC	AA	AC	AA	AA	AA	AA	AA	AA	AA	AA	AA
AX-166503130	1	87.4786	AA	AC	AC	AC	AA	AA	AC	AC	AC	AA	AA	AC	AC	AA	AC	AA	AC	AA	AA	AA	AC	AA	AC	AA	AC	AA	AA	AC	AA	AC	AC	AA	AC	AC	AA	AC	AC	AA	AC	CC	AC	AC	AC	AC	AC	AC	AC
AX-166520479	1	87.4996	AA	AA	AA	AA	AA	AA	AA	AA	AA	AA	AA	AA	AA	AA	AA	AA	AC	AC	AC	AA	AC	AA	AC	AC	AC	AC	AA	AA	AA	AC	AC	AA	AA	AC	AC	AC	AA	AC	AA	AC	AA	AC	AC	AC	AA	AA	AA
AX-89910717	1	87.5593	CC	AC	AC	AC	AC	AC	AC	AC	AC	AC	AC	AC	AC	AC	AC	AC	CC	CC	CC	CC	CC	CC	CC	CC	CC	CC	CC	CC	CC	CC	CC	CC	CC	CC	CC	CC	CC	CC	AC	CC	AC	CC	CC	AC	CC	AC	AC
AX-123357164	1	87.6708	AC	AC	AC	AC	AC	AC	AC	AC	AC	CC	CC	AA	AA	CC	CC	AC	CC	CC	AC	AC	CC	AC	CC	AC	AC	CC	CC	CC	CC	CC	AC	CC	AC	CC	AC	AC	AC	CC	CC	CC	CC	CC	CC	CC	CC	CC	CC
AX-123363545	1	87.6846	AC	AA	AC	AA	AA	AC	AC	AA	AA	AC	AC	AA	AA	AC	AC	AC	CC	CC	NA	AC	CC	AC	CC	NA	NA	CC	CC	CC	CC	CC	NA	CC	AC	CC	NA	NA	AC	CC	CC	CC	CC	CC	CC	CC	CC	CC	CC
AX-166511082	1	87.9597	CC	CC	CC	CC	CC	CC	CC	CC	CC	CC	CC	CC	CC	CC	CC	CC	AC	AC	AC	CC	AC	CC	AC	AC	AC	AC	CC	CC	CC	AC	AC	CC	CC	AC	AC	AC	CC	AC	CC	AC	CC	AC	AC	AC	CC	CC	CC
AX-123365129	1	88.0173	CC	AA	AC	AC	AC	AC	AC	AC	AC	AC	AC	AC	AC	AC	AC	AC	AA	AC	AC	AC	AC	AC	AC	AC	AC	AC	AC	AC	AC	AC	AC	AC	AC	AC	AC	AC	AC	AC	AA	AA	AA	AA	AA	AA	AA	AA	AA
AX-166511083	1	88.0372	AC	AA	AC	AC	AA	AA	AC	AC	AC	AA	AA	AC	AC	AA	AC	AA	AA	AA	AA	AA	AC	AA	AC	AA	AC	AA	AA	AC	AA	AC	AC	AA	AC	AC	AA	AC	AC	AA	AA	AA	AA	AA	AA	AA	AA	AA	AA
AX-166511084	1	88.0379	AC	AA	AC	AC	AC	AC	AC	AC	AC	AC	AC	AC	AC	AC	AC	AC	AA	AC	AC	AC	AC	AC	AC	AC	AC	AC	AC	AC	AC	AC	AC	AC	AC	AC	AC	NA	AC	AC	AA	AA	AA	AA	AA	AA	AA	AA	AA
AX-166511085	1	88.049	CC	AA	AC	AC	AC	AC	AC	AC	AC	AC	AC	AC	AC	AC	AC	AC	AA	AC	AC	AC	AC	AC	AC	AC	AC	AC	AC	AC	AC	AC	AC	AC	AC	AC	AC	AC	AC	AC	AA	AA	AA	AA	AA	AA	AA	AA	AA
AX-123357165	1	88.1563	CC	AA	AC	AC	AC	AC	AC	AC	AC	AC	AC	AC	AC	AC	AC	AC	AA	AC	AC	AC	AC	AC	AC	AC	AC	AC	AC	AC	AC	AC	AC	AC	AC	AC	AC	AC	AC	AC	AA	AA	AA	AA	AA	AA	AA	AA	AA
AX-123357166	1	88.2827	AC	AC	AC	AC	AC	AC	AC	AC	AC	AA	AA	CC	CC	AA	AA	AC	AA	AA	NA	AC	AA	AC	AA	NA	AC	AA	AA	AA	AA	AA	AA	AA	AC	AA	NA	NA	AC	AA	AA	AA	AA	AA	AA	AA	AA	AA	AA
AX-166511087	1	88.319	CC	CC	CC	CC	CC	CC	CC	CC	CC	CC	CC	CC	CC	CC	CC	CC	CC	CC	CC	CC	CC	CC	CC	CC	CC	CC	CC	CC	CC	CC	CC	CC	CC	CC	CC	CC	CC	CC	CC	CC	CC	CC	CC	CC	CC	CC	CC
AX-123365131	1	88.3659	CC	AA	AC	AC	AC	AC	AC	AC	AC	AC	AC	AC	AC	AC	AC	AC	CC	CC	CC	CC	CC	CC	CC	CC	CC	CC	CC	CC	CC	CC	CC	CC	CC	CC	CC	CC	CC	CC	AC	CC	AC	CC	CC	AC	CC	AC	AC
AX-166503131	1	88.5082	AC	AA	AA	AA	AC	AC	AA	AA	AA	AC	AC	AA	AA	AC	AA	AC	AA	AC	AC	AC	AA	AC	AA	AC	AA	AC	AC	AA	AC	AA	AA	AC	AA	AA	AC	AA	AA	AC	AA	AA	AA	AA	AA	AA	AA	AA	AA
AX-89910728	1	89.1928	CC	CC	CC	CC	CC	CC	CC	CC	CC	CC	CC	CC	CC	CC	CC	CC	AC	CC	AC	CC	AC	AC	AC	CC	AC	AC	CC	CC	AC	CC	CC	CC	AC	AC	AC	AC	CC	CC	CC	AC	CC	AC	AC	AC	AC	CC	CC
AX-166503132	1	89.5242	AC	AC	AA	CC	CC	AC	AC	AC	AC	AC	AC	AC	AA	AC	AC	CC	AC	AC	CC	CC	AA	CC	AC	AC	CC	CC	AA	AA	AA	AC	AC	AA	CC	AC	AC	AC	AC	AC	CC	AC	CC	CC	CC	CC	AC	AC	AC
AX-166511088	1	89.651	AC	CC	CC	CC	CC	AC	AC	CC	AC	AC	AC	CC	CC	AC	CC	CC	CC	CC	AC	AC	CC	CC	AC	AC	AC	CC	AC	CC	AC	CC	CC	AC	CC	CC	AC	CC	CC	AC	CC	CC	CC	CC	CC	CC	CC	CC	CC
AX-123366848	1	89.9406	CC	AA	AC	AC	AC	AC	AC	AC	AC	AC	AC	AC	AC	AC	AC	AC	AA	AC	AC	AC	AC	AC	AC	AC	AC	AC	AC	AC	AC	AC	AC	AC	AC	AC	AC	AC	AC	AC	AC	AC	CC	AA	AA	AC	AA	AC	CC
AX-166511089	1	89.9916	AC	AC	AA	CC	CC	AC	AC	AC	AC	AC	AC	AC	AA	AC	AC	CC	AC	AC	CC	CC	AA	CC	AC	AC	CC	CC	AA	AA	AA	AC	AC	AA	CC	AC	AC	AC	AC	AC	CC	AC	CC	CC	CC	CC	AC	AC	AC
AX-166503133	1	90.0072	CC	AC	AC	CC	CC	CC	AC	CC	AC	CC	CC	AC	AC	CC	CC	CC	AC	CC	CC	CC	AC	CC	CC	AC	CC	CC	AC	AC	AC	CC	AC	AC	CC	CC	AC	CC	AC	CC	CC	AC	CC	CC	CC	CC	AC	AC	AC
AX-166520487	1	90.0087	CC	CC	CC	CC	CC	CC	CC	CC	CC	CC	CC	CC	CC	CC	CC	CC	AC	CC	AC	CC	AC	AC	AC	CC	AC	AC	CC	CC	AC	CC	CC	CC	AC	AC	AC	AC	CC	CC	CC	AC	CC	AC	AC	AC	AC	CC	CC
AX-166526678	1	90.0154	CC	CC	CC	NA	NA	CC	CC	CC	CC	CC	CC	CC	CC	CC	CC	NA	CC	CC	NA	NA	CC	NA	CC	CC	NA	NA	CC	CC	CC	CC	CC	CC	NA	CC	CC	CC	CC	CC	AA	AC	AA	AA	AA	AA	NA	NA	NA
AX-166511090	1	90.1345	CC	AA	AC	AC	AC	AC	AC	AC	AC	AC	AC	AC	AC	AC	AC	AC	AC	AC	CC	AC	CC	CC	CC	AC	CC	CC	AC	AC	CC	AC	AC	AC	CC	CC	CC	CC	AC	AC	AC	CC	CC	AC	AC	CC	AC	AC	CC
AX-166520488	1	90.1363	CC	AC	AC	CC	CC	CC	AC	CC	AC	CC	CC	AC	AC	CC	CC	CC	AC	CC	CC	CC	AC	CC	CC	AC	CC	CC	AC	AC	AC	CC	AC	AC	CC	CC	AC	CC	AC	CC	CC	AC	CC	CC	CC	CC	AC	AC	AC
AX-166511091	1	90.3321	AC	AC	CC	AA	AA	AC	AC	AC	AC	AC	AC	AC	CC	AC	AC	AA	AC	AC	AA	AA	CC	AA	AC	AC	AA	AA	CC	CC	CC	AC	AC	CC	AA	AC	AC	AC	AC	AC	CC	CC	CC	CC	CC	CC	CC	CC	CC
AX-166511092	1	90.3352	AC	AC	AA	CC	CC	AC	AC	AC	AC	AC	AC	AC	AA	AC	AC	CC	AC	AC	CC	CC	AA	CC	AC	AC	CC	CC	AA	AA	AA	AC	AC	AA	CC	AC	AC	AC	AC	AC	AC	AA	AC	AA	AC	AA	AA	AC	AA
AX-166511093	1	92.2443	AC	CC	AC	AC	AC	CC	CC	AC	CC	CC	CC	AC	AC	CC	AC	AC	CC	AC	CC	CC	AC	AC	CC	CC	CC	AC	CC	AC	CC	AC	AC	CC	AC	AC	CC	AC	AC	CC	CC	CC	CC	CC	CC	CC	CC	CC	CC
AX-166526674	1	92.4684	AC	AC	AA	CC	CC	AC	AC	AC	AC	AC	AC	AC	AA	AC	AC	CC	AC	AC	CC	CC	AA	CC	AC	AC	CC	NA	AA	AA	AA	AC	AC	AA	CC	AC	AC	AC	AC	AC	AC	AA	AC	AA	AC	AA	NA	AC	AA
AX-166503134	1	92.4945	AC	AA	AA	AA	AA	AC	AC	AA	AC	AC	AC	AA	AA	AC	AA	AA	AA	AA	AC	AC	AA	AA	AC	AC	AC	AA	AC	AA	AC	AA	AA	AC	AA	AA	AC	AA	AA	AC	AA	AA	AA	AA	AA	AA	AA	AA	AA
AX-166526671	1	92.5147	AC	AC	AA	CC	CC	AC	AC	AC	AC	AC	AC	AC	AA	AC	AC	CC	AC	AC	CC	CC	AA	CC	AC	AC	CC	CC	AA	AA	AA	AC	AC	AA	CC	AC	AC	AC	AC	AC	AC	AA	AC	AA	AC	AA	AA	AC	AA
AX-166511095	1	92.8217	CC	CC	CC	CC	CC	CC	CC	CC	CC	CC	CC	CC	CC	CC	CC	CC	CC	CC	CC	CC	CC	CC	CC	CC	CC	CC	CC	CC	CC	CC	CC	CC	CC	CC	CC	CC	CC	CC	AC	CC	AC	CC	AC	CC	CC	AC	CC
AX-166520490	1	92.8238	AC	AC	AA	CC	CC	AC	AC	AC	AC	AC	AC	AC	AA	AC	AC	CC	AC	AC	CC	CC	AA	CC	AC	AC	CC	CC	AA	AA	AA	AC	AC	AA	CC	AC	AC	AC	AC	AC	AC	AA	AC	AA	AC	AA	AA	AC	AA
AX-123363548	1	92.8715	AC	AC	CC	AA	AA	AC	AC	AC	AC	AC	AC	AC	CC	AC	AC	AA	AC	AC	AA	AA	CC	AA	AC	AC	AA	AA	CC	CC	CC	AC	AC	CC	AA	AC	AC	AC	AC	AC	AC	CC	AC	CC	AC	CC	CC	AC	CC
AX-166503135	1	92.8881	AC	CC	AC	AC	AC	CC	CC	AC	CC	CC	CC	AC	AC	CC	AC	AC	CC	AC	CC	CC	AC	AC	CC	CC	CC	AC	CC	AC	CC	AC	AC	CC	AC	AC	CC	AC	AC	CC	CC	CC	CC	CC	CC	CC	CC	CC	CC
AX-166511097	1	92.9008	CC	CC	CC	CC	CC	CC	CC	CC	CC	CC	CC	CC	CC	CC	CC	CC	AC	CC	AC	CC	AC	AC	AC	CC	AC	AC	CC	CC	AC	CC	CC	CC	AC	AC	AC	AC	CC	CC	CC	AC	CC	AC	AC	AC	AC	CC	CC
AX-123363549	1	92.903	CC	AC	CC	CC	CC	AC	CC	CC	AC	CC	AC	AC	AC	CC	CC	AC	AA	AC	AC	AC	AC	AC	AC	AC	AC	AC	AC	AC	AC	AC	AC	AC	AC	AC	AC	AC	AC	AC	AC	AA	AC	AA	AA	AA	AC	AC	AA
AX-166511098	1	92.9125	CC	CC	CC	CC	CC	CC	CC	CC	CC	CC	CC	CC	CC	CC	CC	CC	AC	CC	AC	CC	AC	AC	AC	CC	AC	AC	CC	CC	AC	CC	CC	CC	AC	AC	AC	AC	CC	CC	CC	AC	CC	AC	AC	AC	AC	CC	CC
AX-166503136	1	92.9139	AC	AC	AA	CC	CC	AC	AC	AC	AC	AC	AC	AC	AA	AC	AC	CC	AC	AC	CC	CC	AA	CC	AC	AC	CC	CC	AA	AA	AA	AC	AC	AA	CC	AC	AC	AC	AC	AC	AC	AA	AC	AA	AC	AA	AA	AC	AA
AX-166517621	1	93.0397	AC	AC	AA	CC	CC	AC	AC	AC	AC	AC	AC	AC	AA	AC	AC	CC	AC	AC	CC	CC	AA	CC	AC	AC	CC	CC	AA	AA	AA	AC	AC	AA	CC	AC	AC	AC	AC	AC	AC	AA	AC	AA	AC	AA	AA	AC	AA
AX-166520492	1	93.1018	AA	CC	AC	AC	AC	AC	AC	AC	AC	AC	AC	AC	AC	AC	AC	AC	CC	AC	AC	AC	AC	AC	AC	AC	AC	AC	AC	AC	AC	AC	AC	AC	AC	AC	AC	AC	AC	AC	AC	AC	AA	CC	CC	AC	CC	AC	NA
AX-123366849	1	93.1026	CC	AA	AC	AC	AC	AC	AC	AC	AC	AC	AC	AC	AC	AC	AC	AC	AA	AC	AC	AC	AC	AC	AC	AC	AC	AC	AC	AC	AC	AC	AC	AC	AC	AC	AC	AC	AC	AC	AC	AC	CC	AA	AA	AC	AA	AC	CC
AX-123360266	1	93.1485	AA	AA	AA	AA	AA	AA	AA	AA	AA	AA	AA	AA	AA	AA	AA	AA	AA	AA	AA	AA	AA	AA	AA	AA	AA	AA	AA	AA	AA	AA	AA	AA	AA	AA	AA	AA	AA	AA	AA	AA	AA	AA	AA	AA	AA	AA	AA
AX-166517622	1	93.1637	AC	AC	AA	CC	CC	AC	AC	AC	AC	AC	AC	AC	AA	AC	AC	CC	AC	AC	CC	CC	AA	CC	AC	AC	CC	CC	AA	AA	AA	AC	AC	AA	CC	AC	AC	AC	AC	AC	AC	AA	AC	AA	AC	AA	AA	AC	AA
AX-166520494	1	93.1716	CC	CC	CC	CC	CC	CC	CC	CC	CC	CC	CC	CC	CC	CC	CC	CC	AC	CC	AC	CC	AC	AC	AC	CC	AC	AC	CC	CC	AC	CC	CC	CC	AC	AC	AC	AC	CC	CC	CC	AC	CC	AC	AC	AC	AC	CC	CC
AX-166517623	1	93.3039	AC	AC	AA	CC	CC	AC	AC	AC	AC	AC	AC	AC	AA	AC	AC	CC	AC	AC	CC	CC	AA	CC	AC	AC	CC	CC	AA	AA	AA	AC	AC	AA	CC	AC	AC	AC	AC	AC	AC	AA	AC	AA	AC	AA	AA	AC	AA
AX-166520497	1	93.3414	AC	AC	CC	AA	AA	AC	AC	AC	AC	AC	AC	AC	CC	AC	AC	AA	AC	AC	AA	AA	CC	AA	AC	AC	AA	AA	CC	CC	CC	AC	AC	CC	AA	AC	AC	AC	AC	AC	AC	CC	AC	CC	AC	CC	CC	AC	CC
AX-166511101	1	93.4325	AC	AA	AA	AA	AA	AC	AC	AA	AC	AC	AC	AA	AA	AC	AA	AA	AA	AA	AC	AC	AA	AA	AC	AC	AC	AA	AC	AA	AC	AA	AA	AC	AA	AA	AC	AA	AA	AC	AA	AA	AA	AA	AA	AA	AA	AA	AA
AX-166503138	1	93.4378	AC	AA	AA	AA	AA	AC	AC	AA	AC	AC	AC	AA	AA	AC	AA	AA	AA	AA	AC	AC	AA	AA	AC	AC	AC	AA	AC	AA	AC	AA	AA	AC	AA	AA	AC	AA	AA	AC	AA	AA	AA	AA	AA	AA	AA	AA	AA
AX-166520500	1	93.443	AC	AA	AA	AA	AA	AC	AC	AA	AC	AC	AC	AA	AA	AC	AA	AA	AA	AA	AC	AC	AA	AA	AC	AC	AC	AA	AC	AA	AC	AA	AA	AC	AA	AA	AC	AA	AA	AC	AA	AA	AA	AA	AA	AA	AA	AA	AA
AX-166517624	1	93.4778	AA	AC	AC	AA	AA	AA	AC	AA	AC	AA	AA	AC	AC	AA	AA	AA	AC	AA	AA	AA	AC	AA	AA	AC	AA	AA	AC	AC	AC	AA	AC	AC	AA	AA	AC	AA	AC	AA	AC	CC	AC	CC	AC	CC	CC	AC	CC
AX-166519464	1	93.6107	AA	AA	AA	AA	AA	AA	AA	AA	AA	AA	AA	AA	AA	AA	AA	AA	AC	AA	AC	AA	AC	AC	AC	AA	AC	AC	AA	AA	AC	AA	AA	AA	AC	AC	AC	AC	AA	AA	AA	AC	AA	AC	AC	AC	AC	AA	AA
AX-166511103	1	93.6133	AC	CC	AC	AC	AC	CC	CC	AC	CC	CC	CC	AC	AC	CC	AC	AC	CC	AC	CC	CC	AC	AC	CC	CC	CC	AC	CC	AC	CC	AC	AC	CC	AC	AC	CC	AC	AC	CC	CC	CC	CC	CC	CC	CC	CC	CC	CC
AX-166503140	1	93.625	AC	AA	AA	AA	AA	AC	AC	AA	AC	AC	AC	AA	AA	AC	AA	AA	AA	AA	AC	AC	AA	AA	AC	AC	AC	AA	AC	AA	AC	AA	AA	AC	AA	AA	AC	AA	AA	AC	AA	AA	AA	AA	AA	AA	AA	AA	AA
AX-166520501	1	94.032	AC	AA	AC	AC	AC	AA	AA	AA	AC	AA	AA	AA	AC	AC	AC	AA	AA	AA	AC	AA	AA	AC	AC	AC	AA	AC	AA	AA	AA	AA	AA	AA	AA	AC	AC	AC	AA	AC	AA	AA	AA	AA	AA	AA	AA	AA	AA
AX-166511104	1	94.2686	CC	AC	CC	CC	CC	AC	CC	CC	AC	CC	AC	AC	AC	CC	CC	AC	AA	AC	AC	AC	AC	AC	AC	AC	AC	AC	AC	AC	AC	AC	AC	AC	AC	AC	AC	AC	AC	AC	AC	AA	AC	AA	AA	AA	AC	AC	AA
AX-166503141	1	94.328	AA	AC	AC	AA	AA	AA	AC	AA	AC	AA	AA	AC	AC	AA	AA	AA	AC	AA	AA	AA	AC	AA	AA	AC	AA	AA	AC	AC	AC	AA	AC	AC	AA	AA	AC	AA	AC	AA	AC	CC	AC	CC	AC	CC	CC	AC	CC
AX-166511105	1	94.3775	AC	AA	AC	AC	AC	AA	AA	AC	AA	AA	AA	AC	AC	AA	AC	AC	AA	AC	AA	AA	AC	AC	AA	AA	AA	AC	AA	AC	AA	AC	AC	AA	AC	AC	AA	AC	AC	AA	AA	AA	AA	AA	AA	AA	AA	AA	AA
AX-166503142	1	94.429	AC	AA	AC	AC	AC	AA	AA	AC	AA	AA	AA	AC	AC	AA	AC	AC	AA	AC	AA	AA	AC	AC	AA	AA	AA	AC	AA	AC	AA	AC	AC	AA	AC	AC	AA	AC	AC	AA	AA	AA	AA	AA	AA	AA	AA	AA	AA
AX-166527426	1	94.4616	AC	AC	NA	CC	CC	AC	AC	AC	AC	AC	AC	AC	AA	AC	AC	CC	AC	AC	CC	CC	AC	CC	AC	AC	CC	CC	AA	AA	AA	AC	AC	AA	CC	AC	AC	AC	AC	AC	NA	AA	AC	AA	AC	AA	AA	AC	AA
AX-166509152	1	94.53	AC	AC	CC	AC	AC	AC	AC	AC	AC	AC	AC	AC	CC	AC	AC	AC	AC	AC	AC	AC	CC	AC	AC	AC	AC	AC	CC	CC	CC	AC	AC	CC	AC	AC	AC	AC	AC	AC	CC	CC	CC	CC	CC	CC	CC	CC	CC
AX-166526666	1	94.5516	AC	AC	AA	CC	CC	AC	AC	AC	AC	AC	AC	AC	AA	AC	AC	CC	AC	AC	CC	CC	AA	CC	AC	AC	CC	CC	AA	AA	AA	AC	AC	AA	CC	AC	AC	AC	AC	AC	AC	AA	AC	AA	AC	AA	AA	AC	AA
AX-166503143	1	94.8481	AA	AC	AC	AC	AC	AA	AC	AC	AA	AC	AA	AA	AA	AC	AC	AA	AA	AA	AA	AA	AA	AA	AA	AA	AA	AA	AA	AA	AA	AA	AA	AA	AA	AA	AA	AA	AA	AA	AC	AA	AC	AA	AA	AA	AC	AC	AA
AX-166509154	1	94.9722	CC	AC	CC	CC	CC	AC	AC	AC	CC	AC	AC	AC	CC	CC	CC	AC	AC	AC	CC	AC	AC	CC	CC	CC	AC	CC	AC	AC	AC	AC	AC	AC	AC	CC	CC	CC	AC	CC	AC	AA	AC	AC	AC	AC	AC	AC	AC
AX-123357167	1	94.976	CC	CC	CC	CC	CC	CC	CC	CC	CC	CC	CC	CC	CC	CC	CC	CC	CC	CC	CC	CC	CC	CC	CC	CC	CC	CC	CC	CC	CC	CC	CC	CC	CC	CC	CC	CC	CC	CC	CC	CC	CC	CC	CC	CC	CC	CC	CC
AX-166503144	1	95.022	AC	AC	CC	AA	AA	AC	AC	AC	AC	AC	AC	AC	CC	AC	AC	AA	AC	AC	AA	AA	CC	AA	AC	AC	AA	AA	CC	CC	CC	AC	AC	CC	AA	AC	AC	AC	AC	AC	AC	CC	AC	CC	AC	CC	CC	AC	CC
AX-166503145	1	95.0639	CC	AA	AC	AC	AC	AC	AC	AC	AC	AC	AC	AC	AC	AC	AC	AC	AA	AC	AC	AC	AC	AC	AC	AC	AC	AC	AC	AC	AC	AC	AC	AC	AC	AC	AC	AC	AC	AC	NA	AA	AA	AA	AA	AA	AA	AA	AA
AX-123365135	1	95.4315	AA	CC	AC	AC	AC	AC	AC	AC	AC	AC	AC	AC	AC	AC	AC	AC	CC	AC	AC	AC	AC	AC	AC	AC	AC	AC	AC	AC	AC	AC	AC	AC	AC	AC	AC	AC	AC	AC	AC	AC	AA	CC	CC	AC	CC	AC	AA
AX-166517626	1	95.4601	AC	AC	AA	CC	CC	AC	AC	AC	AC	AC	AC	AC	AA	AC	AC	CC	AC	AC	CC	CC	AA	CC	AC	AC	CC	NA	NA	AA	AA	AC	AC	AA	CC	AC	AC	AC	AC	AC	AC	AA	AC	AA	AC	AA	AA	AC	AA
AX-166511106	1	95.464	AC	CC	CC	CC	CC	AC	AC	CC	AC	AC	AC	CC	CC	AC	CC	CC	CC	CC	AC	AC	CC	CC	AC	AC	AC	CC	AC	CC	AC	CC	CC	AC	CC	CC	AC	CC	CC	AC	CC	CC	CC	CC	CC	CC	CC	CC	CC
AX-166503146	1	95.475	AC	AC	AA	CC	CC	AC	AC	AC	AC	AC	AC	AC	AA	AC	AC	CC	AC	AC	CC	CC	AA	CC	AC	AC	CC	CC	AA	AA	AA	AC	AC	AA	CC	AC	AC	AC	AC	AC	AC	AA	AC	AA	AC	AA	AA	AC	AA
AX-166526676	1	95.4964	AC	AC	AA	CC	CC	AC	AC	AC	AC	AC	AC	AC	AA	AC	AC	CC	AC	AC	CC	CC	AA	CC	AC	AC	CC	CC	AA	AA	AA	AC	AC	AA	CC	AC	AC	AC	AC	AC	AC	AA	AC	AA	AC	AA	AA	AC	AA
AX-166503147	1	95.5057	AC	AA	AA	AA	AA	AC	AC	AA	AC	AC	AC	AA	AA	AC	AA	AA	AA	AA	AC	AC	AA	AA	AC	AC	AC	AA	AC	AA	AC	AA	AA	AC	AA	AA	AC	AA	AA	AC	AA	AA	AA	AA	AA	AA	AA	AA	AA
AX-166520504	1	95.621	AC	AC	CC	AA	AA	AC	AC	AC	AC	AC	AC	AC	CC	AC	AC	AA	AC	AC	AA	AA	CC	AA	AC	AC	AA	AA	CC	CC	CC	AC	AC	CC	AA	AC	AC	AC	AC	AC	CC	CC	CC	CC	CC	CC	CC	CC	CC
AX-166518643	1	95.6243	AC	CC	AC	AC	AC	CC	CC	AC	CC	CC	CC	AC	AC	CC	AC	AC	CC	AC	CC	CC	AC	AC	CC	CC	CC	AC	CC	AC	CC	AC	AC	CC	AC	AC	CC	AC	AC	CC	CC	CC	CC	CC	CC	CC	CC	CC	CC
AX-166511107	1	95.6343	AC	AA	AC	AC	AC	AC	AC	AC	AC	AC	AC	AC	AC	AC	AC	AC	AA	AC	AC	AC	AC	AC	AC	AC	AC	AC	AC	AC	AC	AC	AC	AC	AC	AC	AC	AC	AC	AC	AA	AA	AA	AA	AA	AA	AA	AA	AA
AX-123360267	1	95.6596	AA	AA	AA	AA	AA	AA	AA	AA	AA	AA	AA	AA	AA	AA	AA	AA	AC	AA	AC	AA	AC	AC	AC	AA	AC	AC	AA	AA	AC	AA	AA	AA	AC	AC	AC	AC	AA	AA	AA	AC	AA	AC	AC	AC	AC	AA	AA
AX-166518644	1	95.7279	AC	CC	AC	AC	AC	CC	CC	AC	CC	CC	CC	AC	AC	CC	AC	AC	CC	AC	CC	CC	AC	AC	CC	CC	CC	CC	CC	AC	CC	AC	AC	CC	AC	AC	CC	AC	AC	CC	CC	CC	CC	CC	CC	CC	CC	CC	CC
AX-166511108	1	95.7288	AC	AC	AC	CC	CC	AC	AC	AC	AC	AC	AC	AC	AA	AC	AC	CC	AC	AC	CC	CC	AA	CC	AC	AC	CC	CC	AA	AC	AA	AC	AC	AA	CC	AC	AC	AC	AC	AC	AC	AA	AC	AA	AC	AA	AA	AC	AA
AX-166520506	1	95.7318	AC	AC	AA	NA	CC	AC	AC	AC	AC	AC	AC	AC	AA	AC	AC	CC	AC	AC	CC	CC	AA	AC	AC	AC	CC	CC	AA	AA	AA	AC	AC	AA	NA	AC	AC	AC	AC	AC	AC	AA	AC	AA	AC	AA	AA	AC	AA
AX-123366850	1	96.1342	AA	AC	AA	AA	AA	AC	AA	AA	AC	AA	AC	AC	AC	AA	AA	AC	CC	AC	AC	AC	AC	AC	AC	AC	AC	AC	AC	AC	AC	AC	AC	AC	AC	AC	AC	AC	AC	AC	AC	CC	AC	CC	CC	CC	AC	AC	CC
AX-166520507	1	96.1406	AC	CC	CC	CC	CC	AC	AC	CC	AC	AC	AC	CC	CC	AC	CC	CC	CC	CC	AC	AC	CC	CC	AC	AC	AC	NA	AC	CC	AC	CC	CC	AC	CC	CC	AC	CC	CC	AC	CC	CC	CC	CC	CC	CC	CC	CC	CC
AX-166517627	1	96.3048	AA	AC	AC	AA	AA	NA	AC	AA	AC	AA	AA	AC	AC	AA	AA	AA	AC	AA	AA	AA	AC	AA	AA	AC	AA	AA	AC	AC	AC	AA	AC	AC	AA	AA	AC	AA	AC	AA	AC	CC	AC	CC	AC	CC	CC	AC	CC
AX-166511111	1	96.317	AC	CC	AC	AC	AC	CC	CC	CC	AC	CC	CC	CC	AC	AC	AC	CC	CC	CC	AC	CC	CC	AC	AC	AC	CC	AC	CC	CC	CC	CC	CC	CC	CC	AC	AC	AC	CC	AC	CC	CC	CC	CC	CC	CC	CC	CC	CC
AX-166503148	1	96.3272	AA	CC	AC	AC	AC	AC	AC	AC	AC	AC	AC	AC	AC	AC	AC	AC	AC	AC	AA	AC	AA	AA	AA	AC	AA	AA	AC	AC	AA	AC	AC	AC	AA	AA	AA	AA	AC	AC	AC	AA	AA	AC	AC	AA	AC	AC	AA
AX-166503149	1	96.3766	AC	CC	AC	AC	AC	CC	CC	AC	CC	CC	CC	AC	AC	CC	AC	AC	CC	AC	CC	CC	AC	AC	CC	CC	CC	AC	CC	AC	CC	AC	AC	CC	AC	AC	CC	AC	AC	CC	CC	CC	CC	CC	CC	CC	CC	CC	CC
AX-166518645	1	96.4629	AC	CC	AC	AC	AC	CC	CC	CC	AC	CC	CC	CC	AC	AC	AC	CC	AC	CC	AC	CC	AC	AC	AC	AC	AC	AC	CC	CC	AC	CC	CC	CC	AC	AC	AC	AC	CC	AC	CC	AC	CC	AC	AC	AC	AC	CC	CC
AX-166519009	1	96.4808	AC	AC	AA	CC	CC	AC	AC	AC	AC	AC	AC	AC	AA	AC	AC	CC	AC	AC	CC	CC	AA	CC	AC	AC	CC	CC	AA	AA	AA	AC	AC	AA	CC	AC	AC	AC	AC	AC	AA	AA	AA	AA	AA	AA	AA	AA	AA
AX-166520508	1	96.7277	AC	AC	CC	AA	AA	AC	AC	AC	AC	AC	AC	AC	CC	AC	AC	AA	AC	AC	AA	AA	CC	AA	AC	AC	AA	AA	CC	CC	CC	AC	AC	CC	AA	AC	AC	AC	AC	AC	AC	CC	AC	CC	AC	CC	CC	AC	CC
AX-89819239	1	96.8885	AA	AA	AA	AA	AA	AA	AA	AA	AA	AA	AA	AA	AA	AA	AA	AA	AA	AA	AA	AA	AA	AA	AA	AA	AA	AA	AA	AA	AA	AA	AA	AA	AA	AA	AA	AA	AA	AA	AA	AA	AA	AA	AA	AA	AA	AA	AA
AX-166511112	1	96.912	AC	CC	AC	AC	AC	CC	CC	AC	CC	CC	CC	AC	AC	CC	AC	NA	CC	AC	CC	CC	AC	AC	CC	CC	CC	AC	CC	AC	CC	AC	AC	CC	AC	AC	CC	AC	AC	CC	CC	CC	CC	CC	CC	CC	CC	CC	CC
AX-166517628	1	97.0339	CC	AC	AC	CC	CC	CC	AC	CC	AC	CC	CC	AC	AC	CC	CC	CC	AC	CC	CC	CC	AC	CC	CC	AC	CC	CC	AC	AC	AC	CC	AC	AC	CC	CC	AC	CC	AC	CC	AC	AA	AC	AA	AC	AA	AA	AC	AA
AX-166503150	1	97.0824	AA	AC	AA	AA	AA	AC	AC	AC	AA	AC	AC	AC	AA	AA	AA	AC	AC	AC	AA	AC	AC	AA	AA	AA	AC	AA	AC	AC	AC	AC	AC	AC	AC	AA	AA	AA	AC	AA	AC	CC	AC	AC	AC	AC	AC	AC	AC
AX-123366851	1	97.0892	AA	CC	AC	AC	AC	AC	AC	AC	AC	AC	AC	AC	AC	AC	AC	AC	CC	AC	AC	AC	AC	AC	AC	AC	AC	AC	AC	AC	AC	AC	AC	AC	AC	AC	AC	AC	AC	AC	AC	AC	AA	CC	CC	AC	CC	AC	AA
AX-166511113	1	97.105	AA	AA	AA	AA	AA	AA	AA	AA	AA	AA	AA	AA	AA	AA	AA	AA	AA	AA	AA	AA	AA	AA	AA	AA	AA	AA	AA	AA	AA	AA	AA	AA	AA	AA	AA	AA	AA	AA	AC	AA	AC	AA	AC	AA	AA	AC	AA
AX-166520510	1	97.2014	CC	CC	CC	CC	CC	CC	CC	CC	CC	CC	CC	CC	CC	CC	CC	CC	CC	CC	CC	CC	CC	CC	CC	CC	CC	CC	CC	CC	CC	CC	CC	CC	CC	CC	CC	CC	CC	CC	AC	CC	AC	CC	AC	CC	CC	AC	CC
AX-166509647	1	97.2192	AA	AA	AA	AA	AA	AA	AA	AA	AA	AA	AA	AA	AA	AA	AA	AA	AA	AA	AA	AA	AA	AA	AA	AA	AA	AA	AA	AA	AA	AA	AA	AA	AA	AA	AA	AA	AA	AA	AC	AA	AC	AA	AC	AA	AA	AC	AA
AX-166520511	1	97.2379	CC	CC	CC	CC	CC	CC	CC	CC	CC	CC	CC	CC	CC	CC	CC	CC	CC	CC	CC	CC	CC	CC	CC	CC	CC	CC	CC	CC	CC	CC	CC	CC	CC	CC	CC	CC	CC	CC	AC	CC	AC	CC	AC	CC	CC	AC	CC
AX-166526679	1	97.3588	CC	AC	AC	CC	CC	CC	AC	CC	AC	CC	CC	AC	AC	CC	CC	CC	AC	CC	CC	CC	AC	CC	CC	AC	CC	CC	AC	AC	AC	CC	AC	AC	CC	CC	AC	CC	AC	CC	AA	AA	AA	AA	AA	AA	AA	AA	AA
AX-123366852	1	97.3599	CC	AA	AC	AC	AC	AC	AC	AC	AC	AC	AC	AC	AC	AC	AC	AC	AA	AC	AC	AC	AC	AC	AC	AC	AC	AC	AC	AC	AC	AC	AC	AC	AC	AC	AC	AC	AC	AC	AC	AC	CC	AA	AA	AC	AA	AC	CC
AX-166517629	1	97.3662	AC	CC	AC	AC	AC	CC	CC	CC	AC	CC	CC	CC	AC	AC	AC	CC	CC	CC	AC	CC	CC	AC	AC	AC	CC	NA	CC	CC	CC	CC	CC	CC	CC	AC	AC	AC	CC	AC	CC	CC	CC	CC	CC	CC	CC	CC	CC
AX-166503151	1	97.4531	AC	AA	AA	AA	AA	AC	AC	AA	AC	AC	AC	AA	AA	AC	AA	AA	AA	AA	AC	AC	AA	AA	AC	AC	AC	AA	AC	AA	AC	AA	AA	AC	AA	AA	AC	AA	AA	AC	AA	AA	AA	AA	AA	AA	AA	AA	AA
AX-166517630	1	97.473	AA	AC	AC	AA	AA	AA	AC	AA	AC	AA	AA	AC	AC	AA	AA	AA	AC	AA	AA	AA	AC	AA	AA	AC	AA	AA	AC	AC	AC	AA	AC	AC	AA	AA	AC	AA	AC	AA	AC	CC	AC	CC	AC	CC	CC	AC	CC
AX-166503152	1	97.5802	AC	CC	AC	AC	AC	CC	CC	CC	AC	CC	CC	CC	AC	AC	AC	CC	CC	CC	AC	CC	CC	AC	AC	AC	CC	AC	CC	CC	CC	CC	CC	CC	CC	AC	AC	AC	CC	AC	CC	CC	CC	CC	CC	CC	CC	CC	CC
AX-166511116	1	97.5811	AC	AA	AC	AC	AC	AA	AA	AC	AA	AA	AA	AC	AC	AA	AC	AC	AA	AC	AA	AA	AC	AC	AA	AA	AA	AC	AA	AC	AA	AC	AC	AA	AC	AC	AA	AC	AC	AA	AA	AA	AA	AA	AA	AA	AA	AA	AA
AX-166520512	1	97.6709	AA	CC	NA	NA	NA	NA	NA	NA	NA	NA	NA	NA	NA	NA	NA	NA	CC	NA	NA	NA	NA	NA	NA	NA	NA	NA	NA	NA	NA	NA	NA	NA	NA	NA	NA	NA	NA	NA	CC	CC	CC	CC	CC	CC	CC	CC	CC
AX-123433833	1	97.6894	AA	CC	AC	AC	AC	AC	AC	AC	AC	AC	AC	AC	AC	AC	AC	AC	CC	AC	AC	AC	AC	AC	AC	AC	AC	AC	AC	AC	AC	AC	AC	AC	AC	AC	AC	AC	AC	AC	AC	AC	AA	CC	CC	AC	CC	AC	AA
AX-166527149	1	97.6965	CC	AC	AC	CC	CC	CC	AC	CC	AC	CC	CC	AC	AC	CC	CC	CC	AC	CC	CC	CC	AC	CC	CC	AC	CC	CC	AC	AC	AC	CC	AC	AC	CC	CC	AC	CC	AC	CC	AC	AA	AC	AA	AC	AA	AA	AC	AA
AX-166509155	1	97.7428	AC	CC	CC	CC	CC	AC	AC	CC	AC	AC	AC	CC	CC	AC	CC	CC	CC	CC	AC	AC	CC	CC	AC	AC	AC	CC	AC	CC	AC	CC	CC	AC	CC	CC	AC	CC	CC	AC	CC	CC	CC	CC	CC	CC	CC	CC	CC
AX-89907242	1	97.7548	AC	CC	AC	AC	AC	CC	CC	CC	AC	CC	CC	CC	AC	AC	AC	CC	CC	CC	AC	CC	CC	AC	AC	AC	CC	AC	CC	CC	CC	CC	CC	CC	CC	AC	AC	AC	CC	AC	CC	CC	CC	CC	CC	CC	CC	CC	CC
AX-166520513	1	97.7602	AA	AA	AA	AA	AA	AA	AA	AA	AA	AA	AA	AA	AA	AA	AA	AA	AA	AA	AA	AA	AA	AA	AA	AA	AA	AA	AA	AA	AA	AA	AA	AA	AA	AA	AA	AA	AA	AA	AC	AA	AC	AA	AC	AA	AA	AC	AA
AX-166511118	1	97.7773	AC	AA	AC	AA	AA	AC	AA	AC	AA	AC	AC	AA	AC	AC	AC	AA	AA	AC	AA	AA	AC	AA	AC	AA	AA	AA	AC	AC	AC	AC	AA	AC	AA	AC	AA	AC	AA	AC	AA	AA	AA	AA	AA	AA	AA	AA	AA
AX-166511119	1	97.7779	AC	AA	AC	AC	AC	AA	AA	AA	AC	AA	AA	AA	AC	AC	AC	AA	AA	AA	AC	AA	AA	AC	AC	AC	AA	AC	AA	AA	AA	AA	AA	AA	AA	AC	AC	AC	AA	AC	AA	AA	AA	AA	AA	AA	AA	AA	AA
AX-166520514	1	97.8552	AC	AA	AC	AC	AC	AA	AA	AA	AC	AA	AA	AA	AC	AC	AC	AA	AA	AA	AC	AA	AA	AC	AC	AC	AA	AC	AA	AA	AA	AA	AA	AA	AA	AC	AC	AC	AA	AC	AA	AA	AA	AA	AA	AA	AA	AA	AA
AX-166511120	1	97.8622	AA	AA	AA	AA	AA	AA	AA	AA	AA	AA	AA	AA	AA	AA	AA	AA	AC	AA	AC	AA	AC	AC	AC	AA	AC	AC	AA	AA	AC	AA	AA	AA	AC	AC	AC	AC	AA	AA	AA	NA	AA	AC	AC	AC	AC	AA	AA
AX-166509156	1	97.8861	AC	CC	CC	CC	CC	AC	AC	CC	AC	AC	AC	CC	CC	AC	CC	CC	CC	CC	AC	AC	CC	CC	AC	AC	AC	CC	AC	CC	AC	CC	CC	AC	CC	CC	AC	CC	CC	AC	CC	CC	CC	CC	CC	CC	CC	CC	CC
AX-166519657	1	97.8915	AA	AA	AA	AA	AA	AA	AA	AA	AA	AA	AA	AA	AA	AA	AA	AA	AA	AA	AA	AA	AA	AA	AA	AA	AA	AA	AA	AA	AA	AA	AA	AA	AA	AA	AA	AA	AA	AA	AC	AA	AC	AA	AC	AA	AA	AC	AA
AX-166520515	1	97.9183	AC	CC	AC	AC	AC	CC	CC	AC	CC	CC	CC	AC	AC	CC	AC	AC	CC	AC	CC	CC	AC	AC	CC	CC	CC	AC	CC	AC	CC	AC	AC	CC	AC	AC	CC	AC	AC	CC	CC	CC	CC	CC	CC	CC	CC	CC	CC
AX-166527153	1	98.0695	AA	AC	AC	AA	AA	AA	AC	AA	AC	AA	AA	AC	AC	AA	AA	AA	AC	AA	AA	AA	AC	AA	AA	AC	AA	AA	AC	AC	AC	AA	AC	AC	AA	AA	AC	AA	AC	AA	AC	CC	AC	CC	AC	CC	CC	AC	CC
AX-166520516	1	98.0771	AC	AA	AC	AA	AA	AC	AA	AC	AA	AC	AC	AA	AC	AC	AC	AA	AA	AC	AA	AA	AC	AA	AC	AA	AA	AA	AC	AC	AC	AC	AA	AC	AA	AC	AA	AC	AA	AC	AA	AA	AA	AA	AA	AA	AA	AA	AA
AX-166511121	1	98.0831	AC	CC	AC	AC	AC	CC	CC	CC	AC	CC	CC	CC	AC	AC	AC	CC	CC	CC	AC	CC	CC	AC	AC	AC	CC	AC	CC	CC	CC	CC	CC	CC	CC	AC	AC	AC	CC	AC	CC	CC	CC	CC	CC	CC	CC	CC	CC
AX-166511122	1	98.0843	CC	AC	CC	CC	CC	AC	CC	CC	AC	CC	AC	AC	AC	CC	CC	AC	AA	AC	AC	AC	AC	AC	AC	AC	AC	AC	AC	AC	AC	AC	AC	AC	AC	AC	AC	AC	AC	AC	AC	AA	AC	AA	AA	AA	AC	AC	AA
AX-166503155	1	98.4855	CC	CC	CC	CC	CC	CC	CC	CC	CC	CC	CC	CC	CC	CC	CC	CC	AC	CC	AC	CC	AC	AC	AC	CC	AC	AC	CC	CC	AC	CC	CC	CC	AC	AC	AC	AC	CC	CC	CC	AC	CC	AC	AC	AC	AC	CC	CC
AX-166526661	1	98.6459	AC	AC	CC	AA	AA	AC	AC	AC	AC	AC	AC	AC	CC	AC	AC	AA	AC	AC	AA	AA	CC	AA	AC	AC	AA	AA	CC	CC	CC	AC	AC	CC	AA	AC	AC	AC	AC	AC	AA	AC	AA	AA	AA	AA	AC	AC	AC
AX-166511124	1	98.8267	AC	AA	AA	AA	AA	AC	AC	AA	AC	AC	AC	AA	AA	AC	AA	AA	AA	AA	AC	AC	AA	AA	AC	AC	AC	AA	AC	AA	AC	AA	AA	AC	AA	AA	AC	AA	AA	AC	AA	AA	AA	AA	AA	AA	AA	AA	AA
AX-166511125	1	98.909	AC	AC	AA	CC	CC	AC	AC	AC	AC	AC	AC	AC	AA	AC	AC	CC	AC	AC	CC	CC	AA	CC	AC	AC	CC	CC	AA	AA	AA	AC	AC	AA	CC	AC	AC	AC	AC	AC	CC	AC	CC	CC	CC	CC	AC	AC	AC
AX-166511126	1	98.9095	AA	AA	AA	AA	AA	AA	AA	AA	AA	AA	AA	AA	AA	AA	AA	AA	AA	AA	AA	AA	AA	AA	AA	AA	AA	AA	AA	AA	AA	AA	AA	AA	AA	AA	AA	AA	AA	AA	AC	AA	AC	AA	AC	AA	AA	AC	AA
AX-123363551	1	98.9491	AC	AC	CC	AA	AA	AC	AC	AC	AC	AC	AC	AC	CC	AC	AC	AA	AC	AC	AA	AA	CC	AA	AC	AC	AA	AA	CC	CC	CC	AC	AC	CC	AA	AC	AC	AC	AC	AC	AA	AC	AA	AA	AA	AA	AC	AC	AC
AX-166503156	1	99.0732	AC	AC	CC	AA	AA	AC	AC	AC	AC	AC	AC	AC	CC	AC	AC	AA	AC	AC	AA	AA	CC	AA	AC	AC	AA	AA	CC	CC	CC	AC	AC	CC	NA	AC	AC	AC	AC	AC	AA	AC	AA	AA	AA	AA	AC	AC	AC
AX-166510146	1	99.0775	AA	AC	AC	AC	AC	AA	AA	AC	AA	AA	AA	AC	AC	AA	AC	AC	AC	AC	AA	AA	AC	AC	AA	AA	AA	AC	AA	AC	AA	AC	AC	AA	AC	AC	AA	AC	AC	AA	AC	CC	AC	AC	AC	AC	AC	AC	AC
AX-166520519	1	99.4642	AA	AC	AA	AC	AA	AC	AA	AC	AA	AC	AA	AA	AA	AA	AA	AC	AA	AA	AA	AA	AA	AA	AA	AA	AA	AA	AA	AA	AA	AA	AA	AA	AA	AA	AA	AA	AA	AA	AA	AA	AA	AA	AA	AA	AA	AA	AA
AX-166503157	1	99.4679	AC	AA	AC	AC	AC	AA	AA	AA	AC	AA	AA	AA	AC	AC	AC	AA	AA	AA	AC	AA	AA	AC	AC	AC	AA	AC	AA	AA	AA	AA	AA	AA	AA	AC	AC	AC	AC	AC	AA	AA	AA	AA	AA	AA	AA	AA	AA
AX-123365137	1	99.4935	AA	AC	AC	AC	AC	AC	AC	AC	AA	AC	AA	AA	AA	AC	AC	AA	AA	AA	AA	AA	AA	AA	AA	AA	AA	AA	AA	AA	AA	AA	AA	AA	AA	AA	AA	AA	AA	AA	AC	AA	AC	AA	AA	AA	AC	AC	AA
AX-166519465	1	99.4972	AC	CC	CC	CC	CC	AC	AC	CC	AC	AC	AC	CC	CC	AC	CC	CC	CC	CC	NA	AC	CC	CC	AC	AC	AC	CC	AC	CC	AC	CC	CC	AC	CC	CC	AC	CC	CC	AC	CC	CC	CC	CC	CC	CC	CC	CC	CC
AX-166520520	1	99.504	AC	AA	AC	AC	AC	AA	AA	AC	AA	AA	AA	AC	AC	AA	AC	AC	AA	AC	AA	AA	AC	AC	AA	AA	AA	AC	AA	AC	AA	AC	AC	AA	AC	AC	AA	AC	AC	AA	AA	AA	AA	AA	AA	AA	AA	AA	AA
AX-166503158	1	99.5407	AA	AC	AC	AC	AC	AC	AC	AC	AA	AC	AA	AA	AA	AC	AC	AA	AA	AA	AA	AA	AA	AA	AA	AA	AA	AA	AA	AA	AA	AA	AA	AA	AA	AA	AA	AA	AA	AA	AC	AA	AC	AA	AA	AA	AC	AC	AA
AX-166503159	1	99.5488	CC	AC	AC	CC	CC	CC	AC	CC	AC	CC	CC	AC	AC	CC	CC	CC	AC	CC	CC	CC	AC	CC	CC	AC	CC	CC	AC	AC	AC	CC	AC	AC	CC	CC	AC	CC	AC	CC	AC	AA	AC	NA	AC	AA	AA	AC	AA
AX-166503160	1	99.5723	AC	AC	CC	AA	AA	AC	AC	AC	AC	AC	AC	AC	CC	AC	AC	AA	AC	AC	AA	AA	CC	AA	AC	AC	AA	AA	CC	CC	CC	AC	AC	CC	AA	AC	AC	AC	AC	AC	AC	CC	AC	CC	AC	CC	CC	AC	CC
AX-166520521	1	99.5903	AC	CC	AC	AC	AC	CC	CC	AC	CC	CC	CC	AC	AC	CC	AC	AC	CC	AC	CC	CC	AC	AC	CC	CC	CC	AC	CC	AC	CC	AC	AC	CC	AC	AC	CC	AC	AC	CC	CC	CC	CC	CC	CC	CC	CC	CC	CC
AX-166511129	1	99.5962	CC	AC	AC	AC	AC	AC	AC	AC	CC	AC	CC	CC	CC	AC	AC	CC	CC	CC	CC	CC	CC	CC	CC	CC	CC	CC	CC	CC	CC	CC	CC	CC	CC	CC	CC	CC	CC	CC	AC	CC	AC	CC	CC	CC	AC	AC	CC
AX-166511130	1	99.6572	AA	AA	AA	AA	AA	AA	AA	AA	AA	AA	AA	AA	AA	AA	AA	AA	AA	AA	AA	AA	AA	AA	AA	AA	AA	AA	AA	AA	AA	AA	AA	AA	AA	AA	AA	AA	AA	AA	AA	AA	AA	AA	AA	AA	AA	AA	AA
AX-166520522	1	99.7706	AC	AC	AA	CC	CC	AC	AC	AC	AC	AC	AC	AC	AA	AC	AC	CC	AC	AC	CC	CC	AA	CC	AC	AC	CC	CC	AA	AA	AA	AC	AC	AA	CC	AC	AC	AC	AC	AC	AC	AA	AC	AA	AC	AA	AA	AC	AA
AX-166519658	1	99.7778	AA	AC	AC	AA	AA	AA	AC	AA	AC	AA	AA	AC	AC	AA	AA	AA	AC	AA	AA	AA	AC	AA	AA	AC	AA	NA	AC	AC	AC	AA	AC	AC	AA	AA	AC	AA	AC	AA	AC	CC	AC	CC	AC	CC	CC	AC	CC
AX-166511131	1	99.8895	AC	AC	CC	AA	AA	AC	AC	AC	AC	AC	AC	AC	CC	AC	AC	AA	AC	AC	AA	AA	CC	AA	AC	AC	AA	AA	CC	CC	CC	AC	AC	CC	AA	AC	AC	AC	AC	AC	CC	CC	CC	CC	CC	CC	CC	CC	CC
AX-166511132	1	99.8959	AA	AA	AA	AA	AA	AA	AA	AA	AA	AA	AA	AA	AA	AA	AA	AA	AA	AA	AA	AA	AA	AA	AA	AA	AA	AA	AA	AA	AA	AA	AA	AA	AA	AA	AA	AA	AA	AA	AC	AA	AC	AA	AC	AA	AA	AC	AA
AX-166519738	1	100.059	AC	AC	CC	AA	AA	AC	AC	AC	AC	AC	AC	AC	CC	AC	AC	AA	AC	AC	AA	AA	CC	AA	AC	AC	AA	AA	CC	CC	CC	AC	AC	CC	AA	AC	AC	AC	AC	AC	CC	CC	CC	CC	CC	CC	CC	CC	CC
AX-166518581	1	100.075	NA	CC	AC	AC	NA	AC	AC	AC	AC	AC	AC	AC	AC	AC	AC	AC	CC	AC	AC	AC	AC	AC	AC	AC	AC	AC	AC	AC	AC	AC	NA	AC	AC	AC	AC	AC	AC	AC	CC	CC	CC	CC	CC	CC	CC	CC	CC
AX-166510302	1	100.106	AC	AA	AC	AA	AA	AC	AA	AC	AA	AC	AC	AA	AC	AC	AC	AA	AA	AC	AA	AA	AC	AA	AC	AA	AA	AA	AC	AC	AC	AC	AA	AC	AA	AC	AA	AC	AA	AC	AA	AA	AA	AA	AA	AA	AA	AA	AA
AX-89815806	1	100.108	AC	CC	AC	CC	CC	AC	CC	AC	CC	AC	AC	CC	AC	AC	AC	CC	CC	AC	CC	CC	AC	CC	AC	CC	CC	CC	AC	AC	AC	AC	CC	AC	CC	AC	CC	AC	CC	AC	CC	CC	CC	CC	CC	CC	CC	CC	CC
AX-166519739	1	100.147	CC	AC	AC	CC	AC	AC	AC	AC	CC	CC	CC	CC	AC	AC	CC	AC	AA	AC	AC	AC	AC	AC	AC	AC	AC	AC	AC	AC	AC	AC	AC	AC	AC	AC	AC	AC	AC	AC	AC	AC	AA	AA	AA	AA	AC	AC	AC
AX-166518582	1	100.153	CC	AC	AC	CC	AC	AC	AC	AC	CC	CC	CC	CC	AC	AC	CC	AC	AA	AC	AC	AC	AC	AC	AC	AC	AC	AC	AC	AC	AC	AC	AC	AC	AC	AC	AC	AC	AC	AC	AC	AC	AA	AA	AA	AA	AC	AC	AC
AX-166517508	1	100.829	AC	AC	CC	AA	AA	AC	AC	AC	AC	AC	AC	AC	CC	AC	AC	AA	AC	AC	AA	AA	CC	AA	AC	AC	AA	AA	CC	CC	CC	AC	AC	CC	AA	AC	AC	AC	AC	AC	AC	CC	AC	CC	AC	CC	CC	AC	CC
AX-123359904	1	100.939	CC	AC	CC	CC	CC	CC	CC	CC	AC	CC	AC	AC	AC	CC	CC	CC	AC	AC	AC	AC	AC	AC	AC	AC	AC	AC	AC	AC	AC	NA	AC	AC	AC	AC	AC	AC	AC	AC	AC	AA	AC	AC	AC	AC	AC	AC	AC
AX-166526664	1	100.942	AC	AC	CC	AA	AA	AC	AC	AC	AC	AC	AC	AC	CC	AC	AC	AA	AC	AC	AA	AA	CC	AA	AC	AC	AA	AA	CC	CC	CC	AC	AC	CC	AA	AC	AC	AC	AC	AC	AC	CC	AC	CC	AC	CC	CC	AC	CC
AX-89856698	1	100.943	AA	AC	AA	AA	AA	AA	AA	AA	AC	AA	AC	AC	AC	AA	AA	AC	AC	AC	AC	AC	AC	AC	AC	AC	AC	AC	AC	AC	AC	AC	AC	AC	AC	AC	AC	AC	AC	AC	AC	CC	AC	AC	AC	AC	AC	AC	AC
AX-166519740	1	100.948	CC	CC	CC	CC	CC	CC	CC	CC	CC	CC	CC	CC	CC	CC	CC	CC	AC	CC	AC	CC	AC	AC	AC	CC	AC	AC	CC	CC	AC	CC	CC	CC	AC	AC	AC	AC	CC	CC	CC	AC	CC	AC	AC	AC	AC	CC	CC
AX-166509091	1	100.959	CC	AA	AC	AC	AC	AC	AC	AC	NA	AC	AC	AC	AC	AC	AC	AC	AC	AC	CC	AC	CC	CC	CC	AC	CC	CC	AC	AC	CC	AC	AC	AC	CC	CC	CC	CC	AC	AC	AC	CC	CC	AC	AC	CC	AC	CC	CC
AX-166519741	1	100.961	CC	AC	AC	AC	AC	AC	AC	AC	CC	AC	CC	CC	CC	AC	AC	CC	CC	CC	CC	CC	CC	CC	CC	CC	CC	CC	CC	CC	CC	CC	CC	CC	CC	CC	CC	CC	CC	CC	AC	CC	AC	CC	CC	CC	AC	AC	CC
AX-166510304	1	100.966	AC	AC	AA	CC	CC	AC	AC	AC	AC	AC	AC	AC	AA	AC	AC	CC	AC	AC	CC	CC	AA	CC	AC	AC	CC	CC	AA	AA	AA	AC	AC	AA	CC	AC	AC	AC	AC	AC	AC	AA	AC	AA	AC	AA	AA	AC	AA
AX-166518583	1	101.238	CC	CC	CC	CC	CC	CC	CC	CC	CC	CC	CC	CC	CC	CC	CC	CC	AC	CC	AC	CC	AC	AC	AC	CC	AC	AC	CC	CC	AC	CC	CC	CC	AC	AC	AC	AC	CC	CC	CC	NA	CC	AC	AC	AC	AC	CC	CC
AX-166510121	1	101.247	AC	AA	AC	AC	AC	AA	AA	AA	AC	AA	AA	AA	AC	AC	AC	AA	AA	AA	AC	AA	AA	AC	AC	AC	AA	AC	AA	AA	AA	AA	AA	AA	AA	AC	AC	AC	AC	AC	AA	AA	AA	AA	AA	AA	AA	AA	AA
AX-166518584	1	101.335	AC	AA	AC	AC	AC	AA	AA	AC	AA	AA	AA	AC	AC	AA	AC	AC	AA	AC	AA	AA	AC	AC	AA	AA	AA	AC	AA	AC	AA	AC	AC	AA	AC	AC	AA	AC	AC	AA	AA	AA	AA	AA	AA	AA	AA	AA	AA
AX-166518585	1	101.336	AC	AC	CC	AA	AA	AC	AC	AC	AC	AC	AC	AC	CC	AC	AC	AA	AC	AC	AA	AA	CC	AA	AC	AC	AA	AA	CC	CC	CC	AC	AC	CC	AA	AC	AC	AC	AC	AC	AC	CC	AC	CC	AC	CC	CC	AC	CC
AX-166510122	1	101.363	CC	CC	CC	CC	CC	CC	CC	CC	CC	CC	CC	CC	CC	CC	CC	CC	CC	CC	CC	CC	CC	CC	CC	CC	CC	CC	CC	CC	CC	CC	CC	CC	CC	CC	CC	CC	CC	CC	AC	CC	AC	CC	AC	CC	CC	AC	CC
AX-166510128	1	101.363	AC	AC	AA	CC	CC	AC	AC	AC	AC	AC	AC	AC	AA	AC	AC	CC	AC	AC	CC	CC	AA	CC	AC	AC	CC	CC	AA	AA	AA	AC	AC	AA	CC	AC	AC	AC	AC	AC	AC	AA	AC	AA	AC	AA	AA	AC	AA
AX-166509600	1	101.384	CC	CC	CC	CC	CC	CC	CC	CC	CC	CC	CC	CC	CC	CC	CC	CC	CC	CC	NA	CC	NA	CC	NA	CC	NA	NA	CC	CC	NA	CC	CC	CC	CC	CC	NA	CC	CC	CC	CC	AC	CC	AC	NA	AC	AC	CC	CC
AX-166518586	1	101.388	AA	AA	AA	AA	AA	AA	AA	AA	AA	AA	AA	AA	AA	AA	AA	AA	AA	AA	AA	AA	AA	AA	AA	AA	AA	AA	AA	AA	AA	AA	NA	AA	AA	AA	AA	AA	AA	AA	AC	AA	AC	AA	AC	AA	AA	NA	AA
AX-166510130	1	101.408	CC	CC	CC	CC	CC	CC	CC	CC	CC	CC	CC	CC	CC	CC	CC	CC	AC	CC	AC	CC	CC	CC	AC	CC	AC	CC	CC	CC	AC	CC	CC	CC	CC	CC	AC	CC	CC	CC	CC	AC	CC	AC	AC	AC	AC	CC	CC
AX-123614260	1	101.41	AA	CC	AC	AC	AC	AC	AC	AC	AC	AC	AC	AC	AC	AC	AC	AC	CC	AC	AC	AC	AC	AC	AC	AC	AC	AC	AC	AC	AC	AC	AC	AC	AC	AC	AC	AC	AC	AC	AC	AC	AA	CC	CC	AC	CC	AA	AA
AX-123359905	1	101.417	AA	AA	AA	AA	AA	AA	AA	AA	AA	AA	AA	AA	AA	AA	AA	AA	AA	AA	AA	AA	AA	AA	AA	AA	AA	AA	AA	AA	AA	AA	AA	AA	AA	AA	AA	AA	AA	AA	AA	AA	AA	AA	AA	AA	AA	AA	AA
AX-166502468	1	101.418	AA	AA	AA	AA	AA	AA	AA	AA	AA	AA	AA	AA	AA	AA	AA	AA	AA	AA	AA	AA	AA	AA	AA	AA	AA	AA	AA	AA	AA	AA	AA	AA	AA	AA	AA	AA	AA	AA	AA	AA	AA	AA	AA	AA	AA	AA	AA
AX-166519744	1	101.439	AA	AA	AA	AA	AA	AA	AA	AA	AA	AA	AA	AA	AA	AA	AA	AA	AA	AA	AA	AA	AA	AA	AA	AA	AA	AA	AA	AA	AA	AA	AA	AA	AA	AA	AA	AA	AA	AA	AC	AA	AC	AA	AC	AA	AA	AC	AA
AX-166510134	1	101.447	CC	AC	AC	CC	CC	CC	AC	CC	AC	CC	CC	AC	AC	CC	CC	CC	AC	CC	CC	CC	AC	CC	CC	AC	CC	CC	AC	AC	AC	CC	AC	AC	CC	CC	AC	CC	AC	CC	AC	AA	AC	AA	AC	AA	AA	AC	AA
AX-166519746	1	101.448	CC	CC	CC	CC	CC	CC	CC	CC	CC	CC	CC	CC	CC	CC	CC	CC	AC	CC	AC	CC	AC	AC	AC	CC	AC	AC	CC	CC	AC	CC	CC	CC	AC	AC	AC	AC	CC	CC	CC	AC	CC	AC	AC	AC	AC	CC	CC
AX-166518590	1	101.45	AC	CC	AC	CC	CC	AC	CC	AC	CC	AC	AC	CC	AC	AC	AC	CC	CC	AC	CC	CC	AC	CC	AC	CC	CC	CC	AC	AC	AC	AC	CC	AC	CC	AC	CC	AC	CC	AC	CC	CC	CC	CC	CC	CC	CC	CC	CC
AX-123366791	1	101.454	AA	CC	AC	AC	AC	AC	AC	AC	AC	AC	AC	AC	AC	AC	AC	AC	CC	AC	AC	AC	AC	AC	AC	AC	AC	AC	AC	AC	AC	AC	AC	AC	AC	AC	AC	AC	AC	AC	AC	AC	AA	CC	CC	AC	CC	AA	AA
AX-123359906	1	101.469	AA	CC	AC	AC	AC	AC	AC	AC	AC	AC	AC	AC	AC	AC	AC	AC	CC	AC	AC	AC	AC	AC	AC	AC	AC	AC	AC	AC	AC	AC	AC	AC	AC	AC	AC	AC	AC	AC	AC	AC	AA	CC	CC	AC	CC	AA	AA
AX-166510157	1	101.827	AC	AC	AA	CC	CC	AC	AC	AC	AC	AC	AC	AC	AA	AC	AC	CC	AC	AC	CC	CC	AA	CC	AC	AC	CC	CC	AA	AA	AA	AC	AC	AA	CC	AC	AC	AC	AC	AC	AC	AA	AC	AA	AC	AA	AA	AC	AA
AX-123359908	1	101.938	CC	CC	CC	CC	CC	CC	CC	CC	CC	CC	CC	CC	CC	CC	CC	CC	CC	CC	CC	CC	CC	CC	CC	CC	CC	CC	CC	CC	CC	CC	CC	CC	CC	CC	CC	CC	CC	CC	CC	CC	CC	CC	CC	CC	CC	CC	CC
AX-166502469	1	101.95	AA	AC	AA	AA	AA	AC	AC	AC	AA	AC	AC	AC	AA	AA	AA	AC	AC	AC	AA	AC	AC	AA	AA	AA	AC	AA	AC	AC	AC	AC	AC	AC	AC	AA	AA	AA	AA	AA	AC	CC	AC	AC	AC	AC	AC	AC	AC
AX-166517509	1	101.976	AC	AC	CC	AA	AA	AC	AC	AC	AC	AC	AC	AC	CC	AC	AC	AA	AC	AC	AA	AA	CC	AA	AC	AC	AA	AA	CC	CC	CC	AC	AC	CC	AA	AC	AC	AC	AC	AC	AC	CC	AC	CC	AC	CC	CC	AC	CC
AX-166518591	1	102.838	AC	CC	AC	AC	AC	CC	CC	CC	AC	CC	CC	CC	AC	AC	AC	CC	CC	CC	AC	CC	CC	AC	AC	AC	CC	AC	CC	CC	CC	CC	CC	CC	CC	AC	AC	AC	CC	AC	CC	CC	CC	CC	CC	CC	CC	CC	CC
AX-89860402	1	102.845	AA	AC	AC	AC	AC	AA	AC	AC	AA	AC	AA	AA	AA	AC	AC	AA	AA	AA	AA	AA	AA	AA	AA	AA	AA	AA	AA	AA	AA	AA	AA	AA	AA	AA	AA	AA	AA	AA	AC	AA	AC	AA	AA	AA	AC	AC	AA
AX-89860424	1	102.845	AA	AC	AC	AC	AC	AA	AC	AC	AA	AC	AA	AA	AA	AC	AC	AA	AA	AA	AA	AA	AA	AA	AA	AA	AA	AA	AA	AA	AA	AA	AA	AA	AA	AA	AA	AA	AA	AA	AC	AA	AC	AA	AA	AA	AC	AC	AA
AX-166510305	1	102.886	AC	AC	CC	AA	AA	AC	AC	AC	AC	AC	AC	AC	CC	AC	AC	AA	AC	AC	AA	AA	CC	AA	AC	AC	AA	AA	CC	CC	CC	AC	AC	CC	AA	AC	AC	AC	AC	AC	AC	CC	AC	CC	AC	CC	CC	AC	CC
AX-166510308	1	102.987	AC	AC	CC	AA	AA	AC	AC	AC	AC	AC	AC	AC	CC	AC	AC	AA	AC	AC	AA	AA	CC	AA	AC	AC	AA	AA	CC	CC	CC	AC	AC	CC	AA	AC	AC	AC	AC	AC	AC	CC	AC	CC	AC	CC	CC	AC	CC
AX-166502470	1	103.059	AC	AC	AA	CC	CC	AC	AC	AC	AC	AC	AC	AC	AA	AC	AC	CC	AC	AC	CC	CC	AA	CC	AC	AC	CC	CC	AA	AA	AA	AC	AC	AA	CC	AC	AC	AC	AC	AC	AC	AA	AC	AA	AC	AA	AA	AC	AA
AX-166518592	1	103.126	AC	CC	CC	CC	CC	AC	AC	CC	AC	AC	AC	CC	CC	AC	CC	CC	CC	CC	AC	AC	CC	CC	AC	AC	AC	CC	AC	CC	AC	CC	CC	AC	CC	CC	AC	CC	CC	AC	CC	CC	CC	CC	CC	CC	CC	CC	CC
AX-166502471	1	103.141	AC	AA	AA	AA	AA	AC	AC	AA	AC	AC	AC	AA	AA	AC	AA	AA	AA	AA	AC	AC	AA	AA	AC	AC	AC	AA	AC	AA	AC	AA	AA	AC	AA	AA	AC	AA	AA	AC	AA	AA	AA	AA	AA	AA	AA	AA	AA
AX-166519563	1	103.192	AA	AC	AA	AA	AA	AC	AA	AA	AC	AA	AC	AC	AC	AA	AA	AC	CC	AC	AC	AC	AC	AC	AC	AC	AC	AC	AC	AC	AC	AC	AC	AC	AC	AC	AC	AC	AC	AC	AC	CC	AC	NA	CC	CC	AC	AC	NA
AX-166510309	1	103.22	AC	AC	AA	AC	AC	AC	AC	AC	AC	AC	AC	AC	AA	AC	AC	AC	AC	AC	AC	AC	AA	AC	AC	AC	AC	AC	AA	AA	AA	AC	AC	AA	AC	AC	AC	AC	AC	AC	AA	AA	AA	AA	AA	AA	AA	AA	AA
AX-166518593	1	103.234	AC	CC	CC	CC	CC	AC	AC	CC	AC	AC	AC	CC	CC	AC	CC	CC	CC	CC	AC	AC	CC	CC	AC	AC	AC	CC	AC	CC	AC	CC	CC	AC	CC	CC	AC	CC	CC	AC	CC	CC	CC	CC	CC	CC	CC	CC	CC
AX-166510310	1	103.242	AC	AA	AC	AC	AC	AC	AA	AA	AC	AA	AA	AA	AC	AC	AC	AA	AA	AA	AC	AA	AA	AC	NA	AC	AA	AC	AA	AA	AA	AA	AA	AA	AA	AC	AC	AC	AA	AC	AA	AA	AA	AA	AA	AA	AA	NA	AA
AX-166502472	1	103.373	AC	AA	AC	AC	AC	AA	AA	AC	AA	AA	AA	AC	AC	AA	AC	AC	AA	AC	AA	AA	AC	AC	AA	AA	AA	AC	AA	AC	AA	AC	AC	AA	AC	AC	AA	AC	AC	AA	AA	AA	AA	AA	AA	AA	AA	AA	AA
AX-166510311	1	103.948	AA	AC	AC	AA	AA	AA	AC	AA	AC	AA	AA	AC	AC	AA	AA	AA	AC	AA	AA	AA	AC	AA	AA	AC	AA	AA	AC	AC	AC	AA	AC	AC	AA	AA	AC	AA	AC	AA	AC	CC	AC	CC	AC	CC	CC	AC	CC
AX-166502473	1	103.986	CC	CC	CC	CC	CC	CC	CC	CC	CC	CC	CC	CC	CC	CC	CC	CC	CC	CC	CC	CC	CC	CC	CC	CC	CC	CC	CC	CC	CC	CC	CC	CC	CC	CC	CC	CC	CC	CC	AC	CC	AC	CC	AC	CC	CC	AC	CC
AX-166517511	1	104.032	AC	AC	AA	CC	CC	AC	AC	AC	AC	AC	AC	AC	AA	AC	AC	CC	AC	AC	CC	CC	AA	CC	AC	AC	CC	CC	AA	AA	AA	AC	AC	AA	CC	AC	AC	AC	AC	AC	AC	AA	AC	AA	AC	AA	AA	AC	AA
AX-166527152	1	104.046	AA	AC	AC	AA	AA	AA	AC	AA	AC	AA	AA	AC	AC	AA	AA	AA	AC	AA	AA	AA	AC	AA	AA	AC	AA	AA	AC	AC	AC	AA	AC	AC	AA	AA	AC	AA	AC	AA	AC	CC	AC	CC	AC	CC	CC	AC	CC
AX-166510312	1	104.051	AC	CC	CC	CC	CC	AC	AC	CC	AC	AC	AC	CC	CC	AC	CC	CC	CC	CC	AC	AC	CC	CC	AC	AC	AC	CC	AC	CC	AC	CC	CC	AC	CC	CC	AC	CC	CC	AC	CC	CC	CC	CC	CC	CC	CC	CC	CC
AX-166510313	1	104.203	AA	AA	AA	AA	AA	AA	AA	AA	AA	AA	AA	AA	AA	AA	AA	AA	AA	AA	AA	AA	AA	AA	AA	AA	AA	AA	AA	AA	AA	AA	AA	AA	AA	AA	AA	AA	AA	AA	AC	AA	AC	AA	AC	AA	AA	AC	AA
AX-166502474	1	104.204	AC	AC	AA	CC	CC	AC	AC	AC	AC	AC	AC	AC	AA	AC	AC	CC	AC	AC	CC	CC	AA	CC	AA	AC	CC	CC	AA	AA	AA	AC	AC	AA	CC	AC	AC	AC	AC	AC	AC	AA	AC	AA	AC	AA	AA	AC	AA
AX-123359910	1	104.295	AC	AC	AA	AA	AA	CC	AC	AA	CC	AC	CC	AC	AC	AC	AA	AC	CC	AC	CC	CC	AC	AC	CC	CC	CC	AC	CC	AC	CC	AC	AC	CC	AC	AC	CC	AC	AC	CC	AC	CC	AC	CC	CC	CC	CC	AC	CC
AX-166517512	1	104.314	AC	AC	CC	AA	AA	AC	AC	AC	AC	AC	AC	AC	CC	AC	AC	AA	AC	AC	AA	AA	CC	AA	CC	AC	AA	AA	CC	CC	CC	AC	AC	CC	AA	AC	AC	AC	AC	AC	AC	CC	AC	CC	AC	CC	CC	AC	CC
AX-166519749	1	104.355	AA	AC	AC	AA	AC	AA	AC	AA	AC	AA	AC	AC	AC	AC	AC	AA	CC	AC	AC	AC	AC	AC	AC	AC	AC	AC	AC	AC	AC	AC	AC	AC	AC	AC	AC	AC	AC	AC	AC	AC	AA	CC	CC	AC	CC	AA	AA
AX-166517513	1	104.374	AC	AC	AA	CC	CC	AC	AC	AC	AC	AC	AC	AC	AA	AC	AC	CC	AC	AC	CC	CC	AA	CC	AA	AC	CC	CC	AA	AA	AA	AC	AC	AA	CC	AC	AC	AC	AC	AC	AC	AA	AC	AA	AC	AA	AA	AC	AA
AX-166518594	1	104.382	CC	AC	AC	CC	AC	CC	AC	CC	AC	CC	AC	AC	AC	AC	AC	CC	AA	AC	AC	AC	AC	AC	AC	AC	AC	AC	AC	AC	AC	AC	AC	AC	AC	AC	AC	AC	AC	AC	AC	AC	CC	AA	AA	AC	AA	CC	CC
AX-166526684	1	104.402	AC	AC	AA	CC	CC	AC	AC	AC	AC	AC	AC	AC	AA	AC	AC	CC	AC	AC	CC	CC	AA	CC	AA	AC	CC	CC	AA	AA	AA	AC	AC	AA	CC	AC	AC	AC	AC	AC	AC	AA	AC	AA	AC	AA	AA	AC	AA
AX-166517514	1	104.435	AC	AC	AA	CC	CC	AC	AC	AC	AC	AC	AC	AC	AA	AC	AC	CC	AC	AC	CC	CC	AA	CC	AA	AC	CC	CC	AA	AA	AA	AC	AC	AA	CC	AC	AC	AC	AC	AC	AC	AA	AC	AA	AC	AA	AA	AC	AA
AX-166519750	1	104.459	CC	AC	AC	AC	CC	CC	CC	CC	AC	AC	AC	AC	CC	CC	AC	CC	CC	CC	CC	CC	CC	CC	CC	CC	CC	CC	CC	CC	CC	CC	CC	CC	CC	CC	CC	CC	CC	CC	AC	CC	AC	AC	CC	AC	CC	AC	CC
AX-166502476	1	104.467	CC	AC	CC	AC	AC	AC	CC	AC	CC	AC	AC	CC	CC	AC	AC	AC	CC	CC	CC	CC	CC	CC	CC	CC	CC	CC	CC	CC	CC	CC	CC	CC	CC	CC	CC	CC	CC	CC	CC	CC	CC	CC	CC	CC	CC	CC	CC
AX-166517515	1	104.509	AC	AC	CC	AA	AA	AC	AC	AC	AC	AC	AC	AC	CC	AC	AC	AA	AC	AC	AA	AA	CC	AA	CC	AC	AA	AA	CC	CC	CC	AC	AC	CC	AA	AC	AC	AC	AC	AC	AC	CC	AC	CC	AC	CC	CC	AC	CC
AX-166510314	1	104.596	AC	AA	AC	AC	AC	AA	AA	AC	AA	AA	AA	AC	AC	AA	AC	AC	AA	AC	AA	AA	AC	AC	AA	AA	AA	AC	AA	AC	AA	AC	AC	AA	AC	AC	AA	AC	AC	AA	AA	AA	AA	AA	AA	AA	AA	AA	AA
AX-166519751	1	104.639	CC	AC	CC	AC	AC	AC	CC	AC	CC	AC	AC	CC	CC	AC	AC	AC	CC	CC	CC	CC	CC	CC	CC	CC	CC	CC	CC	CC	CC	CC	CC	CC	CC	CC	CC	CC	CC	CC	CC	CC	CC	CC	CC	CC	CC	CC	CC
AX-166519752	1	104.64	AA	AC	AA	AC	AC	AC	AA	AC	AA	AC	AC	AA	AA	AC	AC	AC	AA	AA	AA	AA	AA	AA	AA	AA	AA	AA	AA	AA	AA	AA	AA	AA	AA	AA	AA	AA	AA	AA	AA	AA	AA	AA	AA	AA	AA	AA	AA
AX-166502477	1	104.714	AA	AC	AA	AC	AC	AC	AA	AC	AA	AC	AC	AA	AA	AC	AC	AC	AA	AA	AA	AA	AA	AA	AA	AA	AA	AA	AA	AA	AA	AA	AA	AA	AA	AA	AA	AA	AA	AA	AA	AA	AA	AA	AA	AA	AA	AA	AA
AX-166509601	1	104.766	AC	AC	CC	AA	AA	AC	AC	AC	AC	AC	AC	AC	CC	AC	AC	AA	AC	AC	AA	AA	CC	AA	CC	AC	AA	AA	CC	CC	CC	AC	AC	CC	AA	AC	AC	AC	AC	AC	AC	CC	AC	CC	AC	CC	CC	AC	CC
AX-166502478	1	104.923	AC	CC	AC	AC	AC	CC	CC	AC	CC	CC	CC	AC	AC	CC	AC	AC	CC	AC	CC	CC	AC	AC	CC	CC	CC	AC	CC	AC	CC	AC	AC	CC	AC	AC	CC	AC	AC	CC	CC	CC	CC	CC	CC	CC	CC	CC	CC
AX-166526683	1	104.943	AC	AC	AA	CC	CC	AC	AC	AC	AC	AC	AC	AC	AA	AC	AC	CC	AC	AC	CC	CC	AA	CC	AA	AC	CC	CC	AA	AA	AA	AC	AC	AA	CC	AC	AC	AC	AC	AC	AC	AA	AC	AA	AC	AA	AA	AC	AA
AX-166527150	1	104.944	AC	AC	AA	CC	CC	AC	AC	AC	AC	AC	AC	AC	AA	AC	AC	CC	AC	AC	CC	CC	AA	CC	AA	AC	CC	CC	AA	AA	AA	AC	AC	AA	CC	AC	AC	AC	AC	AC	AC	AA	AC	AA	AC	AA	AA	AC	AA
AX-166519754	1	104.945	AC	CC	CC	AC	AC	CC	AC	CC	AC	CC	CC	AC	CC	CC	CC	AC	AC	AC	AA	AA	CC	AA	CC	AC	AA	AA	CC	CC	CC	AC	AC	CC	AA	AC	AC	AC	AC	AC	CC	CC	CC	CC	CC	CC	CC	CC	CC
AX-166510315	1	104.961	AA	AC	AA	AC	AC	AC	AA	AC	AA	AC	AC	AA	AA	AC	AC	AC	AA	AA	AA	AA	AA	AA	AA	AA	AA	AA	AA	AA	AA	AA	AA	AA	AA	AA	AA	AA	AA	AA	AA	AA	AA	AA	AA	AA	AA	AA	AA
AX-166502479	1	104.997	CC	AC	CC	AC	AC	AC	CC	AC	CC	AC	AC	CC	CC	AC	AC	AC	CC	CC	CC	CC	CC	CC	CC	CC	CC	CC	CC	CC	CC	CC	CC	CC	CC	CC	CC	CC	CC	CC	CC	CC	CC	CC	CC	CC	CC	CC	CC
AX-166510316	1	105.034	AC	AC	AC	AC	CC	AC	AC	AC	AC	AA	AA	AA	CC	CC	AA	AC	CC	AC	CC	AC	AC	CC	CC	CC	AC	CC	AC	AC	AC	NA	AC	AC	AC	CC	CC	CC	CC	CC	AA	AC	AC	AC	AC	AC	AC	AA	AC
AX-166518965	1	105.036	AC	AA	AA	AA	AA	AC	AC	AC	AA	AC	AC	AC	AA	AA	AC	AC	AA	AC	AA	AC	AC	AA	AA	AA	AC	AA	AC	AC	AC	AC	AC	AC	AC	AA	AA	AA	AA	AA	AC	AC	AA	AA	AC	AA	AC	AC	AC
AX-166502480	1	105.039	CC	CC	CC	CC	CC	CC	CC	CC	CC	CC	CC	CC	CC	CC	CC	CC	AC	CC	AC	CC	AC	AC	AC	CC	AC	AC	CC	CC	AC	CC	CC	CC	AC	AC	AC	AC	CC	CC	CC	AC	CC	AC	AC	AC	AC	CC	CC
AX-166510317	1	105.066	AC	CC	CC	AC	AC	CC	AC	CC	AC	CC	CC	AC	CC	CC	CC	AC	AC	AC	AA	AA	CC	AA	CC	AC	AA	AA	CC	CC	CC	AC	AC	CC	AA	AC	AC	AC	AC	AC	CC	CC	CC	CC	CC	CC	CC	CC	CC
AX-166519756	1	105.144	AC	AC	CC	AA	AA	AC	AC	AC	AC	AC	AC	AC	CC	AC	AC	AA	AC	AC	AA	AA	CC	AA	CC	AC	AA	AA	CC	CC	CC	AC	AC	CC	AA	AC	AC	AC	AC	AC	AC	CC	AC	CC	AC	CC	CC	AC	CC
AX-166510318	1	105.213	CC	AC	CC	AC	AC	AC	CC	AC	CC	AC	AC	CC	CC	AC	AC	AC	CC	CC	CC	CC	CC	CC	CC	CC	CC	CC	CC	CC	CC	CC	CC	CC	CC	CC	CC	CC	CC	CC	CC	CC	CC	CC	CC	CC	CC	CC	CC
AX-166519757	1	105.266	AC	CC	AC	AC	AC	CC	CC	AC	CC	CC	CC	AC	AC	CC	AC	AC	CC	AC	CC	CC	AC	AC	CC	CC	CC	AC	CC	AC	CC	AC	AC	CC	AC	AC	CC	AC	AC	CC	CC	CC	CC	CC	CC	CC	CC	CC	CC
AX-123367713	1	105.308	CC	AC	CC	CC	CC	CC	CC	CC	AC	CC	AC	AC	AC	CC	CC	AC	AA	AC	AC	AC	AC	AC	AC	AC	AC	AC	AC	AC	AC	AC	AC	AC	AC	AC	AC	AC	AC	AC	AC	AA	AC	AA	AA	AA	AA	AC	AA
AX-166502481	1	105.322	CC	AC	AC	AC	AC	AC	AC	AC	CC	AC	CC	CC	CC	AC	AC	CC	CC	CC	CC	CC	CC	CC	CC	CC	CC	CC	CC	CC	CC	CC	CC	CC	CC	CC	CC	CC	CC	CC	AC	CC	AC	CC	CC	CC	CC	AC	CC
AX-166518595	1	105.408	AC	CC	CC	CC	CC	AC	AC	CC	AC	AC	AC	CC	CC	AC	CC	CC	CC	CC	AC	AC	CC	CC	AC	AC	AC	CC	AC	CC	AC	CC	CC	AC	CC	CC	AC	CC	CC	AC	CC	CC	CC	CC	CC	CC	CC	CC	CC
AX-123364956	1	105.423	CC	AC	CC	CC	CC	AC	CC	CC	AC	CC	AC	AC	AC	CC	CC	AC	AA	AC	AC	AC	AC	AC	AC	AC	AC	AC	AC	AC	AC	AC	AC	AC	AC	AC	AC	AC	AC	AC	AC	AA	AC	AA	AA	AA	AA	AC	AA
AX-166510319	1	105.531	AC	CC	AC	AC	AC	CC	CC	AC	CC	CC	CC	AC	AC	CC	AC	AC	CC	AC	CC	CC	AC	AC	CC	CC	CC	AC	CC	AC	CC	AC	AC	CC	AC	AC	CC	AC	AC	CC	CC	CC	CC	CC	CC	CC	CC	CC	CC
AX-166510320	1	105.589	CC	AC	CC	AC	AC	AC	CC	AC	CC	AC	AC	CC	CC	AC	AC	AC	CC	CC	CC	CC	CC	CC	CC	CC	CC	CC	CC	CC	CC	CC	CC	CC	CC	CC	CC	CC	CC	CC	CC	CC	CC	CC	CC	CC	CC	CC	CC
AX-123364957	1	105.647	CC	AC	AC	CC	AC	CC	AC	CC	AC	CC	AC	AC	AC	AC	AC	CC	AC	AC	CC	AC	CC	CC	CC	AC	CC	CC	AC	AC	CC	AC	AC	AC	CC	CC	CC	CC	AC	AC	AC	CC	CC	AC	AC	CC	AC	CC	CC
AX-89854068	1	105.651	AA	AA	AA	AA	AA	AA	AA	AA	AA	AA	AA	AA	AA	AA	AA	AA	AA	AA	AA	AA	AA	AA	AA	AA	AA	AA	AA	AA	AA	AA	AA	AA	AA	AA	AA	AA	AA	AA	AC	AA	AC	AA	AC	AA	AA	AC	AA
AX-89910066	1	105.651	AA	AA	AA	AA	AA	AA	AA	AA	AA	AA	AA	AA	AA	AA	AA	AA	AA	AA	AA	AA	AA	AA	AA	AA	AA	AA	AA	AA	AA	AA	AA	AA	AA	AA	AA	AA	AA	AA	AC	AA	AC	AA	AC	AA	AA	AC	AA
AX-89873013	1	105.785	CC	AC	AC	AC	CC	CC	CC	CC	AC	AC	AC	AC	CC	CC	AC	CC	CC	CC	CC	CC	CC	CC	CC	CC	CC	CC	CC	CC	CC	CC	CC	CC	CC	CC	CC	CC	CC	CC	AC	CC	AC	CC	CC	AC	CC	AC	CC
AX-166519758	1	105.849	AC	AC	AC	AC	AA	AC	AC	AC	AC	CC	CC	CC	AA	AA	CC	AC	AA	AC	AA	AC	AC	AA	AA	AA	AC	AA	AC	AC	AC	AC	AC	AC	AC	AA	AA	AA	AA	AC	CC	AC	AC	AC	AC	AC	AC	CC	AC
AX-166510321	1	105.94	CC	CC	CC	CC	CC	CC	CC	CC	CC	CC	CC	CC	CC	CC	CC	CC	CC	CC	CC	CC	CC	CC	CC	CC	CC	CC	CC	CC	CC	CC	CC	CC	CC	CC	CC	CC	CC	CC	NA	CC	AC	CC	AC	CC	CC	AC	CC
AX-166502482	1	106.002	AC	CC	AC	AC	AC	CC	CC	AC	CC	CC	CC	AC	AC	CC	AC	AC	CC	AC	CC	CC	AC	AC	CC	CC	CC	AC	CC	AC	CC	AC	AC	CC	AC	AC	CC	AC	AC	CC	CC	CC	CC	CC	CC	CC	CC	CC	CC
AX-123359912	1	106.156	AC	AC	AC	AC	CC	AC	AC	AC	AC	AA	AA	AA	CC	CC	AA	AC	CC	AC	CC	AC	AC	CC	CC	CC	AC	CC	AC	AC	AC	AC	AC	AC	AC	CC	CC	CC	CC	AC	AA	AC	AC	AC	AC	AC	AC	AA	AC
AX-166502483	1	106.163	AC	AC	AC	CC	AA	CC	AA	AC	AA	AC	AC	AC	AA	AA	AC	CC	AC	AC	AC	AC	AC	CC	AC	AA	AC	CC	AA	AA	AC	AC	AC	AC	AC	CC	CC	CC	AC	AC	AC	CC	CC	AC	AC	CC	AC	CC	CC
AX-166510322	1	106.329	AA	AA	AA	AA	AA	AA	AA	AA	AA	AA	AA	AA	AA	AA	AA	AA	AA	AA	AA	AA	AA	AA	AA	AA	AA	AA	AA	AA	AA	AA	AA	AA	AA	AA	AA	AA	AA	AA	AC	AA	AC	AA	AC	AA	AA	AC	AA
AX-166502484	1	106.417	AC	AC	CC	AA	AA	AC	AC	AC	AC	AC	AC	AC	CC	AC	AC	AA	AC	AC	AA	AA	CC	AA	CC	AC	AA	AA	CC	CC	CC	AC	AC	CC	AA	AC	AC	AC	AC	AC	CC	CC	CC	CC	CC	CC	CC	CC	CC
AX-166510323	1	106.429	CC	AA	NA	NA	NA	NA	NA	NA	NA	NA	NA	NA	NA	NA	NA	NA	CC	CC	CC	CC	CC	CC	CC	CC	CC	CC	CC	CC	CC	CC	CC	CC	CC	CC	CC	CC	CC	CC	CC	CC	CC	CC	CC	CC	CC	CC	CC
AX-166519759	1	106.431	CC	CC	CC	CC	CC	CC	CC	CC	CC	CC	CC	CC	CC	CC	CC	CC	CC	CC	CC	CC	CC	CC	CC	CC	CC	CC	CC	CC	CC	CC	CC	CC	CC	CC	CC	CC	CC	CC	AC	CC	AC	CC	AC	CC	CC	AC	CC
AX-89860414	1	106.643	AA	AA	AA	AA	AA	AA	AA	AA	AA	AA	AA	AA	AA	AA	AA	AA	AA	AA	AA	AA	AA	AA	AA	AA	AA	AA	AA	AA	AA	AA	AA	AA	AA	AA	AA	AA	AA	AA	AC	AA	AC	AA	AC	AA	AA	AC	AA
AX-166502486	1	106.881	AC	AC	AA	CC	CC	AC	AC	AC	AC	AC	AC	AC	AA	AC	AC	CC	AC	AC	CC	CC	AA	CC	AA	AC	CC	CC	AA	AA	AA	AC	AC	AA	CC	AC	AC	AC	AC	AC	AC	AA	AC	AA	AC	AA	AA	AC	AA
AX-123367714	1	106.895	CC	AC	AC	AC	CC	CC	CC	CC	AC	AC	AC	AC	CC	CC	AC	CC	CC	CC	CC	CC	CC	CC	CC	CC	CC	CC	CC	CC	CC	CC	CC	CC	CC	CC	CC	CC	CC	CC	AC	CC	AC	CC	CC	AC	CC	AC	CC
AX-123614954	1	107.008	AA	AC	AA	AA	AA	AA	AA	AA	AC	AA	AC	AC	AC	AA	AA	AC	NA	AC	AC	AC	AC	AC	AC	AC	AC	AC	AC	AC	AC	AC	AC	AC	AC	AC	AC	AC	AC	AC	AC	CC	AC	CC	CC	CC	CC	AC	CC
AX-166510325	1	107.021	AA	AC	AA	AA	AA	AA	AA	AA	AC	AA	AC	AC	AC	AA	AA	AC	CC	AC	AC	AC	AC	AC	AC	AC	AC	AC	AC	AC	AC	AC	AC	AC	AC	AC	AC	AC	AC	AC	AC	CC	AC	CC	CC	CC	CC	AC	CC
AX-166502487	1	107.024	CC	AC	CC	CC	CC	CC	CC	CC	AC	CC	AC	AC	AC	CC	CC	AC	AA	AC	AC	AC	AC	AC	AC	AC	AC	AC	AC	AC	AC	AC	AC	AC	AC	AC	AC	AC	AC	AC	AC	AA	AC	AA	AA	AA	AA	AC	AA
AX-166502488	1	107.027	AA	AA	AA	AA	AA	AA	AA	AA	AA	AA	AA	AA	AA	AA	AA	AA	AA	AA	AA	AA	AA	AA	AA	AA	AA	AA	AA	AA	AA	AA	AA	AA	AA	AA	AA	AA	AA	AA	AC	AA	AC	AA	AC	AA	AA	AC	AA
AX-166518966	1	107.03	AC	AA	AA	AC	AC	AA	AC	AA	AC	AA	AA	AC	AA	AA	AA	AC	AC	AC	CC	CC	AA	CC	AA	AC	CC	CC	AA	AA	AA	AC	AC	AA	CC	AC	AC	AC	AC	AC	AA	AA	AA	AA	AA	AA	AA	AA	AA
AX-166509602	1	107.031	AA	AC	AA	AC	AC	AC	AA	AC	AA	AC	AC	AA	AA	AC	AC	AC	AA	AA	AA	AA	AA	AA	AA	AA	AA	AA	AA	AA	AA	AA	AA	AA	AA	AA	AA	AA	AA	AA	AA	AA	AA	AA	AA	AA	AA	AA	AA
AX-166510326	1	107.053	CC	AC	CC	AC	AC	AC	CC	AC	CC	AC	AC	CC	CC	AC	AC	AC	CC	CC	CC	CC	CC	CC	CC	CC	CC	CC	CC	CC	CC	CC	CC	CC	CC	CC	CC	CC	CC	CC	CC	CC	CC	CC	CC	CC	CC	CC	CC
AX-166518596	1	107.057	CC	AC	CC	AC	AC	AC	CC	AC	CC	AC	AC	CC	CC	AC	AC	AC	CC	CC	CC	CC	CC	CC	CC	CC	CC	CC	CC	CC	CC	CC	CC	CC	CC	CC	CC	CC	CC	CC	CC	CC	CC	CC	CC	CC	CC	CC	CC
AX-123367715	1	107.251	AA	AC	AA	AA	AA	AA	AA	AA	AC	AA	AC	AC	AC	AA	AA	AC	CC	AC	AC	AC	AC	AC	AC	AC	AC	AC	AC	AC	AC	AC	AC	AC	AC	AC	AC	AC	AC	AC	AC	CC	AC	CC	CC	CC	CC	AC	CC
AX-123359832	1	107.302	AA	AC	AA	AA	AA	AA	AA	AA	AC	AA	AC	NA	NA	AA	AA	NA	CC	NA	AC	AC	NA	NA	AC	AC	AC	AC	AC	NA	AC	NA	NA	AC	NA	NA	AC	NA	NA	AC	AC	CC	AC	CC	CC	CC	CC	AC	CC
AX-166510327	1	107.317	AA	AA	AA	AA	AA	AA	AA	AA	AA	AA	AA	AA	AA	AA	AA	AA	AA	AA	AA	AA	AA	AA	AA	AA	AA	AA	AA	AA	AA	AA	AA	AA	AA	AA	AA	AA	AA	AA	AC	AA	AC	AA	AC	AA	AA	AC	AA
AX-166502489	1	107.408	AC	AC	AC	AA	CC	AA	CC	AC	CC	AC	AC	AC	CC	CC	AC	AA	CC	AC	CC	AC	CC	AC	CC	CC	CC	AC	CC	CC	CC	AC	AC	AC	CC	AC	AC	AC	AC	AC	AC	AC	AA	CC	CC	AC	CC	AA	AA
AX-166510328	1	107.666	AA	AA	AA	AA	AA	AA	AA	AA	AA	AA	AA	AA	AA	AA	AA	AA	AC	AA	AC	AA	AC	AC	AC	AA	AC	AC	AA	AA	AC	AA	AA	AA	AC	AC	AC	AC	AA	AA	AA	AC	AA	AC	AC	AC	AC	AA	AA
AX-166510329	1	107.668	CC	AC	CC	AC	AC	AC	CC	AC	CC	AC	AC	CC	CC	AC	AC	AC	CC	CC	CC	CC	CC	CC	CC	CC	CC	CC	CC	CC	CC	CC	CC	CC	CC	CC	CC	CC	CC	CC	CC	CC	CC	CC	CC	CC	CC	CC	CC
AX-166519762	1	107.668	AA	AA	AA	AA	AA	AA	AA	AA	AA	AA	AA	AA	AA	AA	AA	AA	AA	AA	AA	AA	AA	AA	AA	AA	AA	AA	AA	AA	AA	AA	AA	AA	AA	AA	AA	AA	AA	AA	AC	AA	AC	AA	AC	AA	AA	AC	AA
AX-166502490	1	107.74	AA	AA	AA	AA	AA	AA	AA	AA	AA	AA	AA	AA	AA	AA	AA	AA	AA	AA	AA	AA	AA	AA	AA	AA	AA	AA	AA	AA	AA	AA	AA	AA	AA	AA	AA	AA	AA	AA	AC	AA	AC	AA	AC	AA	AA	AC	AA
AX-166510331	1	107.875	CC	CC	CC	CC	CC	CC	CC	CC	CC	CC	CC	CC	CC	CC	CC	CC	AC	CC	AC	CC	AC	AC	AC	CC	AC	AC	CC	CC	AC	CC	CC	CC	AC	AC	AC	AC	CC	CC	CC	CC	CC	NA	NA	NA	NA	CC	CC
AX-123364958	1	107.882	AC	CC	CC	CC	CC	AC	AC	AC	CC	AC	AC	AC	CC	CC	AC	AC	CC	AC	CC	AC	AC	CC	CC	CC	AC	CC	AC	AC	AC	AC	AC	AC	AC	CC	CC	CC	CC	CC	AC	AC	CC	AC	AC	CC	AC	AC	AC
AX-123367716	1	107.882	CC	AC	CC	CC	CC	CC	CC	CC	AC	CC	AC	AC	AC	CC	CC	AC	AA	AC	AC	AC	AC	AC	AC	AC	AC	AC	AC	AC	AC	AC	AC	AC	AC	AC	AC	AC	AC	AC	AC	AC	AC	AA	AA	AA	AA	AC	AA
AX-166519763	1	107.952	AC	CC	AC	AC	AC	CC	CC	AC	CC	CC	CC	AC	AC	CC	AC	AC	CC	AC	CC	CC	AC	AC	CC	CC	CC	AC	CC	AC	CC	AC	AC	CC	AC	AC	CC	AC	AC	CC	CC	CC	CC	CC	CC	CC	CC	CC	CC
AX-123367717	1	107.957	CC	AC	CC	CC	CC	CC	CC	CC	AC	CC	AC	AC	AC	CC	CC	AC	AA	AC	AC	AC	AC	AC	AC	AC	AC	AC	AC	AC	AC	AC	AC	AC	AC	AC	AC	AC	AC	AC	AC	AA	AC	AA	AA	AA	AA	NA	AA
AX-166502491	1	107.958	CC	AC	AC	AC	CC	CC	CC	CC	AC	AC	AC	AC	CC	CC	AC	CC	CC	CC	CC	CC	CC	CC	CC	CC	CC	CC	CC	CC	CC	CC	CC	CC	CC	CC	CC	CC	CC	CC	AC	CC	AC	CC	CC	AC	CC	AC	CC
AX-166510141	1	107.968	CC	AC	CC	AC	AC	AC	CC	AC	CC	AC	AC	CC	CC	AC	AC	AC	CC	CC	CC	CC	CC	CC	CC	CC	CC	CC	CC	CC	CC	CC	CC	CC	CC	CC	CC	CC	CC	CC	CC	CC	CC	CC	CC	CC	CC	CC	CC
AX-123363441	1	108.05	AA	AC	AC	AA	AC	AA	AC	AA	AC	AA	AC	AC	AC	AC	AC	AA	AC	AC	AA	AC	AA	AA	AA	AC	AA	AA	AC	AC	AA	AC	AC	AC	AA	AA	AA	AA	AC	AC	AC	AA	AA	AC	AC	AA	AC	AA	AA
AX-166517516	1	108.12	AC	AA	AC	AC	AC	AA	AA	AC	AA	AA	AA	AC	AC	AA	AC	AC	AA	AC	AA	AA	AC	AC	AA	AA	AA	AC	AA	AC	AA	AC	AC	AA	AC	AC	AA	AC	AC	AA	AA	AA	AA	AA	AA	AA	AA	AA	AA
AX-123524130	1	108.151	CC	AC	AC	CC	AC	CC	AC	CC	AC	CC	AC	AC	AC	AC	AC	CC	AC	AC	CC	AC	CC	CC	CC	AC	CC	CC	AC	AC	CC	AC	AC	AC	CC	CC	CC	CC	AC	AC	AC	CC	CC	AC	AC	CC	AC	CC	CC
AX-166519764	1	108.156	AC	CC	AC	AC	AC	CC	CC	AC	CC	CC	CC	AC	AC	CC	AC	AC	CC	AC	CC	CC	AC	AC	CC	CC	CC	AC	CC	AC	CC	AC	AC	CC	AC	AC	CC	AC	AC	CC	CC	CC	CC	CC	CC	CC	CC	CC	CC
AX-166502492	1	108.666	AC	AC	AA	CC	CC	AC	AC	AC	AC	AC	AC	AC	AA	AC	AC	CC	AC	AC	CC	CC	AA	CC	AC	AC	CC	CC	AA	AA	AA	AC	AC	AA	CC	AC	AC	AC	AC	AC	AC	AA	AC	AA	AC	AA	AA	AC	AA
AX-166519765	1	108.701	AC	AC	AA	CC	CC	AC	AC	AC	AC	AC	AC	AC	AA	AC	AC	CC	AC	AC	CC	CC	AA	CC	AC	AC	CC	CC	AA	AA	AA	AC	AC	AA	CC	AC	AC	AC	AC	AC	AC	AA	AC	AA	AC	AA	AA	AC	AA
AX-166510335	1	109.485	CC	CC	CC	CC	CC	CC	CC	CC	CC	CC	CC	CC	CC	CC	CC	CC	AC	CC	AC	CC	AC	AC	AC	CC	AC	AC	CC	CC	AC	CC	CC	CC	AC	AC	AC	AC	CC	CC	CC	AC	CC	AC	AC	AC	AC	CC	CC
AX-166519766	1	109.49	CC	CC	CC	CC	CC	CC	CC	CC	CC	CC	CC	CC	CC	CC	CC	CC	CC	CC	CC	CC	CC	CC	CC	CC	CC	CC	CC	CC	CC	CC	CC	CC	CC	CC	CC	CC	CC	CC	AC	CC	AC	CC	AC	CC	CC	AC	CC
AX-166519768	1	109.504	AC	CC	AC	AC	AC	CC	CC	AC	CC	CC	CC	AC	AC	CC	AC	AC	CC	AC	CC	CC	AC	AC	CC	CC	CC	AC	CC	AC	CC	AC	AC	CC	AC	AC	CC	AC	AC	CC	CC	CC	CC	CC	CC	CC	CC	CC	NA
AX-166502493	1	109.504	CC	CC	CC	CC	CC	CC	CC	CC	CC	CC	CC	CC	CC	CC	CC	CC	AC	CC	AC	CC	AC	AC	AC	CC	AC	AC	CC	CC	AC	CC	CC	CC	AC	AC	AC	AC	CC	CC	CC	AC	CC	AC	AC	AC	AC	CC	CC
AX-166519769	1	109.515	AC	CC	AC	AC	AC	CC	CC	CC	AC	CC	CC	CC	AC	AC	AC	CC	CC	CC	AC	CC	CC	AC	AC	AC	CC	AC	CC	CC	CC	CC	CC	CC	CC	AC	AC	AC	CC	AC	CC	CC	CC	CC	CC	CC	CC	CC	CC
AX-166502494	1	109.659	AA	AC	AC	AA	AA	AA	AC	AA	AC	AA	AA	AC	AC	AA	AA	AA	AC	AA	AA	AA	AC	AA	AA	AC	AA	AA	AC	AC	AC	AA	AC	AC	AA	AA	AC	AA	AC	AA	AC	CC	AC	CC	AC	CC	CC	AC	CC
AX-166509094	1	109.693	AC	AC	CC	AA	AA	AC	AC	AC	AC	AC	AC	AC	CC	AC	AC	AA	AC	AC	AA	AA	CC	AA	AC	AC	AA	AA	CC	CC	CC	AC	AC	CC	AA	AC	AC	AC	AC	AC	CC	CC	CC	CC	CC	CC	CC	CC	CC
AX-166527154	1	110.124	CC	AC	AC	CC	CC	CC	AC	CC	AC	CC	CC	AC	AC	CC	CC	CC	AC	CC	CC	CC	AC	CC	CC	AC	CC	CC	AC	AC	AC	CC	AC	AC	CC	CC	AC	CC	AC	CC	AC	NA	AC	AA	AC	AA	AA	AC	AA
AX-166510338	1	110.184	CC	CC	CC	CC	CC	CC	CC	CC	CC	CC	CC	CC	CC	CC	CC	CC	CC	CC	CC	CC	CC	CC	CC	CC	CC	CC	CC	CC	CC	CC	CC	CC	CC	CC	CC	CC	CC	CC	AC	CC	AC	CC	AC	CC	CC	AC	CC
AX-166502495	1	110.652	AC	CC	CC	CC	CC	AC	AC	CC	AC	AC	AC	CC	CC	AC	CC	CC	CC	CC	AC	AC	CC	CC	AC	AC	AC	CC	AC	CC	AC	CC	CC	AC	CC	CC	AC	CC	CC	AC	CC	CC	CC	CC	CC	CC	CC	CC	CC
AX-166510339	1	110.816	AC	CC	AC	AC	AC	CC	CC	AC	CC	CC	CC	AC	AC	CC	AC	AC	CC	AC	CC	CC	AC	AC	CC	CC	CC	AC	CC	AC	CC	AC	AC	CC	AC	AC	CC	AC	AC	CC	CC	CC	CC	CC	CC	CC	CC	CC	CC
AX-166519770	1	110.819	CC	AC	CC	CC	CC	AC	CC	CC	AC	CC	AC	AC	AC	CC	CC	AC	AA	AC	AC	AC	AC	AC	AC	AC	AC	AC	AC	AC	AC	AC	AC	AC	AC	AC	AC	AC	AC	AC	AC	AA	AC	AA	AA	AA	AC	AC	AA
AX-166519771	1	110.821	CC	CC	CC	CC	CC	CC	CC	CC	CC	CC	CC	CC	CC	CC	CC	CC	AC	CC	AC	CC	AC	AC	AC	CC	AC	AC	CC	CC	AC	CC	CC	CC	AC	AC	AC	AC	CC	CC	CC	AC	CC	AC	AC	AC	AC	CC	CC
AX-166510340	1	110.822	AA	AA	AA	AA	AA	AA	AA	AA	AA	AA	AA	AA	AA	AA	AA	AA	AC	AA	AC	AA	AC	AC	AC	AA	AC	AC	AA	AA	AC	AA	AA	AA	AC	AC	AC	AC	AA	AA	AA	AC	AA	AC	AC	AC	AC	AA	AA
AX-166519773	1	110.838	AA	AA	AA	AA	AA	AA	AA	AA	AA	AA	AA	AA	AA	AA	AA	AA	AC	AA	AC	AA	AC	AC	AC	AA	AC	AC	AA	AA	AC	AA	AA	AA	AC	AC	AC	AC	AA	AA	AA	AC	AA	AC	AC	AC	AC	AA	AA
AX-166510341	1	110.87	CC	AC	AC	AC	AC	CC	AC	AC	CC	AC	CC	CC	CC	AC	AC	CC	CC	CC	CC	CC	CC	CC	CC	CC	CC	CC	CC	CC	CC	CC	CC	CC	CC	CC	CC	CC	CC	CC	AC	CC	AC	CC	CC	CC	AC	AC	CC
AX-123367720	1	111.298	CC	AC	AC	AC	AC	CC	AC	AC	CC	AC	CC	CC	CC	AC	AC	CC	CC	CC	CC	CC	CC	CC	CC	CC	CC	CC	CC	CC	CC	CC	CC	CC	CC	CC	CC	CC	CC	CC	AC	CC	AC	CC	CC	CC	AC	AC	CC
AX-166519775	1	111.31	AC	AC	CC	AA	AA	AC	AC	NA	AC	AC	AC	AC	CC	AC	AC	AA	AC	AC	AA	AA	CC	AA	AC	AC	AA	AA	CC	CC	CC	AC	AC	CC	AA	AC	AC	AC	AC	AC	CC	CC	CC	CC	CC	CC	CC	CC	CC
AX-166510342	1	111.53	CC	CC	CC	CC	CC	CC	CC	CC	CC	CC	CC	CC	CC	CC	CC	CC	CC	CC	CC	CC	CC	CC	CC	CC	CC	CC	CC	CC	CC	CC	CC	CC	CC	CC	CC	CC	CC	CC	AC	AC	AC	AA	AC	AA	AC	CC	AC
AX-166510343	1	111.534	AA	AA	AA	AA	AA	AA	AA	AA	AA	AA	AA	AA	AA	AA	AA	AA	AA	AA	AA	AA	AA	AA	AA	AA	AA	AA	AA	AA	AA	AA	AA	AA	AA	AA	AA	AA	AA	AA	AC	AA	AC	AA	AC	AA	AA	AC	AA
AX-166519777	1	111.544	AC	AC	AA	CC	CC	AC	AC	AC	AC	AC	AC	AC	AA	AC	AC	CC	AC	AC	CC	CC	AA	CC	AC	AC	CC	CC	AA	AA	AA	AC	AC	AA	CC	AC	AC	AC	AC	AC	CC	AC	CC	CC	CC	CC	AC	AC	AC
AX-166519778	1	111.756	AC	CC	AC	CC	CC	AC	CC	AC	CC	AC	AC	CC	AC	AC	AC	CC	CC	AC	CC	CC	AC	CC	AC	CC	CC	CC	AC	AC	AC	AC	CC	AC	CC	AC	CC	AC	CC	AC	CC	CC	CC	CC	CC	CC	CC	CC	CC
AX-166510344	1	111.758	AC	CC	NA	CC	CC	AC	CC	AC	CC	AC	AC	CC	NA	AC	AC	CC	CC	AC	CC	CC	NA	CC	AC	CC	CC	CC	NA	AC	AC	AC	CC	NA	CC	AC	CC	AC	CC	AC	CC	CC	CC	CC	CC	CC	CC	CC	CC
AX-166510345	1	111.761	AC	CC	AC	CC	CC	AC	CC	AC	CC	AC	AC	CC	AC	AC	AC	CC	CC	AC	CC	CC	AC	CC	AC	CC	CC	CC	AC	AC	AC	AC	CC	AC	CC	AC	CC	AC	CC	AC	CC	CC	CC	CC	CC	CC	CC	CC	CC
AX-166510346	1	111.763	CC	AA	AC	AC	AC	AC	AC	AC	AC	AC	AC	AC	AC	AC	AC	AC	AC	AC	CC	AC	CC	CC	CC	AC	CC	CC	AC	AC	CC	AC	AC	AC	CC	CC	CC	CC	AC	AC	AC	CC	CC	AC	AC	CC	AC	AC	CC
AX-166519779	1	111.915	AC	CC	CC	CC	CC	AC	AC	CC	AC	AC	AC	CC	CC	AC	CC	CC	CC	CC	AC	AC	CC	CC	AC	AC	AC	CC	AC	CC	AC	CC	CC	AC	CC	CC	AC	CC	CC	AC	CC	CC	CC	CC	CC	CC	CC	CC	CC
AX-166510347	1	111.917	AC	CC	CC	CC	CC	AC	AC	CC	AC	AC	AC	CC	CC	AC	CC	CC	CC	CC	AC	AC	CC	CC	AC	AC	AC	CC	AC	CC	AC	CC	CC	AC	CC	CC	AC	CC	CC	AC	CC	CC	CC	CC	CC	CC	CC	CC	CC
AX-166502496	1	111.924	AC	AA	AA	AA	AA	AC	AC	AA	AC	AC	AC	AA	AA	AC	AA	AA	AA	AA	AC	AC	AA	AA	AC	AC	AC	AA	AC	AA	AC	AA	AA	AC	AA	AA	AC	AA	AA	AC	AA	AA	AA	AA	AA	AA	AA	AA	AA
AX-166510348	1	111.926	AC	AA	AA	AA	AA	AC	AC	AA	AC	AC	AC	AA	AA	AC	AA	AA	AA	AA	AC	AC	AA	AA	AC	AC	AC	AA	AC	AA	AC	AA	AA	AC	AA	AA	AC	AA	AA	AC	AA	AA	AA	AA	AA	AA	AA	AA	AA
AX-166510349	1	111.926	AC	AC	CC	AA	AA	AC	AC	AC	AC	AC	AC	AC	CC	AC	AC	AA	AC	AC	AA	AA	CC	AA	AC	AC	AA	AA	NA	CC	CC	AC	AC	CC	AA	AC	AC	AC	AC	AC	AA	AC	AA	AA	AA	AA	AC	AC	AC
AX-166519781	1	111.927	AC	AC	CC	AA	AA	AC	AC	AC	AC	AC	AC	AC	CC	AC	AC	AA	AA	AC	AA	AA	NA	AA	AC	AC	AA	AA	NA	NA	NA	AC	AC	NA	AA	AA	AC	AA	AC	AC	AC	CC	AC	CC	NA	CC	CC	AC	CC
AX-166526675	1	112.091	AC	AC	CC	AA	AA	AC	AC	AC	AC	AC	AC	AC	CC	AC	AC	AA	AC	AC	AA	AA	CC	AA	AC	AC	AA	AA	CC	CC	CC	AC	AC	CC	AA	AC	AC	AC	AC	AC	AA	AC	AA	AA	AA	AA	AC	AC	AC
AX-166510351	1	112.161	AC	AC	AA	CC	CC	AC	AC	AC	AC	AC	AC	AC	AA	AC	AC	CC	AC	AC	CC	CC	AA	CC	NA	AC	CC	CC	AA	AA	AA	AC	AC	AA	CC	AC	AC	AC	AC	AC	CC	AC	CC	CC	CC	CC	NA	AC	AC
AX-166519785	1	112.343	CC	CC	CC	CC	CC	CC	CC	CC	CC	CC	CC	CC	CC	CC	CC	CC	AC	CC	AC	CC	AC	AC	AC	CC	AC	AC	CC	CC	AC	CC	CC	CC	AC	AC	AC	AC	CC	CC	CC	AC	CC	AC	AC	AC	AC	CC	CC
AX-166519786	1	112.745	AC	AC	AA	CC	CC	AC	AC	AC	AC	AC	AC	AC	AA	AC	AC	CC	AC	AC	CC	CC	AA	CC	AC	AC	CC	CC	AA	AA	AA	AC	AC	AA	CC	AC	AC	AC	AC	AC	AC	AA	AC	AA	AC	AA	AA	AC	AA
AX-166502499	1	112.767	CC	CC	CC	CC	CC	CC	CC	CC	CC	CC	CC	CC	CC	CC	CC	CC	CC	CC	CC	CC	CC	CC	CC	CC	CC	CC	CC	CC	CC	CC	CC	CC	CC	CC	CC	CC	CC	CC	AC	CC	AC	CC	AC	CC	CC	AC	CC
AX-166510355	1	112.769	CC	CC	CC	CC	CC	CC	CC	CC	CC	CC	CC	CC	CC	CC	CC	CC	CC	CC	CC	CC	CC	CC	CC	CC	CC	CC	CC	CC	CC	CC	CC	CC	CC	CC	CC	CC	CC	CC	AC	CC	AC	CC	AC	CC	CC	AC	CC
AX-166510356	1	112.791	CC	CC	CC	CC	CC	CC	CC	CC	CC	CC	CC	CC	CC	CC	CC	CC	CC	CC	CC	CC	CC	CC	CC	CC	CC	CC	CC	CC	CC	CC	CC	CC	CC	CC	CC	CC	CC	CC	AC	CC	AC	CC	AC	CC	CC	AC	CC
AX-166519789	1	113.178	AC	AC	AA	CC	CC	AC	AC	AC	AC	AC	AC	AC	AA	AC	AC	CC	AC	AC	CC	CC	AA	CC	AC	AC	CC	CC	AA	AA	AA	AC	AC	AA	CC	AC	AC	AC	AC	AC	AC	AA	AC	AA	AC	AA	AA	AC	AA
AX-166517518	1	113.237	AA	AA	AA	AA	AA	AA	AA	AA	AA	AA	AA	AA	AA	AA	AA	AA	AA	AA	AA	AA	AA	AA	AA	AA	AA	AA	AA	AA	AA	AA	AA	AA	AA	AA	AA	AA	AA	AA	AC	NA	AC	AA	AC	AA	AA	AC	AA
AX-166510357	1	113.349	AA	AA	AA	AA	AA	AA	AA	AA	AA	AA	AA	AA	AA	AA	AA	AA	AA	AA	AA	AA	AA	AA	AA	AA	AA	AA	AA	AA	AA	AA	AA	AA	AA	AA	AA	AA	AA	AA	AC	AA	AC	AA	AC	AA	AA	AC	AA
AX-166517519	1	113.379	AA	AA	AA	AA	AA	AA	AA	AA	AA	AA	AA	AA	AA	AA	AA	AA	AA	AA	AA	AA	AA	AA	AA	AA	AA	NA	AA	AA	AA	AA	AA	AA	AA	AA	AA	AA	AA	AA	AC	AA	AC	AA	AC	AA	AA	AC	AA
AX-166526672	1	113.391	AC	AC	AA	CC	CC	AC	AC	AC	AC	AC	AC	AC	AA	AC	AC	CC	AC	AC	CC	CC	AA	CC	AC	AC	CC	CC	AA	AA	AA	AC	AC	AA	CC	AC	AC	AC	AC	AC	AC	AA	AC	AA	AC	AA	AA	AC	AA
AX-166510358	1	113.855	AC	AC	AA	CC	CC	AC	AC	AC	AC	AC	AC	AC	AA	AC	AC	CC	AC	AC	CC	CC	AA	CC	AC	AC	CC	CC	AA	AA	AA	AC	AC	AA	CC	AC	AC	AC	AC	AC	AC	AA	AC	AA	AC	AA	AA	AC	AA
AX-166510359	1	113.919	AC	AC	AA	CC	CC	AC	AC	AC	AC	AC	AC	AC	AA	AC	AC	CC	AC	AC	CC	CC	AA	CC	AC	AC	CC	CC	AA	AA	AA	AC	AC	AA	CC	AC	AC	AC	AC	AC	AC	AA	AC	AA	AC	AA	AA	AC	AA
AX-166502500	1	113.963	AC	CC	AC	AC	CC	AC	CC	CC	CC	CC	AC	AC	CC	CC	AC	AC	CC	AC	CC	AC	CC	AC	CC	CC	CC	AC	CC	CC	CC	AC	AC	AC	CC	AC	AC	AC	AC	AC	AC	AC	AA	CC	CC	AC	CC	AA	AA
AX-166519793	1	114.067	AA	AC	AC	AC	AC	AA	AA	AC	AA	AA	AA	AC	AC	AA	AC	AC	AC	AC	AA	AA	AC	AC	AA	AA	AA	AC	AA	AC	AA	AC	AC	AA	AC	AC	AA	AC	AC	AA	AC	CC	AC	AC	AC	AC	AC	AC	AC
AX-89854095	1	114.124	CC	CC	CC	CC	CC	CC	CC	CC	CC	CC	CC	CC	CC	CC	CC	CC	CC	CC	CC	CC	CC	CC	CC	CC	CC	CC	CC	CC	CC	CC	CC	CC	CC	CC	CC	CC	CC	CC	AC	CC	AC	CC	AC	CC	CC	AC	CC
AX-89910098	1	114.124	CC	CC	CC	CC	CC	CC	CC	CC	CC	CC	CC	CC	CC	CC	CC	CC	CC	CC	CC	CC	CC	CC	CC	CC	CC	CC	CC	CC	CC	CC	CC	CC	CC	CC	CC	CC	CC	CC	AC	CC	AC	CC	AC	CC	CC	AC	CC
AX-166519794	1	114.238	AC	CC	CC	CC	CC	AC	AC	CC	AC	AC	AC	CC	CC	AC	CC	CC	CC	CC	AC	AC	CC	CC	AC	AC	AC	CC	AC	CC	AC	CC	CC	AC	CC	CC	AC	CC	CC	AC	CC	CC	CC	CC	CC	CC	CC	CC	CC
AX-166517520	1	114.287	CC	CC	CC	CC	CC	CC	CC	CC	CC	CC	CC	CC	CC	CC	CC	CC	CC	CC	CC	CC	CC	CC	CC	CC	CC	CC	CC	CC	CC	CC	CC	CC	CC	CC	CC	CC	CC	CC	AC	CC	AC	CC	AC	CC	CC	AC	CC
AX-123524132	1	114.299	CC	CC	CC	CC	CC	CC	CC	CC	CC	CC	CC	CC	CC	CC	CC	CC	CC	CC	CC	CC	CC	CC	CC	CC	CC	CC	CC	CC	CC	CC	CC	CC	CC	CC	CC	CC	CC	CC	CC	CC	CC	CC	CC	CC	CC	CC	CC
AX-123367722	1	114.305	AA	AC	AA	AA	AA	AC	AA	AA	AC	AA	AC	AC	AC	AA	AA	AC	CC	AC	AC	AC	AC	AC	AC	AC	AC	AC	AC	AC	AC	AC	AC	AC	AC	AC	AC	AC	AC	AC	AC	CC	AC	CC	CC	CC	AC	AC	CC
AX-166502501	1	114.306	AC	AC	AA	CC	CC	AC	AC	AC	AC	AC	AC	AC	AA	AC	AC	CC	AC	AC	CC	CC	AA	CC	AC	AC	CC	CC	AA	AA	AA	AC	AC	AA	CC	AC	AC	AC	AC	AC	AC	AA	AC	AA	AC	AA	AA	AC	AA
AX-166519796	1	114.689	CC	AA	AC	AC	AC	AC	AC	AC	AC	AC	AC	AC	AC	AC	AC	AC	AC	AC	CC	AC	CC	CC	CC	AC	CC	CC	AC	AC	CC	AC	AC	AC	CC	CC	CC	CC	AC	AC	AC	CC	CC	AC	AC	CC	AC	CC	CC
AX-166519797	1	114.787	AA	AA	AA	AA	AA	AA	AA	AA	AA	AA	AA	AA	AA	AA	AA	AA	AA	AA	AA	AA	AA	AA	AA	AA	AA	AA	AA	AA	AA	AA	AA	AA	AA	AA	AA	AA	AA	AA	AC	AA	AC	AA	AC	AA	AA	AC	AA
AX-89812545	1	114.788	AC	AC	CC	AA	AA	AC	AC	AC	AC	AC	AC	AC	CC	AC	AC	AA	AC	AC	AA	AA	CC	AA	AC	AC	AA	AA	CC	CC	CC	AC	AC	CC	AA	AC	AC	AC	AC	AC	CC	CC	CC	CC	CC	CC	CC	CC	CC
AX-166510362	1	114.794	AC	AC	CC	AA	AA	AC	AC	AC	AC	AC	AC	AC	CC	AC	AC	AA	AC	AC	AA	AA	CC	AA	AC	AC	AA	AA	CC	CC	CC	AC	AC	CC	AA	AC	AC	AC	AC	AC	CC	CC	CC	CC	CC	CC	CC	CC	CC
AX-166510363	1	114.81	AC	AA	AC	AC	AC	AA	AA	AA	AC	AA	AA	AA	AC	AC	AC	AA	AA	AA	AC	AA	AA	AC	AC	AC	AA	AC	AA	AA	AA	AA	AA	AA	AA	AC	AC	AC	AA	AC	AA	AA	AA	AA	AA	AA	AA	AA	AA
AX-166519798	1	114.811	CC	CC	CC	CC	CC	CC	CC	CC	CC	CC	CC	CC	CC	CC	CC	CC	AC	CC	AC	CC	AC	AC	AC	CC	AC	AC	CC	CC	AC	CC	CC	CC	AC	AC	AC	AC	CC	CC	CC	AC	CC	AC	AC	AC	AC	CC	CC
AX-123524133	1	114.811	AA	AA	AA	AA	AA	AA	AA	AA	AA	AA	AA	AA	AA	AA	AA	AA	AA	AA	AA	AA	AA	AA	AA	AA	AA	AA	AA	AA	AA	AA	AA	AA	AA	AA	AA	AA	AA	AA	AA	AA	AA	AA	AA	AA	AA	AA	AA
AX-166510364	1	114.823	AC	CC	CC	CC	CC	AC	AC	CC	AC	AC	AC	CC	CC	AC	CC	CC	CC	CC	AC	AC	CC	CC	AC	AC	AC	CC	AC	CC	AC	CC	CC	AC	CC	CC	AC	CC	CC	AC	CC	CC	CC	CC	CC	CC	CC	CC	CC
AX-166510365	1	114.823	CC	CC	CC	CC	CC	CC	CC	CC	CC	CC	CC	CC	CC	CC	CC	CC	CC	CC	CC	CC	CC	CC	CC	CC	CC	CC	CC	CC	CC	CC	CC	CC	CC	CC	CC	CC	CC	CC	AC	CC	AC	CC	AC	CC	CC	AC	CC
AX-166502503	1	114.857	CC	CC	CC	CC	CC	CC	CC	CC	CC	CC	CC	CC	CC	CC	CC	CC	CC	CC	CC	CC	CC	CC	CC	CC	CC	CC	CC	CC	CC	CC	CC	CC	CC	CC	CC	CC	CC	CC	AC	CC	AC	CC	AC	CC	CC	AC	CC
AX-166527428	1	114.889	AC	AC	CC	AA	AA	AC	AC	AC	AC	AC	AC	AC	CC	AC	AC	AA	AC	AC	AA	AA	CC	AA	AC	AC	AA	AA	CC	CC	CC	AC	AC	CC	AA	AC	AC	AC	AC	AC	CC	CC	CC	CC	CC	CC	CC	CC	CC
AX-123364960	1	114.911	AC	CC	AC	AC	CC	AC	CC	CC	CC	CC	AC	AC	CC	CC	AC	AC	CC	AC	CC	AC	CC	AC	CC	CC	CC	AC	CC	CC	CC	AC	AC	AC	CC	AC	AC	AC	AC	AC	AC	AC	AA	CC	CC	AC	CC	AA	AA
AX-166502504	1	114.913	AA	AA	AA	AA	AA	AA	AA	AA	AA	AA	AA	AA	AA	AA	AA	AA	AA	AA	AA	AA	AA	AA	AA	AA	AA	AA	AA	AA	AA	AA	AA	AA	AA	AA	AA	AA	AA	AA	AC	AA	AC	AA	AC	AA	AA	AC	AA
AX-166519800	1	114.94	AC	CC	CC	CC	CC	AC	AC	CC	AC	AC	AC	CC	CC	AC	CC	CC	CC	CC	AC	AC	CC	CC	AC	AC	AC	CC	AC	CC	AC	CC	CC	AC	CC	CC	AC	CC	CC	AC	CC	CC	CC	CC	CC	CC	CC	CC	CC
AX-166510367	1	114.94	AC	CC	CC	CC	CC	AC	AC	CC	AC	AC	AC	CC	CC	AC	CC	CC	CC	CC	AC	AC	CC	CC	AC	AC	AC	CC	AC	CC	AC	CC	CC	AC	CC	CC	AC	CC	CC	AC	CC	CC	CC	CC	CC	CC	CC	CC	CC
AX-166519802	1	114.944	AC	AA	AA	AA	AA	AC	AC	AA	AC	AC	AC	AA	AA	AC	AA	AA	AA	AA	AC	AC	AA	AA	AC	AC	AC	AA	AC	AA	AC	AA	AA	AC	AA	AA	AC	AA	AA	AC	AA	AA	AA	AA	AA	AA	AA	AA	AA
AX-166519803	1	115.066	CC	CC	CC	CC	CC	CC	CC	CC	CC	CC	CC	CC	CC	CC	CC	CC	AC	CC	AC	CC	AC	AC	AC	CC	AC	AC	CC	CC	AC	CC	CC	CC	AC	AC	AC	AC	CC	CC	CC	AC	CC	AC	AC	AC	AC	CC	CC
AX-166526662	1	115.118	AC	AC	AA	CC	CC	AC	AC	AC	AC	AC	AC	AC	AA	AC	AC	CC	AC	AC	CC	CC	AA	CC	AC	AC	CC	CC	AA	AA	AA	AC	AC	AA	CC	AC	AC	AC	AC	AC	AC	AA	AC	AA	AC	AA	AA	AC	AA
AX-166502505	1	115.355	AC	AA	AC	AC	AC	AA	AA	AC	AA	AA	AA	AC	AC	AA	AC	AC	AA	AC	AA	AA	AC	AC	AA	AA	AA	AC	AA	AC	AA	AC	AC	AA	AC	AC	AA	AC	AC	AA	AA	AA	AA	AA	AA	AA	AA	AA	AA
AX-166510369	1	115.359	AC	CC	AC	AC	AC	CC	CC	CC	AC	CC	CC	CC	AC	AC	AC	CC	CC	CC	AC	CC	CC	AC	AC	AC	CC	AC	CC	CC	CC	CC	CC	CC	CC	AC	AC	AC	CC	AC	CC	CC	CC	CC	CC	CC	CC	CC	CC
AX-166502506	1	115.632	AC	AC	AA	CC	CC	AC	AC	AC	AC	AC	AC	AC	AA	AC	AC	NA	AC	AC	CC	CC	AA	CC	AC	AC	CC	CC	AA	AA	AA	AC	AC	AA	NA	AC	AC	AC	AC	AC	AC	AC	AC	AA	AC	AA	AA	AC	AA
AX-166519804	1	115.796	AC	CC	AC	AC	AC	CC	CC	AC	CC	CC	CC	AC	AC	CC	AC	AC	CC	AC	CC	CC	AC	AC	CC	CC	CC	AC	CC	AC	CC	AC	AC	CC	AC	AC	CC	AC	AC	CC	CC	CC	CC	CC	CC	CC	CC	CC	CC
AX-166526698	1	115.847	AC	CC	CC	CC	CC	AC	AC	CC	AC	AC	AC	CC	CC	AC	CC	CC	CC	CC	AC	AC	CC	CC	AC	AC	AC	CC	AC	CC	AC	CC	CC	AC	CC	CC	AC	CC	CC	AC	CC	CC	CC	CC	CC	CC	CC	CC	CC
AX-166510370	1	115.912	AC	AC	CC	AA	AA	AC	AC	AC	AC	AC	AC	AC	CC	AC	AC	AA	AC	AC	AA	AA	CC	AA	AC	AC	AA	AA	CC	CC	CC	AC	AC	CC	AA	AC	AC	AC	AC	AC	AC	CC	AC	CC	AC	CC	CC	AC	CC
AX-166510371	1	116.118	CC	CC	CC	CC	CC	CC	CC	CC	CC	CC	CC	CC	CC	CC	CC	CC	CC	CC	CC	CC	CC	CC	CC	CC	CC	CC	CC	CC	CC	CC	CC	CC	CC	CC	CC	CC	CC	CC	AC	CC	AC	CC	AC	CC	CC	AC	CC
AX-89873121	1	116.339	CC	AA	AC	AC	AC	AC	AC	AC	AC	AC	AC	AC	AC	AC	AC	AC	AC	AC	CC	AC	CC	CC	CC	AC	CC	CC	AC	AC	CC	AC	AC	AC	CC	CC	CC	CC	AC	AC	AC	CC	CC	AC	AC	CC	AC	AC	CC
AX-166510372	1	116.341	CC	CC	CC	CC	CC	CC	CC	CC	CC	CC	CC	CC	CC	CC	CC	CC	AC	CC	AC	CC	AC	AC	AC	CC	AC	AC	CC	CC	AC	CC	CC	CC	AC	AC	AC	AC	CC	CC	CC	AC	CC	AC	AC	AC	AC	CC	CC
AX-166510373	1	116.449	CC	AC	AC	CC	CC	CC	AC	CC	AC	CC	CC	AC	AC	CC	CC	CC	AC	CC	CC	CC	AC	CC	CC	AC	CC	CC	AC	AC	AC	CC	AC	AC	CC	CC	AC	CC	AC	CC	AC	AA	AC	AA	AC	AA	AA	AC	AA
AX-166502507	1	116.453	AC	AC	AA	CC	CC	AC	AC	AC	AC	AC	AC	AC	AA	AC	AC	CC	AC	AC	CC	CC	AA	CC	AC	AC	CC	CC	AA	AA	AA	AC	AC	AA	CC	AC	AC	AC	AC	AC	AC	AA	AC	AA	AC	AA	AA	AC	AA
AX-166527155	1	116.566	CC	CC	CC	CC	CC	CC	CC	CC	CC	CC	CC	CC	CC	CC	CC	CC	CC	CC	CC	CC	CC	CC	CC	CC	CC	CC	CC	CC	CC	CC	CC	CC	CC	CC	CC	CC	CC	CC	AC	CC	AC	CC	AC	CC	CC	AC	CC
AX-166519807	1	116.571	CC	CC	CC	CC	CC	CC	CC	CC	CC	CC	CC	CC	CC	CC	CC	CC	CC	CC	CC	CC	CC	CC	CC	CC	CC	CC	CC	CC	CC	CC	CC	CC	CC	CC	CC	CC	CC	CC	AC	CC	AC	CC	AC	CC	CC	AC	CC
AX-166502509	1	116.664	AC	AA	AA	AA	AA	AC	AC	AA	AC	AC	AC	AA	AA	AC	AA	AA	AA	AA	AC	AC	AA	AA	AC	AC	AC	AA	AC	AA	AC	AA	AA	AC	AA	AA	AC	AA	AA	AC	AA	AA	AA	AA	AA	AA	AA	AA	AA
AX-166502510	1	116.785	AC	CC	CC	CC	CC	AC	AC	CC	AC	AC	AC	CC	CC	AC	CC	CC	CC	CC	AC	AC	CC	CC	AC	AC	AC	CC	AC	CC	AC	CC	CC	AC	CC	CC	AC	CC	CC	AC	CC	CC	CC	CC	CC	CC	CC	CC	CC
AX-89816022	1	116.813	CC	CC	CC	CC	CC	CC	CC	CC	CC	CC	CC	CC	CC	CC	CC	CC	CC	CC	CC	CC	CC	CC	CC	CC	CC	CC	CC	CC	CC	CC	CC	CC	CC	CC	CC	CC	CC	CC	CC	CC	CC	CC	CC	CC	CC	CC	CC
AX-166517523	1	117.334	CC	CC	CC	CC	CC	CC	CC	CC	CC	CC	CC	CC	CC	CC	CC	CC	CC	CC	CC	CC	CC	CC	CC	CC	CC	CC	CC	CC	CC	CC	CC	CC	CC	CC	CC	CC	CC	CC	CC	CC	CC	CC	CC	CC	CC	CC	CC
AX-166517524	1	117.374	CC	CC	CC	CC	CC	CC	CC	CC	CC	CC	CC	CC	CC	CC	CC	CC	CC	CC	CC	CC	CC	CC	CC	CC	CC	CC	CC	CC	CC	CC	CC	CC	CC	CC	CC	CC	CC	CC	AA	AC	AA	AA	AA	AA	AC	AC	AC
AX-166519808	1	117.4	AC	CC	CC	CC	CC	AC	AC	CC	AC	AC	AC	CC	CC	AC	CC	CC	CC	CC	AC	AC	CC	CC	AC	AC	AC	CC	AC	CC	AC	CC	CC	AC	CC	CC	AC	CC	CC	AC	CC	CC	CC	CC	CC	CC	CC	CC	CC
AX-166519809	1	117.732	AC	AC	AA	CC	CC	AC	AC	AC	AC	AC	AC	AC	AA	AC	AC	CC	AC	AC	CC	CC	AA	CC	AC	AC	CC	CC	AA	AA	AA	AC	AC	AA	CC	AC	AC	AC	AC	AC	CC	AC	CC	CC	CC	CC	AC	AC	AC
AX-123364961	1	117.916	CC	AC	AC	AC	AC	CC	AC	AC	CC	AC	CC	CC	CC	AC	AC	CC	CC	CC	CC	CC	CC	CC	CC	CC	CC	CC	CC	CC	CC	CC	CC	CC	CC	CC	CC	CC	CC	CC	AC	CC	AC	CC	CC	CC	AC	AC	CC
AX-166510377	1	117.942	AC	AA	AA	AA	AA	AC	AC	AA	AC	AC	AC	AA	AA	AC	AA	AA	AA	AA	AC	AC	AA	AA	AC	AC	AC	AA	AC	AA	AC	AA	AA	AC	AA	AA	AC	AA	AA	AC	AA	AA	AA	AA	AA	AA	AA	AA	AA
AX-166510378	1	117.974	CC	CC	CC	CC	CC	CC	CC	CC	CC	CC	CC	CC	CC	CC	CC	CC	CC	CC	CC	CC	CC	CC	CC	CC	CC	CC	CC	CC	CC	CC	CC	CC	CC	CC	CC	CC	CC	CC	AC	AC	AC	AA	AC	AA	AC	CC	AC
AX-123524134	1	117.975	AA	AC	AA	AA	AA	AC	AA	AA	AC	AA	AC	AC	AC	AA	AA	AC	CC	AC	AC	AC	AC	AC	AC	AC	AC	AC	AC	AC	AC	AC	AC	AC	AC	AC	AC	AC	AC	AC	AC	CC	AC	CC	CC	CC	AC	AC	CC
AX-166519812	1	117.978	AC	AA	AA	AA	AA	AC	AC	AA	AC	AC	AC	AA	AA	AC	AA	AA	AA	AA	AC	AC	AA	AA	AC	AC	AC	AA	AC	AA	AC	AA	AA	AC	AA	AA	AC	AA	AA	AC	AA	AA	AA	AA	AA	AA	AA	AA	AA
AX-166510380	1	117.981	AC	CC	CC	CC	CC	AC	AC	CC	AC	AC	AC	CC	CC	AC	CC	CC	CC	CC	AC	AC	CC	CC	AC	AC	AC	CC	AC	CC	AC	CC	CC	AC	CC	CC	AC	CC	CC	AC	CC	CC	CC	CC	CC	CC	CC	CC	CC
AX-166518967	1	117.985	AA	AA	AA	AA	AA	AA	AA	AA	AA	AA	AA	AA	AA	AA	AA	AA	AA	AA	AA	AA	AA	AA	AA	AA	AA	AA	AA	AA	AA	AA	AA	AA	AA	AA	AA	AA	AA	AA	AC	AC	AC	CC	AC	CC	AC	AA	AC
AX-166519813	1	118.168	AC	AC	AA	AC	AA	AC	AC	AC	AC	CC	CC	CC	AA	AA	AC	AC	AA	AC	AA	AC	AC	AA	AA	AA	AC	AA	AC	AC	AC	AC	AC	AC	AC	AA	AA	AA	AA	AA	AC	AC	AA	AA	AA	AA	AC	AC	AC
AX-166518968	1	118.509	AA	AC	AA	AC	AC	AC	AA	AC	AA	AC	AC	AA	AA	AC	AC	AC	AA	AA	AA	AA	AA	AA	AA	AA	AA	AA	AA	AA	AA	AA	AA	AA	AA	AA	AA	AA	AA	AA	AA	AA	AA	AA	AA	AA	AA	AA	AA
AX-166509603	1	118.555	AA	AC	AA	AC	AC	AC	AA	AC	AA	AC	AC	AA	AA	AC	AC	AC	AA	AA	AA	AA	AA	AA	AA	AA	AA	AA	AA	AA	AA	AA	AA	AA	AA	AA	AA	AA	AA	AA	AA	AA	AA	AA	AA	AA	AA	AA	AA
AX-166510382	1	118.591	CC	AC	AC	CC	CC	CC	AC	CC	AC	CC	CC	AC	AC	CC	CC	CC	AC	CC	CC	CC	AC	CC	CC	AC	CC	CC	AC	AC	AC	CC	AC	AC	CC	CC	AC	CC	AC	CC	AC	AA	AC	AA	AC	AA	AA	AC	AA
AX-166509604	1	118.654	AA	AC	AA	AC	AC	AC	AA	AC	AA	AC	AC	AA	AA	AC	AC	AC	AA	AA	AA	AA	AA	AA	AA	AA	AA	AA	AA	AA	AA	AA	AA	AA	AA	AA	AA	AA	AA	AA	AA	AA	AA	AA	AA	AA	AA	AA	AA
AX-166519815	1	118.705	CC	CC	CC	CC	CC	CC	CC	CC	CC	CC	CC	CC	CC	CC	CC	CC	CC	CC	CC	CC	CC	CC	CC	CC	CC	CC	CC	CC	CC	CC	CC	CC	CC	CC	CC	CC	CC	CC	CC	CC	CC	CC	CC	CC	CC	CC	CC
AX-123364962	1	118.773	CC	AC	AC	CC	AC	AC	AC	AC	CC	CC	CC	CC	AC	AC	CC	AC	AA	AC	AC	AC	AC	AC	AC	AC	AC	AC	AC	AC	AC	AC	AC	AC	AC	AC	AC	AC	AC	AC	AC	AC	AA	AA	AA	AA	AC	AC	AC
AX-166527146	1	118.955	AC	AC	CC	AA	AA	AC	AC	AC	AC	AC	AC	AC	CC	AC	AC	AA	AC	AC	AA	AA	CC	AA	AC	AC	AA	NA	CC	CC	CC	AC	AC	CC	AA	AC	AC	AC	AC	AC	AC	CC	AC	CC	AC	CC	CC	AC	CC
AX-166502511	1	119.046	AC	AA	AC	AC	AC	AA	AA	AC	AA	AA	AA	AC	AC	AA	AC	AC	AA	AC	AA	AA	AC	AC	AA	AA	AA	AC	AA	AC	AA	AC	AC	AA	AC	AC	AA	AC	AC	AA	AA	AA	AA	AA	AA	AA	AA	AA	AA
AX-166510383	1	119.063	AC	AC	AA	CC	CC	AC	AC	AC	AC	AC	AC	AC	AA	AC	AC	CC	AC	AC	CC	CC	AA	CC	AC	AC	CC	CC	AA	AA	AA	AC	AC	AA	CC	AC	AC	AC	AC	AC	AC	AA	AC	AA	AC	AA	AA	AC	AA
AX-166502512	1	119.066	AC	AC	AA	CC	CC	AC	AC	AC	AC	AC	AC	AC	AA	AC	AC	CC	AC	AC	CC	CC	AA	CC	AC	AC	CC	CC	AA	AA	AA	AC	AC	AA	CC	AC	AC	AC	AC	AC	AC	AA	AC	AA	AC	AA	AA	AC	AA
AX-166510384	1	119.113	CC	CC	CC	CC	CC	CC	CC	CC	CC	CC	CC	CC	CC	CC	CC	CC	CC	CC	CC	CC	CC	CC	CC	CC	CC	CC	CC	CC	CC	CC	CC	CC	CC	CC	CC	CC	CC	CC	CC	CC	CC	CC	CC	CC	CC	CC	CC
AX-89816040	1	119.15	AC	AA	AC	AC	AC	AA	AA	AA	AC	AA	AA	AA	AC	AC	AC	AA	AA	AA	AC	AA	AA	AC	AC	AC	AA	AC	AA	AA	AA	AA	AA	AA	AA	AC	AC	AC	AC	AC	AA	AA	AA	AA	AA	AA	AA	AA	AA
AX-89873150	1	119.156	AC	AC	AC	AC	AC	AA	AA	AC	AC	AA	AC	CC	CC	AA	AC	CC	CC	CC	AC	AC	CC	CC	AC	AC	AC	CC	AC	CC	AC	CC	CC	AC	CC	CC	AC	CC	CC	AC	AC	CC	AC	CC	CC	CC	AC	AC	CC
AX-166519816	1	119.159	AC	CC	AC	AC	AC	CC	CC	CC	AC	CC	CC	CC	AC	AC	AC	CC	CC	CC	AC	CC	CC	AC	AC	AC	CC	AC	CC	CC	CC	CC	CC	CC	CC	AC	AC	AC	AC	AC	CC	CC	CC	CC	CC	CC	CC	CC	CC
AX-123367724	1	119.16	AA	AC	AA	AA	AA	AA	AA	AA	AC	AA	AC	AC	AC	AA	AA	AC	CC	AC	AC	AC	AC	AC	AC	AC	AC	AC	AC	AC	AC	AC	AC	AC	AC	AC	AC	AC	AC	AC	AC	CC	AC	CC	CC	CC	AC	AC	CC
AX-166517525	1	119.252	AC	AA	AA	NA	NA	AA	AC	AA	AC	AA	AA	AC	AA	AA	AA	NA	AC	AC	CC	CC	AA	CC	AC	AC	CC	CC	AA	AA	AA	AC	AC	AA	CC	AC	AC	AC	AC	AC	AC	AA	AC	AA	AC	AA	AA	AC	AA
AX-166517526	1	119.399	CC	AC	CC	AC	AC	AC	CC	AC	CC	AC	AC	CC	CC	AC	AC	AC	CC	CC	CC	CC	CC	CC	CC	CC	CC	CC	CC	CC	CC	CC	CC	CC	CC	CC	CC	CC	CC	CC	CC	CC	CC	CC	CC	CC	CC	CC	CC
AX-166502514	1	119.43	CC	AC	CC	AC	AC	AC	CC	AC	CC	AC	AC	CC	CC	AC	AC	AC	CC	CC	CC	CC	CC	CC	CC	CC	CC	CC	CC	CC	CC	CC	CC	CC	CC	CC	CC	CC	CC	CC	CC	CC	CC	CC	CC	CC	CC	CC	CC
AX-89813079	1	119.575	CC	CC	CC	CC	CC	CC	CC	CC	CC	CC	CC	CC	CC	CC	CC	CC	CC	CC	CC	CC	CC	CC	CC	CC	CC	CC	CC	CC	CC	CC	CC	CC	CC	CC	CC	CC	CC	CC	CC	CC	CC	CC	CC	CC	CC	CC	CC
AX-166510385	1	119.924	AA	AC	AC	AA	AA	AA	AC	AA	AC	AA	AA	AC	AC	AA	AA	AA	AC	AA	AA	AA	AC	AA	AA	AC	AA	AA	AC	AC	AC	AA	AC	AC	AA	AA	AC	AA	AC	AA	AC	CC	AC	CC	AC	CC	CC	AC	CC
AX-166517527	1	119.955	AC	AC	AA	CC	CC	AC	AC	AC	AC	AC	AC	AC	AA	AC	AC	CC	AC	AC	CC	CC	AA	CC	AC	AC	CC	CC	AA	AA	AA	AC	AC	AA	CC	AC	AC	AC	AC	AC	AC	AA	AC	AA	AC	AA	AA	AC	AA
AX-166517528	1	119.971	AC	AC	CC	AA	AA	AC	AC	AC	AC	AC	AC	AC	CC	AC	AC	AA	AC	AC	AA	AA	CC	AA	AC	AC	AA	AA	CC	CC	CC	AC	AC	CC	AA	AC	AC	AC	AC	AC	AC	CC	AC	CC	AC	CC	CC	AC	CC
AX-123367725	1	120.011	AA	AA	AA	AA	AA	AA	AA	AA	AA	AA	AA	AA	AA	AA	AA	AA	AA	AA	AA	AA	AA	AA	AA	AA	AA	AA	AA	AA	AA	AA	AA	AA	AA	AA	AA	AA	AA	AA	AA	AA	AA	AA	AA	AA	AA	AA	AA
AX-166526682	1	120.051	AC	AC	AA	CC	CC	AC	AC	AC	AC	AC	AC	AC	AA	AC	AC	CC	AC	AC	CC	CC	AA	CC	AC	AC	CC	CC	AA	AA	AA	AC	AC	AA	CC	AC	AC	AC	AC	AC	AC	NA	AC	AA	AC	AA	AA	AC	AA
AX-166518597	1	120.099	CC	AC	AC	CC	AC	AC	AC	AC	CC	CC	CC	CC	AC	AC	CC	AC	AA	AC	AC	AC	AC	AC	AC	AC	AC	AC	AC	AC	AC	AC	AC	AC	AC	AC	AC	AC	AC	AC	AC	AC	AA	AA	AA	AA	AC	AC	AC
AX-166518598	1	120.439	AC	CC	AC	CC	CC	AC	CC	AC	CC	AC	AC	CC	AC	AC	AC	CC	CC	AC	CC	CC	AC	CC	AC	CC	CC	CC	AC	AC	AC	AC	CC	AC	CC	AC	CC	AC	CC	AC	CC	CC	CC	CC	CC	CC	CC	CC	CC
AX-166518599	1	120.649	CC	CC	CC	CC	CC	CC	CC	CC	CC	CC	CC	CC	CC	CC	CC	CC	CC	CC	CC	CC	CC	CC	CC	CC	CC	CC	CC	CC	CC	CC	CC	CC	CC	CC	CC	CC	CC	CC	AC	CC	AC	CC	AC	CC	CC	AC	CC
AX-166519817	1	120.657	CC	AC	AC	CC	CC	CC	AC	CC	AC	CC	CC	AC	AC	CC	CC	CC	AC	CC	CC	CC	AC	CC	CC	AC	CC	CC	AC	AC	AC	CC	AC	AC	CC	CC	AC	CC	AC	CC	AC	AA	AC	AA	AC	AA	AA	AC	AA
AX-123364963	1	120.657	CC	CC	CC	CC	CC	CC	CC	CC	CC	CC	CC	CC	CC	CC	CC	CC	CC	CC	CC	CC	CC	CC	CC	CC	CC	CC	CC	CC	CC	CC	CC	CC	CC	CC	CC	CC	CC	CC	CC	CC	CC	CC	CC	CC	CC	CC	CC
AX-166510388	1	120.758	AC	AC	AA	AC	AA	AC	AC	AC	AC	CC	CC	CC	AA	AA	AC	AC	AA	AC	AA	AC	AC	AA	AA	AA	AC	AA	AC	AC	AC	AC	AC	AC	AC	AA	AA	AA	AA	AA	AC	AC	AA	AA	AA	AA	AC	AC	AC
AX-166510389	1	120.835	CC	AC	AC	CC	AC	AC	AC	AC	CC	CC	CC	CC	AC	AC	CC	AC	AA	AC	AC	AC	AC	AC	AC	AC	AC	AC	AC	AC	AC	AC	AC	AC	AC	AC	AC	AC	AC	AC	AC	AC	AA	AA	AA	AA	AC	AC	AC
AX-166510390	1	120.851	AC	AA	AC	AA	AA	AC	AA	AC	AA	AC	AC	AA	AC	AC	AC	AA	AA	AC	AA	AA	AC	AA	AC	AA	AA	AA	AC	AC	AC	AC	AA	AC	AA	AC	AA	AC	AA	AC	AA	AA	AA	AA	AA	AA	AA	AA	AA
AX-89870178	1	120.851	CC	CC	CC	CC	CC	CC	CC	CC	CC	CC	CC	CC	CC	CC	CC	CC	CC	CC	CC	CC	CC	CC	CC	CC	CC	CC	CC	CC	CC	CC	CC	CC	CC	CC	CC	CC	CC	CC	AC	CC	AC	CC	AC	CC	CC	AC	CC
AX-166527151	1	120.858	AA	AC	AC	AA	AA	AA	AC	AA	AC	AA	AA	AC	AC	AA	AA	AA	AC	AA	AA	AA	AC	AA	AA	AC	AA	AA	AC	AC	AC	AA	AC	AC	AA	AA	AC	AA	AC	AA	AC	CC	AC	CC	AC	CC	CC	AC	CC
AX-166510393	1	121.023	CC	AC	CC	AC	AC	AC	CC	AC	CC	AC	AC	CC	CC	AC	AC	AC	CC	CC	CC	CC	CC	CC	CC	CC	CC	CC	CC	CC	CC	CC	CC	CC	CC	CC	CC	CC	CC	CC	CC	CC	CC	CC	CC	CC	CC	CC	CC
AX-166518600	1	121.027	CC	CC	CC	CC	CC	CC	CC	CC	CC	CC	CC	CC	CC	CC	CC	CC	CC	CC	CC	CC	CC	CC	CC	CC	CC	CC	CC	CC	CC	CC	CC	CC	CC	CC	CC	CC	CC	CC	CC	CC	CC	CC	CC	CC	CC	CC	CC
AX-166502518	1	121.027	CC	AC	AC	CC	AC	AC	AC	AC	CC	CC	CC	CC	AC	AC	CC	AC	AA	AC	AC	AC	AC	AC	AC	AC	AC	AC	AC	AC	AC	AC	AC	AC	AC	AC	AC	AC	AC	AC	AC	AC	AA	AA	AA	AA	AC	AC	AC
AX-123364965	1	121.047	AA	AA	AA	AA	AA	AA	AA	AA	AA	AA	AA	AA	AA	AA	AA	AA	AA	AA	AA	AA	AA	AA	AA	AA	AA	AA	AA	AA	AA	AA	AA	AA	AA	AA	AA	AA	AA	AA	AA	AA	AA	AA	AA	AA	AA	AA	AA
AX-166510394	1	121.149	AA	AC	AC	AA	AC	AC	AC	AC	AA	AA	AA	AA	AC	AC	AA	AC	CC	AC	AC	AC	AC	AC	AC	AC	AC	AC	AC	AC	AC	AC	AC	AC	AC	AC	AC	AC	AC	AC	AC	AC	CC	CC	CC	CC	AC	AC	AC
AX-123364966	1	121.276	CC	CC	CC	CC	CC	CC	CC	CC	CC	CC	CC	CC	CC	CC	CC	CC	CC	CC	CC	CC	CC	CC	CC	CC	CC	CC	CC	CC	CC	CC	CC	CC	CC	CC	CC	CC	CC	CC	CC	CC	CC	CC	CC	CC	CC	CC	CC
AX-166502520	1	121.299	AC	CC	AC	CC	CC	AC	CC	AC	CC	AC	AC	CC	AC	AC	AC	CC	CC	AC	CC	CC	AC	CC	AC	CC	CC	CC	AC	AC	AC	AC	CC	AC	CC	AC	CC	AC	CC	AC	CC	CC	CC	CC	CC	CC	CC	CC	CC
AX-123356907	1	121.52	AA	AC	AA	AA	AA	AA	AA	AA	AC	AA	AC	AC	AC	AA	AA	AC	CC	AC	AC	AC	AC	AC	AC	AC	AC	AC	AC	AC	AC	AC	AC	AC	AC	AC	AC	AC	AC	AC	AC	CC	AC	CC	CC	CC	AC	AC	CC
AX-166502521	1	121.557	AC	CC	CC	AC	AC	CC	AC	CC	AC	CC	CC	AC	CC	CC	CC	AC	AC	AC	AC	AC	CC	AC	AC	AC	AC	AC	CC	CC	CC	AC	AC	CC	AC	AC	AC	AC	AC	AC	CC	CC	CC	CC	CC	CC	CC	CC	CC
AX-166502522	1	121.564	CC	CC	CC	CC	CC	CC	CC	CC	CC	CC	CC	CC	CC	CC	CC	CC	CC	CC	CC	CC	CC	CC	CC	CC	CC	CC	CC	CC	CC	CC	CC	CC	CC	CC	CC	CC	CC	CC	AC	CC	AC	CC	AC	CC	CC	AC	CC
AX-166510395	1	121.599	AC	CC	CC	AC	AC	CC	AC	CC	AC	CC	CC	AC	CC	CC	CC	AC	AC	AC	AA	AA	CC	AA	AC	AC	AA	AA	CC	CC	CC	AC	AC	CC	AA	AC	AC	AC	AC	AC	CC	CC	CC	CC	CC	CC	CC	CC	CC
AX-89816071	1	121.607	AA	AC	AA	AA	AC	AC	AC	AC	AA	AA	AA	AA	AC	AC	AA	AC	CC	AC	AC	AC	AC	AC	AC	AC	AC	AC	AC	AC	AC	AC	AC	AC	AC	AC	AC	AC	AC	AC	AC	AC	CC	CC	CC	CC	AC	AC	AC
AX-166510396	1	121.609	CC	CC	CC	CC	CC	CC	CC	CC	CC	CC	CC	CC	CC	CC	CC	CC	CC	CC	CC	CC	CC	CC	CC	CC	CC	CC	CC	CC	CC	CC	CC	CC	CC	CC	CC	CC	CC	CC	AC	CC	AC	CC	AC	CC	CC	AC	CC
AX-166527507	1	121.621	AA	AA	AA	NA	NA	NA	AA	AA	AA	AA	AA	AA	AA	AA	AA	NA	AA	AA	NA	NA	AA	NA	AA	AA	NA	NA	AA	AA	AA	AA	AA	AA	NA	AA	AA	AA	AA	AA	AA	AA	AA	AA	AA	AA	AA	AA	AA
AX-166509605	1	121.747	AC	AC	CC	AA	AA	AC	AC	AC	AC	AC	AC	AC	CC	AC	AC	AA	AC	AC	AA	AA	CC	AA	AC	AC	AA	AA	CC	CC	CC	AC	AC	CC	AA	AC	AC	AC	AC	AC	AC	CC	AC	CC	AC	CC	CC	AC	CC
AX-166502523	1	121.755	AC	CC	AC	AC	AC	CC	CC	CC	AC	CC	CC	CC	AC	AC	AC	CC	CC	CC	AC	CC	CC	AC	AC	AC	CC	AC	CC	CC	CC	CC	CC	CC	CC	AC	AC	AC	AC	AC	CC	CC	CC	CC	CC	CC	CC	CC	CC
AX-166510397	1	121.757	AC	AA	AC	AC	AC	AA	AA	AA	AC	AA	AA	AA	AC	AC	AC	AA	AA	AA	AC	AA	AA	AC	AC	AC	AA	AC	AA	AA	AA	AA	AA	AA	AA	AC	AC	AC	AC	AC	AA	AA	AA	AA	AA	AA	AA	AA	AA
AX-166519823	1	121.766	AC	AC	AA	CC	CC	NA	AC	AC	AC	AC	AC	AC	AA	AC	AC	CC	AC	AC	CC	CC	AA	CC	AC	AC	CC	CC	AA	AA	AA	AC	AC	AA	CC	AC	AC	AC	AC	AC	AC	AA	AC	AA	AC	AA	AA	AC	AA
AX-166510398	1	121.788	AC	AC	AC	AC	CC	AC	AC	AC	AC	AA	AA	AA	CC	CC	AC	AC	CC	AC	CC	AC	AC	CC	CC	CC	AC	CC	AC	AC	AC	AC	AC	AC	AC	CC	CC	CC	CC	CC	AC	AC	CC	CC	CC	CC	AC	AC	AC
AX-166519824	1	121.789	AC	AA	AC	AA	AA	AC	AA	AC	AA	AC	AC	AA	AC	AC	AC	AA	AA	AC	AA	AA	AC	AA	AC	AA	AA	AA	AC	AC	AC	AC	AA	AC	AA	AC	AA	AC	AA	AC	AA	AA	AA	AA	AA	AA	AA	AA	AA
AX-166519825	1	122.078	CC	CC	CC	CC	CC	CC	CC	CC	CC	CC	CC	CC	CC	CC	CC	CC	CC	CC	CC	CC	CC	CC	CC	CC	CC	CC	CC	CC	CC	CC	CC	CC	CC	CC	CC	CC	CC	CC	AC	CC	AC	CC	AC	CC	CC	AC	CC
AX-166519826	1	122.301	AA	AA	AA	AA	AA	AA	AA	AA	AA	AA	AA	AA	AA	AA	AA	AA	AA	AA	AA	AA	AA	AA	AA	AA	AA	AA	AA	AA	AA	AA	AA	AA	AA	AA	AA	AA	AA	AA	AC	AA	AC	AA	AC	AA	AA	AC	AA
AX-123359922	1	122.304	CC	CC	CC	CC	CC	CC	CC	CC	CC	CC	CC	CC	CC	CC	CC	CC	CC	CC	CC	CC	CC	CC	CC	CC	CC	CC	CC	CC	CC	CC	CC	CC	CC	CC	CC	CC	CC	CC	CC	CC	CC	CC	CC	CC	CC	CC	CC
AX-166502526	1	122.309	AC	AC	AA	CC	CC	AC	AC	AC	AC	AC	AC	AC	AA	AC	AC	CC	AC	AC	CC	CC	AA	CC	AC	AC	CC	CC	AA	AA	AA	AC	AC	AA	CC	AC	AC	AC	AC	AC	AC	AA	AC	AA	AC	AA	AA	AC	AA
AX-166519827	1	122.311	AA	AA	AA	AA	AA	AA	AA	AA	AA	AA	AA	AA	AA	AA	AA	AA	AA	AA	AA	AA	AA	AA	AA	AA	AA	AA	AA	AA	AA	AA	AA	AA	AA	AA	AA	AA	AA	AA	AC	AA	AC	AA	AC	AA	AA	AC	AA
AX-166510402	1	122.312	CC	AC	AC	CC	CC	CC	AC	CC	AC	CC	CC	AC	AC	CC	CC	CC	AC	CC	CC	CC	AC	CC	CC	AC	CC	CC	AC	AC	AC	CC	AC	AC	CC	CC	AC	CC	AC	CC	AC	AA	AC	AA	AC	AA	AA	AC	AA
AX-123363444	1	122.38	CC	CC	CC	CC	CC	CC	CC	CC	CC	CC	CC	CC	CC	CC	CC	CC	CC	CC	CC	CC	CC	CC	CC	CC	CC	CC	CC	CC	CC	CC	CC	CC	CC	CC	CC	CC	CC	CC	CC	CC	CC	CC	CC	CC	CC	CC	CC
AX-166502527	1	122.381	AC	AA	AC	AC	AC	AA	AA	AA	AC	AA	AA	AA	AC	AC	AC	AA	AA	AA	AC	AA	AA	AC	AC	AC	AA	AC	AA	AA	AA	AA	AA	AA	AA	AC	AC	AC	AC	AC	AA	AA	AA	AA	AA	AA	AA	AA	AA
AX-166519828	1	122.386	AC	AC	CC	AA	AA	AC	AC	AC	AC	AC	AC	AC	CC	AC	AC	AA	AC	AC	AA	AA	CC	AA	AC	AC	AA	AA	CC	CC	CC	AC	AC	CC	AA	AC	AC	AC	AC	AC	AC	CC	AC	CC	AC	CC	CC	AC	CC
AX-166519829	1	122.396	AC	CC	AC	CC	CC	AC	CC	AC	CC	AC	AC	CC	AC	AC	AC	CC	CC	AC	CC	CC	AC	CC	AC	CC	CC	CC	AC	AC	AC	AC	CC	AC	CC	AC	CC	AC	CC	AC	CC	CC	CC	CC	CC	CC	CC	CC	CC
AX-166519830	1	122.4	AC	AC	AA	CC	CC	AC	AC	AC	AC	AC	AC	AC	AA	AC	AC	CC	AC	AC	CC	CC	AA	CC	AC	AC	CC	CC	AA	AA	AA	AC	AC	AA	CC	AC	AC	AC	AC	AC	AC	AA	AC	AA	AC	AA	AA	AC	AA
AX-166502528	1	122.878	AA	AC	AA	AA	AA	AA	AA	AA	AC	AA	AC	AC	AC	AA	AA	AC	CC	AC	AC	AC	AC	AC	AC	AC	AC	AC	AC	AC	AC	AC	AC	AC	AC	AC	AC	AC	AC	AC	AC	CC	AC	NA	CC	CC	AC	AC	CC
AX-166502529	1	122.883	AA	AC	AA	AA	AC	AC	AC	AC	AA	AA	AA	AA	AC	AC	AA	AC	CC	AC	AC	AC	AC	AC	AC	AC	AC	AC	AC	AC	AC	AC	AC	AC	AC	AC	AC	AC	AC	AC	AC	AA	NA	NA	NA	NA	AC	AC	AC
AX-89778515	1	122.926	AC	AA	AC	AC	AC	AA	AA	AA	AC	AA	AA	AA	AC	AC	AC	AA	AA	AA	AC	AA	AA	AC	AC	AC	AA	AC	AA	AA	AA	AA	AA	AA	AA	AC	AC	AC	AC	AC	AA	AA	AA	AA	AA	AA	AA	AA	AA
AX-166519831	1	122.972	CC	AC	CC	AC	AC	AC	CC	AC	CC	AC	AC	CC	CC	AC	AC	AC	CC	CC	CC	CC	CC	CC	CC	CC	CC	CC	CC	CC	CC	CC	CC	CC	CC	CC	CC	CC	CC	CC	CC	CC	CC	CC	CC	CC	CC	CC	CC
AX-166519832	1	123.007	AA	CC	NA	NA	NA	NA	NA	NA	NA	NA	NA	NA	NA	NA	NA	NA	AA	AA	AA	AA	AA	AA	AA	AA	AA	NA	AA	AA	AA	AA	AA	AA	AA	AA	AA	AA	AA	AA	AA	AA	NA	AA	AA	AA	AA	AA	AA
AX-123524136	1	123.16	CC	AC	CC	CC	CC	CC	CC	CC	AC	CC	AC	AC	AC	CC	CC	AC	AA	AC	AC	AC	AC	AC	AC	AC	AC	AC	AC	AC	AC	AC	AC	AC	AC	AC	AC	AC	AC	AC	AC	AA	AC	AA	AA	AA	AC	AC	AA
AX-166502530	1	123.276	CC	AC	CC	CC	AC	AC	AC	AC	CC	CC	CC	CC	AC	AC	CC	AC	AA	AC	AC	AC	AC	AC	AC	AC	AC	AC	AC	AC	AC	AC	AC	AC	AC	AC	AC	AC	AC	AC	AC	AC	AA	AA	AA	AA	AC	AC	AC
AX-123359925	1	123.405	AA	AC	AC	AC	AC	AC	AC	AC	AA	AC	AA	AA	AA	AC	AC	AA	AA	AA	AA	AA	AA	AA	AA	AA	AA	AA	AA	AA	AA	AA	AA	AA	AA	AA	AA	AA	AA	AA	AC	AA	AC	AA	AA	AA	AC	AC	AA
AX-166509098	1	123.421	AC	CC	AC	CC	CC	AC	CC	AC	CC	AC	AC	CC	AC	AC	AC	CC	CC	AC	CC	CC	AC	CC	AC	CC	CC	CC	AC	AC	AC	AC	CC	AC	CC	AC	CC	AC	CC	AC	CC	CC	CC	CC	CC	CC	CC	CC	CC
AX-166518601	1	123.427	CC	AC	CC	AC	AC	AC	CC	AC	CC	AC	AC	CC	CC	AC	AC	AC	CC	CC	CC	CC	CC	CC	CC	CC	CC	CC	CC	CC	CC	CC	CC	CC	CC	CC	CC	CC	CC	CC	CC	CC	CC	CC	CC	CC	CC	CC	CC
AX-115365888	1	123.437	CC	CC	CC	CC	CC	CC	CC	CC	CC	CC	CC	CC	CC	CC	CC	CC	CC	CC	CC	CC	CC	CC	CC	CC	CC	CC	CC	CC	CC	CC	CC	CC	CC	CC	CC	CC	CC	CC	CC	CC	CC	CC	CC	CC	CC	CC	CC
AX-166519833	1	123.459	CC	AC	AC	CC	AC	CC	AC	CC	AC	CC	AC	AC	AC	AC	AC	CC	AC	AC	CC	AC	CC	CC	CC	AC	CC	CC	AC	AC	CC	AC	AC	AC	CC	CC	CC	CC	AC	AC	AC	CC	CC	AC	AC	CC	AC	CC	CC
AX-166502532	1	123.468	CC	AC	CC	CC	CC	CC	CC	CC	AC	CC	AC	AC	AC	CC	CC	AC	AA	AC	AC	AC	AC	AC	AC	AC	AC	AC	AC	AC	AC	AC	AC	AC	AC	AC	AC	AC	AC	AC	AC	AA	AC	AA	AA	AA	AC	AC	AA
AX-166510406	1	123.477	AA	AC	AA	AA	AC	AC	AC	AC	AA	AA	AA	AA	AC	AC	AA	AC	CC	AC	AC	AC	AC	AC	AC	AC	AC	AC	AC	AC	AC	AC	AC	AC	AC	AC	AC	AC	AC	AC	AC	AC	CC	CC	CC	CC	AC	AC	AC
[truncated: 25,661 more rows]
[truncated: 13 more columns]
