# Supplementary material for: The Genetics of Differential Gene Expression Related to Fruit Traits in Strawberry (Fragaria ×ananassa)
Source: Front Genet. 2020 Feb 7;10:1317. doi: 10.3389/fgene.2019.01317 (PMC7025477; doi:10.3389/fgene.2019.01317)
Supplement: Supplementary file 4 [file DataSheet_4.xlsx]

## Sheet: Table S1
Expression-QTL for Published, High-Variance, and High-Expression Fragaria ×ananassa Fruit Genes.
cv. Camarosa Gene Description	Fragaria ×ananassa 'Camarosa' Gene Name	eQTL phase	SNP	Chr.	Pos.	Mean ± SD (TPM)			# of Individuals			Camarosa genotype	95% prediction interaval for Camarosa Genotype (TPM)	Camarosa TPM (Mean ± SD)	Minor Allele	Minor Allele Frequency	GWAS p-value (FDR adjusted)	Estimated h2	Single-marker R2	Single-marker ANOVA p-value	Marker/Gene Distance (bp)	Marker/Gene Distance (% of genome)	Camarosa' Physical Position	Accession
						AA	AB	BB	AA	AB	BB
Published Genes
(PHO11) Phosphate transporter	maker-Fvb4-3-snap-gene-46.51	cis	AX-123363868	4	257.188	.2 ± .1	.8 ± .2	1.6 ± .2	19	35	5	BB	1.2 - 2	.4 ± .1	B	0.383333	0.000279916	0.963	0.8437	2.2e-16	315876	0.000392154	4905507	KY190225
(SCL8) Scarecrow 8	augustus_masked-Fvb7-2-processed-gene-277.8	cis	AX-166508726	7	191.659	10.4 ± 8.3	86.5 ± 41.7	199.5 ± 35.8	14	32	14	AB	14.5 - 158.4	64.9 ± 7.9	B	0.5	0.00303896	0.504	0.7664	2.2e-16	2656026	0.00329741	30402015	gene13212
(CCR1) Cinnamoyl- reductase 1	maker-Fvb6-1-augustus-gene-164.26	cis	AX-166507442	6	233.791	2864.5 ± 1483.0	1755.4 ± 425.8	455.3 ± 294.3	5	18	37	AB	700.1 - 2810.7	1863.5 ± 11.4	A	0.233333	0.0254257	0.509	0.6921	2.634e-15	842862	0.0010464	15557084	AY285922
(PSY) Phytoene chloroplastic	maker-Fvb6-3-augustus-gene-80.43	cis	AX-166515961	6	298.492	36.9 ± 39.0	129.3 ± 36.2	222.9 ± NA	22	37	1	BB	117.5 - 328.3	211.0 ± 3.9	B	0.325	0.00180293	0.604	0.6287	5.477e-13	286714	0.00035595	8297981	FJ784889
(SODM) Superoxide dismutase	snap_masked-Fvb7-4-processed-gene-40.42	cis	AX-123363180	7	203.591	321.4 ± 47.2	222.8 ± 54.3	142.9 ± 9.1	17	33	9	AB	124.7 - 321	166.4 ± 3.0	B	0.433333	0.0032539	0.77	0.6135	2.76e-12	3084653	0.00382954	960640	KC433893
(RJ39) Uncharacterized protein RJ39	maker-Fvb5-1-snap-gene-288.58	cis	AX-123358407	5	142.268	838.6 ± 166.8	583.3 ± 178.1	299.9 ± 112.3	18	29	13	AA	503.4 - 1173.7	1012.0 ± 14.0	B	0.458333	0.000552522	0.849	0.5929	7.543e-12	95473	0.000118528	28914576	FXU19944
(MYB10) Transcription factor MYB10	maker-Fvb1-3-augustus-gene-144.30	cis	AX-123434353	1	144.158	-	19.1 ± 7.0	4.0 ± 4.2	0	28	32	BB	-7.5 - 15.6	1.3 ± .6	A	0.233333	0.0010049	0.927	0.64	1.3e-14	286334	0.000355479	14182380	EU155162
(PTL) Trihelix transcription factor PETAL LOSS	maker-Fvb6-3-augustus-gene-283.34	cis	AX-89868974	6	93.628	-	.9 ± .5	.0 ± .1	0	25	35	AB	-0.1 - 1.6	.8 ± .2	A	0.208333	0.00398566	0.765	0.64	1.401e-12	2019730	0.00250746	30379836	KY368685
(COP1) E3 ubiquitin- ligase,Constitutive photomorphogenesis 1	maker-Fvb5-1-snap-gene-145.25	cis	AX-123367149	5	112.216	3.2 ± .6	2.1 ± .6	1.4 ± .3	19	30	11	AB	0.9 - 3.3	1.5 ± .2	B	0.433333	0.00494873	0.88	0.5568	8.482e-11	383752	0.000476421	14140244	KX583676
(F3'H) Flavonoid 3 -monooxygenase	augustus_masked-Fvb5-2-processed-gene-78.0	cis	AX-89893608	5	74.1969	3.7 ± .9	6.6 ± .9	-	47	13	0	BB	NA	7.8 ± 1.0	B	0.108333	0.0020924	0.753	0.5311	4.087e-11	144482	0.000179372	7932778	AB665441
(DFRA) Dihydroflavonol 4-reductase	maker-Fvb2-1-augustus-gene-255.45	cis	AX-166511816	2	223.908	130.9 ± 94.9	220.8 ± 56.8	348.7 ± 93.1	11	30	19	AB	63.6 - 377.9	197.8 ± 6.9	A	0.433333	0.0204202	0.933	0.518	9.269e-10	39691	4.92757e-05	25587549	KC894054
(F16P2) D-fructose-1,6-bisphosphate 1-phosphohydrolase	maker-Fvb2-4-snap-gene-100.35	cis	AX-166503535	2	17.7871	5.3 ± 2.1	11.0 ± 4.1	17.2 ± 6.4	15	32	13	AB	2.2 - 19.8	14.6 ± .7	B	0.483333	0.0256458	0.599	0.4794	8.326e-09	409815	0.000508778	9656920	EU185335
(PDC2) Pyruvate decarboxylase 2	maker-Fvb6-2-augustus-gene-209.38	cis	AX-166508206	6	57.2684	2017.9 ± 747.9	1386.6 ± 317.8	665.3 ± 151.0	12	39	8	BB	-239.3 - 1569.9	748.5 ± 20.3	B	0.466667	0.0113764	0.917	0.4669	2.245e-08	1257203	0.0015608	19722059	AF193791
(BCH) Beta-carotene 3- chloroplastic	maker-Fvb7-1-augustus-gene-290.59	cis	AX-166508808	7	203.949	-	.6 ± .4	.1 ± .1	0	36	24	AA	NA	17.2 ± 2.7	A	0.3	0.040227	0.924	0.4321	1.161e-08	691864	0.000858937	29763770	KC967656
(GPX1) Phospholipid hydroperoxide glutathione peroxidase chloroplastic	maker-Fvb2-4-snap-gene-265.134	cis	AX-166511756	2	215.935	20.7 ± 1.8	25.3 ± 3.6	32.0 ± 4.6	4	42	11	AB	17.7 - 32.8	25.4 ± 3.2	A	0.441667	0.00743844	0.839	0.415	5.159e-07	7510	9.32353e-06	26572538	KC433890
(LAR) Leucoanthocyanidin reductase	maker-Fvb4-2-augustus-gene-44.51	cis	AX-89831030	4	256.697	-	26.7 ± 23.5	5 ± 6.3	0	20	40	NC	NA	17.6 ± 1.9	A	0.166667	0.0202938	0.113	0.3439	7.3e-09	44243	5.49269e-05	4501982	JX134096
(UFOG1) Anthocyanidin 3-O-glucosyltransferase 1	maker-Fvb7-3-augustus-gene-14.53	cis	AX-166517042	7	193.045	38.7 ± 17.9	23.1 ± 10.8	5.9 ± NA	38	21	1	AA	6.7 - 70.8	40.8 ± 3.1	B	0.191667	0.00608831	0.383	0.3146	2.113e-05	210104	0.00026084	1212015	AY663784
(PIP12) Aquaporin PIP1-2	maker-Fvb7-2-augustus-gene-182.44	cis	AX-123359604	7	32.9332	40.7 ± 32.0	19.0 ± 15.9	.5 ± 1.1	18	33	9	AB	-24.1 - 62.1	12.0 ± 1.3	B	0.425	0.0472057	0.966	0.2955	4.616e-05	143878	0.000178622	18082257	KY453775
(TIR1) TRANSPORT INHIBITOR RESPONSE 1	maker-Fvb2-2-augustus-gene-51.44	cis	AX-166526717	2	154.843	64.3 ± 25.1	98.2 ± 31.8	121.0 ± 24.7	14	36	8	AA	3.1 - 125.5	126.0 ± 3.5	B	0.45	0.0408928	0.721	0.2813	0.0001135	158757	0.000197094	5256013	JX292971
(TI10A) Jasmonate ZIM domain-containing 1	maker-Fvb1-3-augustus-gene-43.42	cis	AX-123365102	1	75.0589	1 ± 0.8	2.3 ± 2.2	7.4 ± 7.5	7	39	14	NC	NA	1.8 ± 0.2	A	0.441667	0.0467275	0.039	0.2514	0.0002609	1567772	0.00194636	5890070	MF511104
(QOR1) Quinone oxidoreductase 1	maker-Fvb7-2-augustus-gene-257.57	cis	AX-166516995	7	185.023	11.1 ± 6.2	19.4 ± 1.8	-	51	9	0	AA	-0.6 - 22.7	21.2 ± 1.3	B	0.075	0.000960811	0.822	0.2179	0.0001702	353835	0.00043928	25414583	AY679595
(GSHRC) Glutathione cytosolic	maker-Fvb4-3-augustus-gene-315.32	cis	AX-166513999	4	30.6072	-	91.7 ± 33.6	127.9 ± 50.7	0	19	40	BB	34.7 - 221.1	115.7 ± 3.6	A	0.166667	0.0245259	0.853	0.1228	0.006499	1906348	0.0023667	29626614	JQ339738
(G6PD6) Glucose-6-phosphate 1- cytoplasmic isoform 2	maker-Fvb6-4-augustus-gene-13.60	trans	AX-89910815	2	114.363	98.1 ± 31.3	133.2 ± 49.4	-	54	4	0	NC	NA	50.6 ± 1.5	B	0.05	0.0415559	0.162	0.07169	0.04216	trans			KC433888
(ACP1) Acyl carrier chloroplastic	maker-Fvb6-3-augustus-gene-389.35	cis	AX-123614270	6	31.7264	-	1537.4 ± 621.5	73.4 ± 311.6	0	32	28	AB	517.8 - 2557.1	1062.9 ± 34.7	A	0.266667	0.000658573	0.844	0.6869	2.975e-16	2303782	0.0028601	41196207	AF041386
		trans	AX-166525307	1	192.277	-	1537.4 ± 621.5	73.1 ± 311.6	0	32	28	AB	517.7 - 2557.1	1062.9 ± 34.7	A	0.266667	0.000658573		0.6869	2.954e-16	trans
(LYK3) domain receptor-like kinase 3	snap_masked-Fvb6-4-processed-gene-308.25	cis	AX-123366408	6	313.761	11.4 ± 1.6	7.1 ± 1.8	4.4 ± 1.5	8	21	30	BB	1 - 7.7	4.1 ± .3	A	0.316667	0.000598167	0.989	0.6871	7.444e-15	206596	0.000256485	30649624	KT224458
		trans	AX-123365571	3	34.1708	11.4 ± 1.6	6.0 ± 2.2	4.7 ± 1.9	8	34	18	AA	7.1 - 15.7	4.1 ± .3	A	0.416667	0.00230784		0.5221	7.282e-10	trans
(GT643) Glycosyltransferase family 64 C3	snap_masked-Fvb2-3-processed-gene-49.22	cis	AX-89911205	2	192.48	2.1 ± .7	1.3 ± .5	.5 ± .3	18	33	9	NC	NA	1.7 ± .2	B	0.425	0.024136	0.921	0.5088	1.589e-09	666147	0.00082701	4241974	AY679583
		trans	AX-166507157	6	133.821	1.2 ± .7	2.0 ± .7	-	48	12	0	AA	-0.1 - 2.6	1.7 ± .2	B	0.1	0.0418862		0.1824	0.0006672	trans
(MDAR) Monodehydroascorbate reductase	maker-Fvb6-3-augustus-gene-273.47	cis	AX-89853113	6	129.838	135.6 ± 37.4	78.9 ± 33.9	18.4 ± 40.2	36	18	5	NC	NA	73 ± 1.2	B	0.241667	0.000284437	0.677	0.525	8.87e-10	380505	0.00047239	27722746	JQ320104
		trans	AX-123356923	1	132.63	92.9 ± 41.6	129.2 ± 59.5	-	36	24	0	AA	-7.5 - 193.4	73.0 ± 1.2	B	0.2	0.0118183		0.1179	0.007235	trans
(ZDS) Zeta-carotene desaturase	maker-Fvb6-2-augustus-gene-256.63	cis	AX-123357007	1	197.651	28.4 ± 12.4	16.4 ± 5.9	7.7 ± 4.2	9	32	19	AB	2.6 - 30.2	16.5 ± .9	A	0.416667	0.00346086	0.911	0.5048	1.996e-09	122459	0.000152031	25744005	FJ795343
		trans	AX-166516136	6	33.0774	29.1 ± 13.0	16.8 ± 5.9	7.9 ± 4.1	8	32	20	AB	3.1 - 30.5	16.5 ± .9	A	0.4	0.00346086		0.5111	1.388e-09	trans
(PPA3) Purple acid phosphatase 3	maker-Fvb4-1-snap-gene-183.52	cis	AX-166505923	4	267.802	3.2 ± 1.0	34.2 ± 8.5	69.7 ± 14.4	10	15	35	AB	10.6 - 57.8	27.7 ± 1.0	A	0.291667	0.00325122	0.1	0.4669	2.245e-16	825933	0.00102538	19106725	DQ074726
		trans	AX-166505413	4	144.416	-	20.0 ± 17.5	63.5 ± 20.7	0	19	41	BB	23.4 - 103.6	27.7 ± 1.0	A	0.158333	0.00325122		0.5203	7.96e-11	trans
(XERIC) Probable E3 ubiquitin- ligase XERICO	augustus_masked-Fvb6-4-processed-gene-297.11	cis	AX-166515430	6	153.768	-	3.5 ± 1.7	1.4 ± .9	0	29	31	AB	0.8 - 6.3	5.9 ± 1.6	A	0.241667	0.00703895	0.752	0.3908	9.343e-08	82751	0.000102734	29867799	AY679613
		trans	AX-89787062	3	35.9246	.8 ± .5	2.7 ± 2.2	2.6 ± 1.1	6	25	29	AB	-0.6 - 6.1	5.9 ± 1.6	A	0.308333	0.00703895		0.1087	0.03759	trans
(COBRA) Cell expansion	maker-Fvb5-2-snap-gene-76.47	cis	AX-166524220	5	41.6495	37.7 ± 5.9	26.1 ± 9.7	14.3 ± 8.7	4	35	21	BB	-4.5 - 33.1	3.3 ± .4	A	0.358333	0.00699682	1	0.3677	2.12e-06	2557731	0.00317538	5036515	AY642687
		trans	AX-123361263	4	134.653	11.1 ± 7.0	22.9 ± 8.4	32.9 ± 9.9	14	30	16	AA	-6.6 - 28.8	3.3 ± .4	A	0.483333	0.00725297		0.4617	2.16e-08	trans
(PLDB1) Phospholipase D beta 1	maker-Fvb7-1-augustus-gene-162.30	cis	AX-166526588	7	46.6538	2.8 ± 2.0	5.1 ± 1.7	8.8 ± NA	15	44	1	BB	3.8 - 13.8	2.6 ± .2	B	0.383333	0.00118246	0.971	0.303	3.399e-05	424159	0.000526586	15793903	AY679584
		trans	AX-123365640	3	98.4086	2.9 ± 2.0	5.0 ± 1.8	8.8 ± NA	14	45	1	AB	1.3 - 8.7	2.6 ± .2	B	0.391667	0.00206529		0.2617	0.0001758	trans
(RD21C) Probable cysteine protease RD21C	maker-Fvb1-2-augustus-gene-106.27	cis	AX-166518894	6	357.474	192.2 ± 48.5	127.7 ± 16.3	-	45	10	0	AA	-101.6 - 282.8	324.1 ± 7.4	B	0.125	0.00288728	0.986	0.2435	0.0001291	687871	0.00085398	9932535	JN979371
		trans	AX-166517617	1	82.862	146.5 ± 28.4	229.5 ± 33.8	-	38	22	0	AB	167.1 - 291.8	324.1 ± 7.4	B	0.183333	0.00288728		0.6403	1.706e-14	trans
(GALUR) D-galacturonate reductase	maker-Fvb4-1-augustus-gene-196.31	cis	AX-166505923	4	267.802	597.5 ± 98.1	1218.4 ± 602.6	1969.4 ± 323.4	10	15	35	AB	443.7 - 1993.2	1245.5 ± 33.8	A	0.291667	0.000688008	0.705	0.09922	4.5e-14	541193	0.000671882	19106725	AF039182
		trans	AX-166505413	4	144.416	-	768.4 ± 341.0	1916.1 ± 401.1	0	19	41	BB	1139.2 - 2693	1245.5 ± 33.8	A	0.158333	0.000688008		0.6672	1.76e-15	trans
High-Variance Genes
(PTR33) NRT1 PTR FAMILY Nitrate transporter	maker-Fvb6-3-snap-gene-60.55	cis	AX-166507696	6	311.084	10.6 ± 7.9	147.3 ± 30.3	-	48	12	0	AA	-19.7 - 40.9	1.6 ± .3	B	0.2	0.000151371	0.754	0.9325	2.2e-16	45578	5.65843e-05	6000759
(SUT42) Probable sulfate transporter	maker-Fvb7-1-augustus-gene-247.71	cis	AX-123364697	7	150.344	4.3 ± 7.0	18.1 ± 8.1	107.9 ± 25.4	16	21	21	BB	74.1 - 141.7	57.8 ± 2.8	A	0.458333	0.0121441	0.765	0.8932	2.2e-16	189768	0.000235594	24532661
(IF5Y) Probable eukaryotic translation initiation factor 5-1	maker-Fvb5-4-snap-gene-242.31	cis	AX-123366093	5	59.4948	-	106.4 ± 17.2	23.6 ± 11.7	0	20	40	AB	78.2 - 134.6	98.2 ± 4.1	A	0.166667	2.82071e-05	1	0.893	2.2e-16	130436	0.000161934	24137143
(OFP11) Transcription repressor, Ovate family 11	augustus_masked-fvb1-4-processed-gene-43.17	cis	AX-89818549	1	65.7516	1189.8 ± 273.4	544.0 ± 78.1	270.7 ± 41.1	9	19	32	AB	306.8 - 781.3	385.8 ± 13.5	A	0.308333	0.00051959	0.755	0.8875	2.2e-16	97624	0.000121198	4250218
(RBL1) RHOMBOID 1	maker-Fvb3-3-augustus-gene-237.40	cis	AX-123367005	3	267.551	82.2 ± 15.0	33.2 ± 11.8	3.9 ± 3.9	3	21	36	AB	16.5 - 50	36.4 ± 1.8	A	0.225	0.00669781	1	0.8656	2.2e-16	301976	0.000374898	23414348
(PLP7) Patatin 7	maker-Fvb7-1-augustus-gene-239.53	cis	AX-166508532	7	138.468	124.0 ± 58.2	58.5 ± 11.5	1.1 ± 1.1	3	32	23	AB	29.8 - 87.1	42.2 ± 2.2	A	0.333333	0.0421109	0.465	0.86	2.2e-16	561212	0.000696735	23370450
(PME3) Pectinesterase 3	maker-Fvb6-1-augustus-gene-110.48	cis	AX-166518226	6	280.166	226.2 ± 47.7	79.3 ± 38.8	3.5 ± 14.9	5	18	37	AB	23 - 135.5	84.1 ± 3.2	A	0.233333	0.0123861	0.491	0.854	2.2e-16	170767	0.000212004	10858975
(DBR) Flavin-free double bond reductase	maker-Fvb6-3-augustus-gene-57.40	cis	AX-166507696	6	311.084	1.7 ± 1.0	15.2 ± 5.1	-	48	12	0	AA	-3.1 - 6.5	2.2 ± .2	B	0.1	0.000130577	1	0.8416	2.2e-16	225631	0.000280117	6000759
(NFD4) NUCLEAR FUSION DEFECTIVE 4	maker-Fvb5-3-snap-gene-128.31	cis	AX-89792046	5	133.335	-	63.3 ± 18.7	9.1 ± 6.6	0	27	33	AB	35.9 - 90.7	20.6 ± 2.1	A	0.225	0.000216068	1	0.8067	2.2e-16	178152	0.000221173	12617623
(HMDH1) 3-hydroxy-3-methylglutaryl-coenzyme A reductase 1	maker-Fvb1-3-augustus-gene-47.53	cis	AX-166503014	1	65.7775	-	337.5 ± 84.9	76.9 ± 49.1	0	25	34	AA	NA	501.2 ± 16.3	A	0.425	1.45672e-05	0.808	0.7953	2.2e-16	226455	0.00028114	4539744
(ACCA) Acetyl-coenzyme A carboxylase carboxyl transferase subunit chloroplastic	snap_masked-fvb6-1-processed-gene-279.27	cis	AX-166510009	6	65.0478	4.8 ± 4.5	213.6 ± 74.7	-	29	31	0	AB	0.3 - 223.3	111.8 ± 2.8	B	0.483333	2.50407e-05	0.36	0.7953	2.2e-16	548463	0.000680907	28522916
(BAHD1) BAHD acyltransferase At5g47980	maker-Fvb7-2-augustus-gene-207.46	cis	AX-166519394	7	9.74834	7.8 ± 50.3	587.5 ± 250.8	-	46	14	0	AB	324.9 - 850.1	584.5 ± 7.2	B	0.233333	2.3429e-05	1	0.7948	2.2e-16	472816	0.000586993	20298677
(PMEI) Pectin methyl esterase inhibitor	augustus_masked-fvb7-3-processed-gene-41.7	cis	AX-166523627	5	151.08	73.5 ± 328.8	1585.8 ± 579.9	-	42	18	0	AA	-738 - 885	112.7 ± 6.0	B	0.3	0.000967218	0.785	0.7848	2.2e-16	625020	0.000775951	4799732
(PAL1) Phenylalanine ammonia-lyase 1	maker-Fvb7-1-augustus-gene-214.51	cis	AX-166508628	7	168.501	514.0 ± 127.4	235.6 ± 93.7	63.1 ± 77.0	49	11	0	BB	-148.7 - 274.8	257.5 ± 7.0	B	0.183333	0.00590501	0.241	0.7791	2.2e-16	16206	2.01195e-05	21451964
(AGP14) Arabinogalactan peptide 14	maker-Fvb3-3-augustus-gene-292.59	cis	AX-166504865	3	310.856	-	479.6 ± 139.0	78.5 ± 78.8	0	26	34	BB	-142.6 - 299.7	116.3 ± 6.5	A	0.433333	0.000796521	0.992	0.7751	2.2e-16	637643	0.000791623	28624027
(CCB2) COFACTOR ASSEMBLY OF COMPLEX C SUBUNIT B, chloroplastic	maker-Fvb7-2-augustus-gene-122.13	cis	AX-123359600	7	29.6	49.5 ± 3.0	25.7 ± 8.8	4.6 ± 7.6	8	34	17	AB	9.6 - 41.8	27.0 ± 1.4	A	0.425	0.00384668	0.807	0.768	2.2e-16	475920	0.000590846	11799259
(APA1) Aspartic ase A1	maker-Fvb3-1-augustus-gene-170.16	cis	AX-166512196	3	124.66	-	111.2 ± 23.5	22.3 ± 27.2	0	33	27	AB	60 - 162.4	77.2 ± 1.6	A	0.275	0.000161448	1	0.7616	2.2e-16	1473082	0.00182881	18480642
(FUBP2) Far upstream element-binding 2	maker-Fvb2-1-augustus-gene-212.62	cis	AX-166518669	2	177.091	-	132.1 ± 42.5	37.6 ± 13.1	0	14	46	BB	-9.4 - 84.5	4.3 ± .1	A	0.116667	0.00127832	1	0.7549	2.2e-16	631380	0.000783847	21827312
(AB9C) ABC transporter C family member 9	maker-Fvb7-3-augustus-gene-164.26	cis	AX-123365367	3	104.097	4.7 ± 3.3	31.6 ± 11.9	57.0 ± 12.2	20	33	7	BB	35.8 - 78.3	57.6 ± 2.2	B	0.391667	0.0169587	0.802	0.7499	2.2e-16	262083	0.000325371	16208558
(ALT3) Acyl-acyl carrier thioesterase chloroplastic	maker-Fvb4-3-augustus-gene-54.48	cis	AX-123363863	4	250.821	24.7 ± 3.4	322.1 ± 191.0	1178.4 ± 375.4	6	33	21	AB	-215.5 - 859.6	1321.8 ± 23.2	A	0.375	4.9683e-05	0.937	0.7435	2.2e-16	48391	6.00766e-05	5440452
(AKR2B) Ankyrin repeat domain-containing 2B	maker-Fvb2-1-augustus-gene-112.30	cis	AX-166520541	2	102.683	34.7 ± 6.4	102.4 ± 33.5	-	40	20	0	AA	-5.6 - 75	98.6 ± 4.7	B	0.166667	0.00444648	0.566	0.7273	2.2e-16	784789	0.000974302	10418654
(MTDH) Probable mannitol dehydrogenase	maker-Fvb1-4-snap-gene-101.62	cis	AX-166510495	1	149.706	-	1150 ± 325.9	197.2 ± 217.3	0	12	48	BB	-270.9 - 665.4	111.4 ± 3.7	A	0.2	0.000835684	0.372	0.7201	2.2e-16	888902	0.00110356	9250372
PREDICTED: uncharacterized protein LOC101292742	maker-Fvb7-4-augustus-gene-212.27	cis	AX-123367301	6	113.934	10.4 ± 5.7	64.7 ± 27.9	126.5 ± 58.5	33	23	4	AA	-35 - 55.7	6.0 ± 1.9	B	0.258333	0.00265698	0.384	0.7197	2.2e-16	510915	0.000634292	21745821
(E134) Endo-1,3 1,4-beta-D-glucanase	maker-Fvb2-3-snap-gene-92.34	cis	AX-123357250	2	153.43	20.1 ± 12.6	75.4 ± 27.3	167.3 ± 13.8	20	37	3	AB	28.6 - 122.2	50.7 ± 1.5	B	0.358333	0.000413413	0.953	0.7126	3.698e-16	168998	0.000209808	9049904
(AT13A) Autophagy-related 13a	maker-Fvb7-4-augustus-gene-4.65	trans	AX-166506988	5	82.5159	18.2 ± 16.8	74.7 ± 18.8	-	39	21	0	AA	-17.2 - 53.7	2.2 ± .3	B	0.175	0.00201697	0.531	0.7102	2.2e-16	trans
(FB95) F-box At2g02240	maker-Fvb6-3-augustus-gene-424.52	cis	AX-166507197	6	14.4932	-	67.6 ± 25.7	7.3 ± 12.7	0	13	46	BB	-25.8 - 40.3	1.1 ± .3	A	0.116667	0.030201	0.413	0.7081	2.2e-16	284868	0.000353659	42722175
(MAN7) Mannan endo-1,4-beta-mannosidase 7	maker-Fvb2-1-augustus-gene-255.53	cis	AX-166503757	2	222.844	582.7 ± 170.1	322.6 ± 95.2	103.6 ± 100.3	14	27	19	AB	82 - 563.2	179.0 ± 6.8	A	0.458333	0.000580629	0.492	0.7004	1.211e-15	165128	0.000205003	25708384
(AOP1L) Probable 2-oxoglutarate-dependent dioxygenase	maker-Fvb4-1-augustus-gene-196.35	cis	AX-166505923	4	267.802	826.4 ± 384.6	1708.6 ± 929.6	3487.8 ± 723.4	10	15	35	AB	243.4 - 3173.7	2588.7 ± 27.1	A	0.291667	0.0386337	0.364	0.6945	2.112e-15	526707	0.000653897	19106725
(RTNLE) Reticulon B5	maker-Fvb7-2-augustus-gene-188.41	cis	AX-123359600	7	29.6	.2 ± .1	64.4 ± 33.6	138.3 ± 29.7	8	34	17	AB	2.8 - 126	89.0 ± 4.5	A	0.425	0.00112839	0.977	0.694	3.973e-15	114612	0.000142289	18914087
(FABG) 3-oxoacyl-[acyl-carrier-protein] reductase	maker-Fvb6-3-augustus-gene-9.47	cis	AX-166508054	6	380.272	1537.4 ± 277.0	1021.0 ± 232.1	524.5 ± 205.6	17	31	12	AA	1041 - 2033.9	1188.5 ± 14.0	B	0.458333	0.00086456	0.778	0.6898	3.238e-15	249057	0.0003092	651555
(ANX4) Annexin RJ4	maker-Fvb7-2-augustus-gene-23.39	cis	AX-166509018	7	72.8457	11.8 ± 49.7	149.2 ± 41.7	-	37	23	0	AA	-83.3 - 106.8	.9 ± .5	B	0.191667	0.000166533	1	0.6779	6.757e-16	280479	0.00034821	2648966
(KNAT6) Homeobox knotted-1-like 6	maker-Fvb5-1-augustus-gene-22.55	cis	AX-89835490	5	32.9462	5.8 ± 1.4	37.7 ± 14.0	77.9 ± 18.4	7	43	10	AB	9.2 - 66.2	24.9 ± 1.1	A	0.475	0.0292717	0.53	0.6678	2.295e-14	34281	4.25593e-05	2278481
(RD19A) Cysteine protease RD19A	maker-Fvb2-4-augustus-gene-72.30	cis	AX-166503745	2	2.21354	1466.9 ± 319.4	1171 ± 179.8	722.9 ± 140.6	6	32	22	AB	812.8 - 1529.2	985.2 ± 23.8	A	0.366667	0.00046907	0.911	0.6666	2.545e-14	1194714	0.00148322	8434732
(U71K2) UDP-glycosyltransferase 71K2 (chalcone 2 -O-glucosyltransferase)	maker-Fvb6-3-augustus-gene-77.44	cis	AX-166515831	6	266.253	64.5 ± 13.7	31.5 ± 10.6	13.4 ± 9.4	12	42	6	NC	NA	59.9 ± 2.2	B	0.45	0.022413	0.77	0.6571	5.655e-14	4021521	0.00499265	11723291
(SCL8) scarecrow-like 8	augustus_masked-Fvb7-1-processed-gene-306.0	cis	AX-123359559	7	213.663	91.9 ± 54.1	33.6 ± 14.4	1.8 ± 7.5	4	35	21	AA	53.3 - 130.5	57.9 ± 2.9	A	0.358333	0.00027173	0.568	0.6516	8.915e-14	1552438	0.00192732	29044430
(BCAT5) Branched-chain-amino-acid aminotransferase chloroplastic	maker-Fvb2-3-augustus-gene-67.43	cis	AX-123367772	2	179.545	106.0 ± 53.0	43.8 ± 15.3	15.5 ± 10.1	10	13	19	AB	-14.3 - 101.9	76.2 ± 2.8	A	0.425	0.00729357	0.794	0.6421	1.985e-09	122867	0.000152537	6632531
(RBG7) Glycine-rich RNA-binding 7	maker-Fvb2-4-augustus-gene-61.32	cis	AX-123360562	2	37.5361	189.7 ± 65.2	86.9 ± 38.8	29.9 ± 15.8	6	32	22	AB	14 - 159.7	259.4 ± 9.9	A	0.366667	0.00195854	0.678	0.6362	3.043e-13	266101	0.00033036	6368309
(TPR4) Topless-related 4	maker-Fvb1-2-augustus-gene-41.71	cis	AX-123357025	1	28.6622	241.2 ± 42.4	137.4 ± 46	66.6 ± 36.3	9	34	17	AA	154.4 - 328	74.9 ± 1.9	A	0.433333	0.0447928	0.759	0.6322	4.182e-13	216731	0.000269068	4372235
(PGLR3) Probable polygalacturonase At3g15720	maker-Fvb1-1-augustus-gene-259.58	cis	AX-166502672	1	16.8802	18.5 ± 30.3	90.5 ± 33.3	182.6 ± 49.9	25	33	2	AB	24.5 - 156.4	43.6 ± 1.7	B	0.308333	0.000518872	0.177	0.6321	4.206e-13	466671	0.000579364	25437000
(4CL) 4-coumarate ligase (isoform 8)	maker-Fvb6-4-augustus-gene-116.22	cis	AX-123498636	6	90.8265	-	1834.8 ± 392.3	3555.6 ± 769.9	0	22	37	BB	2280.3 - 4830.8	2617.4 ± 15.8	A	0.375	0.00739472	0.906	0.6244	9.962e-14	174301	0.000216392	11450428
(PTR46) NRT1 PTR FAMILY	maker-Fvb7-1-snap-gene-24.22	cis	AX-166509591	7	76.1281	-	37.7 ± 21.1	3.0 ± 4.1	0	23	36	BB	-24.4 - 30.4	2.2 ± .4	A	0.2	0.00316691	0.622	0.6197	1e-13	444364	0.00055167	1953506
(S3H) Salicylic acid 3-hydroxylase	maker-Fvb5-4-augustus-gene-98.38	trans	AX-166506990	5	82.6906	-	110.2 ± 59.3	5.5 ± 25.6	0	21	39	BB	-76.6 - 87.7	.0 ± .0	A	0.35	0.0033801	0.954	0.6112	1.674e-13	trans
(ERG3) Elicitor-responsive 3	maker-Fvb7-1-snap-gene-167.49	cis	AX-166527093	7	43.0392	7.8 ± 5.1	223.5 ± 92.5	396.9 ± 121.5	7	35	18	AB	25.4 - 421.6	182.7 ± 4.5	A	0.408333	0.0123582	0.685	0.603	3.683e-12	533919	0.000662851	16220059
(ENO) Enolase	maker-Fvb6-3-augustus-gene-285.35	cis	AX-166515286	6	119.001	-	124.8 ± 72.3	6.6 ± 21.6	0	17	42	AB	24 - 225.6	123.1 ± 2.5	A	0.291667	0.000377532	0.73	0.5904	7.719e-13	417406	0.000518202	28935230
(DRL28) Probable disease resistance At4g27220	maker-Fvb5-2-snap-gene-4.75	cis	AX-166506813	5	4.20847	-	23.1 ± 11.1	1.8 ± 0.6	0	38	22	AA	NA	47 ± 0.6	A	0.316667	2.6806e-05	0.303	0.5801	1.593e-12	187070	0.000232244	231353
(MDAR) Monodehydroascorbate reductase	maker-Fvb6-3-augustus-gene-282.27	cis	AX-89868974	6	93.628	-	36.1 ± 21.9	1.3 ± 6.4	0	25	35	AB	5.6 - 66.5	50.2 ± 2.0	A	0.208333	0.00206014	0.739	0.5768	2.004e-12	2191459	0.00272066	30379836
(ACP1) Acyl carrier chloroplastic	maker-Fvb6-3-augustus-gene-411.42	cis	AX-166509487	6	31.332	3410.2 ± 1013.6	1603.8 ± 543.6	-	27	32	0	AB	-9.5 - 3217	973.5 ± 25.9	B	0.458333	0.00288209	0.478	0.5712	4.55e-12	244945	0.000304095	41418890
Predicted protein, 21kDa	augustus_masked-Fvb4-1-processed-gene-187.13	trans	AX-166522858	4	149.764	2.7 ± 13.5	91.0 ± 57.4	-	34	26	0	AB	11.3 - 170.6	89.5 ± 11.2	B	0.216667	0.0384079	0.352	0.565	4.507e-12	trans
(RTNLE) Reticulon B5	maker-Fvb7-1-augustus-gene-181.38	cis	AX-166527093	7	43.0392	79.5 ± 25.0	49.9 ± 29.4	.9 ± 2.0	7	35	18	AB	0.8 - 98.9	92.3 ± 4.1	A	0.408333	0.000897406	0.59	0.5564	8.721e-11	1886091	0.00234155	16220059
(BAHD1) BAHD acyltransferase (Vinorine Synthase)	augustus_masked-fvb5-2-processed-gene-37.16	cis	AX-166524278	5	51.6955	281.3 ± 72.5	568.9 ± 181.9	774.8 ± 209.1	16	29	11	NC	NA	544.1 ± 16.6	B	0.458333	0.00656663	0.486	0.5397	1.174e-09	333319	0.00041381	4056636
(XMT1) Xanthosine methyltransferase	maker-Fvb3-3-snap-gene-58.53	cis	AX-123361679	5	145.325	-	121.5 ± 78.9	6.6 ± 30.5	0	18	41	BB	-90.7 - 103.8	.0 ± .0	A	0.308333	0.00480091	0.648	0.5358	4.491e-11	2205485	0.00273807	8014771
(BAG6) BAG family molecular chaperone regulator 6	maker-Fvb7-1-augustus-gene-182.42	cis	AX-166527093	7	43.0392	233.9 ± 549.4	170.5 ± 176.1	3.0 ± 1.8	7	35	18	AB	-132.6 - 484.9	7.6 ± 194.2	A	0.408333	0.00588077	0.402	0.5354	3.255e-10	1994758	0.00247646	16220059
(TBA) Tubulin alpha chain	maker-Fvb5-3-augustus-gene-53.18	cis	AX-166523984	5	227.942	86.2 ± 27.5	416.3 ± 193.2	-	22	37	0	AB	116.2 - 716.5	619.1 ± 15.1	B	0.375	0.00631144	0.701	0.5252	8.647e-11	193164	0.00023981	5518047
(TPIS) Triosephosphate cytosolic	maker-Fvb7-2-augustus-gene-228.60	cis	AX-123363105	7	152.623	-	82.1 ± 36.8	21.2 ± 22.3	0	20	40	AB	24.9 - 139.3	88.8 ± 3.9	A	0.166667	0.0482871	0.75	0.5231	6.72e-11	365808	0.000454144	23219269
(COQ3) 3-demethylubiquinol 3-O-methyltransferase	maker-Fvb6-1-augustus-gene-93.38	cis	AX-123366374	6	289.289	101.8 ± 21.6	71.7 ± 13.4	49.3 ± 4.8	12	41	7	BB	17.6 - 81	74.0 ± 2.5	B	0.458333	0.00480296	0.733	0.5226	7.049e-10	220782	0.000274097	9543744
(MAOX) NADP-dependent malic enzyme	maker-Fvb1-3-augustus-gene-28.42	cis	AX-123365050	1	41.5816	-	209.9 ± 91.2	75.2 ± 28.2	0	29	31	AA	NA	389.7 ± 8.5	A	0.483333	0.00438383	1	0.5144	1.14e-10	15817	1.96365e-05	2845667
(P2C37) phosphatase 2C 37 (ABA-HYPERSENSITIVE GERMINATION 3)	maker-Fvb7-4-augustus-gene-54.63	cis	AX-166508582	7	153.418	-	39.6 ± 20.2	2.4 ± 6.2	0	41	19	AB	4.8 - 74.3	39.3 ± 2.1	A	0.341667	0.000395091	1	0.5134	1.215e-10	35229	4.37362e-05	5485250
(RD19A) Cysteine protease RD19A	maker-Fvb2-2-augustus-gene-162.29	cis	AX-123614997	2	70.9562	1268.9 ± 259.3	652.7 ± 136.6	-	38	9	0	AB	166.3 - 1139	1019.5 ± 13.2	B	0.258333	0.00334744	0.502	0.5116	1.61e-08	743401	0.000922919	15489576
PREDICTED: uncharacterized protein LOC101310911	maker-Fvb6-1-augustus-gene-265.41	cis	AX-166519422	6	49.3012	-	78.6 ± 46.4	17.9 ± 10.7	0	25	35	AA	NA	77.4 ± 4.5	A	0.208333	0.0391264	0.876	0.4914	4.464e-10	206472	0.000256331	26733499
(GBA2) Non-lysosomal glucosylceramidase	maker-Fvb5-2-augustus-gene-245.39	trans	AX-166509380	5	143.403	-	42.6 ± 26.3	11.2 ± 5.5	0	20	40	AB	10.4 - 74.9	15.6 ± .8	A	0.166667	0.00434031	0.291	0.4785	9.354e-10	trans
(ANS) Anthocyanidin synthase	maker-Fvb5-2-augustus-gene-6.69	cis	AX-89890802	5	1.79007	166 ± 103.6	445.2 ± 193.5	-	42	18	0	AB	176.9 - 713.5	62.1 ± 1.8	B	0.3	0.00138284	0.551	0.4772	1.006e-09	646170	0.000802209	24147
(CKX5) Cytokinin dehydrogenase 5	maker-Fvb2-3-augustus-gene-35.50	cis	AX-166503743	2	221.204	-	21.7 ± 15.7	2.5 ± 2.6	0	24	36	BB	-18 - 23	.7 ± .2	A	0.2	0.0128176	0.823	0.4717	1.37e-09	521330	0.000647222	2964790
(VCL43) Vicilin-like seed storage At4g36700	maker-Fvb1-2-augustus-gene-89.36	cis	AX-166510535	1	160.161	80.7 ± 86.6	19.7 ± 16.8	1.3 ± 1.1	3	24	32	BB	-38.7 - 41.2	.8 ± .3	A	0.258333	0.0391295	0.69	0.4715	1.757e-08	7168316	0.00889934	16077910
(COR2) Non-functional NADPH-dependent codeinone reductase 2	maker-Fvb4-1-augustus-gene-141.33	cis	AX-123367100	4	242.397	19039 ± 3080.7	13781.9 ± 2578.5	-	31	29	0	AA	13487.7 - 24590.3	16760.1 ± 144.7	B	0.483333	0.0420772	0.508	0.4679	1.694e-09	112088	0.000139155	14258810
(HSP83) Heat shock 83	maker-Fvb7-2-snap-gene-315.78	cis	AX-123359589	7	224.174	16.3 ± 23.9	138.7 ± 101.7	-	37	23	0	AB	4.9 - 272.5	11.0 ± 1.8	B	0.383333	0.000943839	0.328	0.4612	2.455e-09	1396295	0.00173348	30146600
(IAA17) Auxin-responsive IAA17	maker-Fvb6-1-augustus-gene-147.29	cis	AX-166507516	6	255.466	41.1 ± 18.3	20.2 ± 10.0	8.1 ± 9.3	6	31	23	AB	-1.7 - 42.1	18.4 ± .9	A	0.358333	0.00707927	0.965	0.4589	2.508e-08	828540	0.00102862	13890056
(SCPDL) Saccharopine dehydrogenase-like oxidoreductase At5g39410	maker-Fvb6-2-augustus-gene-308.56	cis	AX-166507810	6	329.661	35.6 ± 31.2	592.5 ± 248.7	-	9	50	0	BB	NA	1094.6 ± 34.3	B	0.158333	0.00533916	0.811	0.4377	1.165e-08	361044	0.00044823	31171038
(AB9C) ABC transporter C family member 9	maker-Fvb7-4-snap-gene-154.36	cis	AX-123357523	3	105.172	2.5 ± 5.4	20.5 ± 11.9	-	22	38	0	AA	-18.1 - 23	14.1 ± .4	B	0.316667	0.0351215	0.725	0.4364	9.269e-09	5285	6.56123e-06	15470240
(SWET1) Bidirectional sugar transporter SWEET1	maker-Fvb2-4-augustus-gene-112.21	cis	AX-123366915	2	29.5987	9.0 ± 35.0	91.4 ± 61.2	-	37	23	0	AA	-85.7 - 103.8	4.0 ± .7	B	0.191667	0.00081387	0.816	0.4323	1.15e-08	529759	0.000657686	11805002
(CAR5) C2-DOMAIN ABA-RELATED 5	maker-Fvb1-3-augustus-gene-241.10	trans	AX-89910728	1	89.1928	-	43.1 ± 29.4	9.6 ± 8.6	0	22	38	AA	NA	3.2 ± .3	A	0.183333	0.00200796	0.558	0.428	1.435e-08	trans
PREDICTED: uncharacterized protein LOC101306022	maker-Fvb3-4-augustus-gene-159.41	cis	AX-166504155	3	140.18	94.0 ± 35.1	51.0 ± 14.8	-	24	36	0	AB	0.5 - 101.6	34.9 ± 1.5	B	0.3	0.010661	0.833	0.4245	1.72e-08	303491	0.000376779	16197728
(BGL24) Beta-glucosidase 24	maker-Fvb3-3-snap-gene-281.43	cis	AX-123361033	3	279.767	52.5 ± 23.2	21.9 ± 24.0	1.9 ± 1.5	11	32	17	AB	-19.1 -	4.2 ± .4	A	0.45	0.00129577	0.757	0.4243	1.464e-07	675683	0.000838849	28840532
(C3H29) Zinc finger CCCH domain-containing 29	augustus_masked-Fvb7-4-processed-gene-46.0	cis	AX-166516932	7	173.512	18.7 ± 13.8	77.3 ± 37.9	-	19	41	0	AB	11.7 - 142.9	66.4 ± 2.7	B	0.341667	0.00292693	0.941	0.4228	1.877e-08	103313	0.000128261	4697858
(PME) Pectinesterase pectinesterase inhibitor PPE8B	maker-Fvb1-1-augustus-gene-230.34	cis	AX-166520343	1	62.481	3.5 ± 2.9	29.8 ± 26.4	-	42	18	0	AA	-25.9 - 32.8	3.3 ± .4	B	0.15	0.00273051	1	0.4181	2.398e-08	550094	0.000682932	23584328
(SUD1) E3 ubiquitin transferase (SUPPRESSOR OF DRY2 DEFFECTS 1)	maker-Fvb4-4-augustus-gene-27.52	trans	AX-166509839	4	265.026	3.7 ± 9.6	49.5 ± 37.8	-	29	31	0	AA	-53.3 - 60.6	1.3 ± .4	B	0.258333	0.000211593	0.697	0.4092	3.756e-08	trans
(FES1) Hsp70 nucleotide exchange factor fes1	maker-Fvb6-1-augustus-gene-288.37	cis	AX-166518293	6	63.2808	-	14.8 ± 11.6	1.1 ± 1.2	0	31	29	AB	-2.3 - 31.9	1.7 ± .4	A	0.258333	0.0017159	0.344	0.4061	4.375e-08	819552	0.00101746	28037480
(XYL1) Alpha-xylosidase 1	maker-Fvb4-1-augustus-gene-152.23	cis	AX-166513974	4	267.737	-	49.5 ± 38.2	3.2 ± 1.9	0	18	41	BB	-39.2 - 45.5	2.7 ± .4	A	0.308333	0.000829789	0.817	0.4045	5.133e-06	3907403	0.00485097	19100143
(DTX55) DETOXIFICATION 55	maker-Fvb4-4-augustus-gene-103.38	cis	AX-123358138	4	199.651	334.1 ± 159.9	210.8 ± 94.5	23.4 ± 26.6	9	44	7	AB	13 - 408.5	203.4 ± 5.7	B	0.483333	0.0286792	0.361	0.3916	7.06e-07	13408	1.66458e-05	10343637
(CSLG3) Cellulose synthase G3	maker-Fvb5-2-augustus-gene-66.42	cis	AX-166514963	5	41.9962	31.6 ± 14.6	44.5 ± 20.6	76.7 ± 23.4	3	32	25	BB	32.5 - 120.9	72.9 ± 2.8	A	0.316667	0.0493562	0.818	0.3845	9.859e-07	1657477	0.00205773	4998070
(KIN2) stress-induced KIN2-like	snap_masked-fvb6-2-processed-gene-317.39	cis	AX-123525458	6	326.327	177.9 ± 179.9	841.4 ± 550.8	1408.9 ± 506.2	8	33	18	BB	413.7 - 2404.1	1766.7 ± 65.6	A	0.416667	0.0366638	1	0.384	1.28e-06	201776	0.000250501	31563333
(RAP23) Ethylene-responsive transcription factor RAP2-3	augustus_masked-Fvb4-3-processed-gene-198.0	cis	AX-166523026	4	196.284	-	38.1 ± 43.1	103.5 ± 42.3	31	29	0	NC	NA	130.7 ± 3.7	B	0.241667	0.00343566	0.653	0.3778	1.752e-07	477216	0.000592455	19323330
(GPAT3) Probable glycerol-3-phosphate acyltransferase 3	maker-Fvb5-4-snap-gene-239.37	cis	AX-166506708	5	262.392	13.5 ± 14.4	54.5 ± 34.0	-	27	31	0	AB	0 - 108.9	57.8 ± 2.4	B	0.275	0.00536005	0.863	0.377	2.964e-07	293076	0.000363849	24277939
(GST23) Glutathione transferase GST 23	maker-Fvb2-2-augustus-gene-79.49	cis	AX-166519022	2	119.005	52.4 ± 60.9	6.9 ± 8.9	.0 ± .0	5	47	8	AA	12.8 - 91.9	.6 ± .4	A	0.475	0.00397666	0.716	0.3559	3.597e-06	350601	0.000435265	8252004
(RAP23) Ethylene-responsive transcription factor RAP2-3	maker-Fvb4-3-augustus-gene-133.54	cis	AX-166527259	4	225.337	115.4 ± 64.3	48.6 ± 24.1	21.6 ± 4.2	28	19	4	BB	-91.8 - 134.9	66.4 ± 2.6	B	0.3	0.023666	1	0.3545	2.741e-05	560348	0.000695662	12794567
(GST23) Glutathione transferase GST 23	maker-Fvb2-2-augustus-gene-79.50	cis	AX-166511294	2	134.43	0 ± 0	5.5 ± 9.2	187.5 ± 255.2	8	46	6	NC	NA	0.5 ± 0.2	B	0.483333	0.00236955	0.849	0.3544	0.00052	453845	0.000563441	7451855
(ADH1) Alcohol dehydrogenase 1	augustus_masked-Fvb7-2-processed-gene-153.12	trans	AX-166520639	2	12.7648	1.8 ± 1.1	84.2 ± 49.1		11	47	0	AB	-5.9 - 174.2	129.5 ± 5.9	B	0.408333	0.00963083	1	0.3534	8.65e-07	trans
Predicted Protein	maker-Fvb3-4-snap-gene-181.60	cis	AX-166521258	2	34.9779	15.2 ± 14.2	82.1 ± 39.5	119.1 ± 39.4	8	46	6	AB	6.5 - 157.7	95.7 ± 3.3	B	0.483333	0.0369247	1	0.3478	5.116e-06	1303237	0.00161795	19467132
(HIP7) Heavy metal-associated isoprenylated plant 7	maker-Fvb5-3-augustus-gene-232.53	cis	AX-166515055	5	55.8404	-	354.1 ± 166.7	172.7 ± 86.8	0	23	37	AB	112.5 - 595.7	352.2 ± 2.8	A	0.383333	0.00136397	0.544	0.3458	7.803e-07	1065647	0.00132298	22170605
PREDICTED: uncharacterized protein LOC105353185	maker-Fvb1-3-augustus-gene-9.43	cis	AX-89779637	1	28.652	-	115.5 ± 84.9	20.2 ± 13.3	0	35	24	AA	NA	248.1 ± 13.4	A	0.3	0.00719077	0.621	0.3411	1.198e-06	232406	0.000288528	1170687
(LEA14) Desiccation protectant Lea14	augustus_masked-Fvb7-2-processed-gene-187.5	cis	AX-123363265	7	29.5539	43.3 ± 42.3	10.2 ± 17.8	.4 ± 1.1	12	28	19	AB	-35.6 - 55.9	35.9 ± 2.5	A	0.441667	0.0299258	0.2	0.335	1.092e-05	339212	0.000421126	18394756
(ACOX1) Peroxisomal acyl-coenzyme A oxidase 1	maker-Fvb5-4-augustus-gene-90.37	cis	AX-123367144	5	103.379	-	230.8 ± 174.5	51.0 ± 61.0	0	30	30	AA	NA	182.3 ± 4.2	A	0.5	0.00563649	0.59	0.3287	1.685e-06	1641585	0.002038	7442560
(GUN6) Endoglucanase 6	maker-Fvb5-2-augustus-gene-22.44	cis	AX-123615264	5	27.0151	230.7 ± 88.6	711.9 ± 436.2	651.1 ± 237.6	19	29	7	BB	-65.8 - 1368.1	1363.7 ± 18.7	B	0.4	0.00223285	1	0.3222	4.057e-05	543632	0.00067491	2766440
(WTR38) WAT1-related At5g07050	augustus_masked-Fvb7-3-processed-gene-202.7	cis	AX-166509065	7	89.0962	-	63.0 ± 56.0	5.7 ± 11.0	0	33	27	BB	-80.4 - 91.8	.4 ± .3	A	0.275	0.000392907	0.997	0.3199	2.486e-06	2446237	0.00303696	17817503
(Y4121) Iron-sulfur cluster assembly factor	maker-Fvb5-2-augustus-gene-3.45	cis	AX-166506813	5	4.20847	-	20.0 ± 18.4	.4 ± .2	0	38	22	AA	NA	20.3 ± 1.6	A	0.316667	5.44591e-05	0.622	0.2982	6.386e-06	128681	0.000159755	231353
(YLS3) Xylogen 9 (YELLOW-LEAF-SPECIFIC GENE 3)	maker-Fvb3-2-augustus-gene-306.28	cis	AX-166522276	3	306.718	1.7 ± 6.8	103.3 ± 108.8	-	26	32	0	AA	-160.6 - 164	.1 ± .1	B	0.45	0.00018379	1	0.2951	1.471e-05	515761	0.000640308	31158065
(SCL8) scarecrow-like 8	augustus_masked-Fvb7-2-processed-gene-314.3	cis	AX-123366663	7	205.392	-	96.8 ± 53.5	39.1 ± 38.3	0	23	37	AB	5.5 - 188.1	78.6 ± 9.0	A	0.191667	0.00043239	0.835	0.29	9.075e-06	2885696	0.00358254	28551957
(TYW23) tRNA wybutosine-synthesizing 2 3 4 N(4))-methyltransferase	augustus_masked-Fvb3-1-processed-gene-309.14	cis	AX-123357567	3	12.4866	7.2 ± 2	5.9 ± 1.3	3.1 ± 0.6	18	36	4	AB	2.9 - 8.9	2.7 ± 0.4	B	0.383333	0.0211546	0.304	0.3425	4.1e-05	740089	0.000918807	31690974
(YZ37) Uncharacterized sugar kinase slr0537	maker-Fvb2-1-augustus-gene-255.55	cis	AX-166503757	2	222.844	49.9 ± 32.6	26.5 ± 14.2	16.9 ± 13.6	14	27	19	AB	-13.9 - 66.9	14.2 ± 1.4	A	0.458333	0.0258142	0.714	0.2891	5.97e-05	129698	0.000161018	25708384
(HPXO) FAD-dependent urate hydroxylase	maker-Fvb7-3-augustus-gene-205.20	cis	AX-123363306	7	55.0505	26.0 ± 17.5	10.5 ± 9.7	.2 ± .1	32	24	4	AA	-3.1 - 55.1	12.3 ± .8	B	0.266667	0.00346853	0.985	0.2857	6.841e-05	4020529	0.00499142	24581334
(SUT31) Sulfate transporter	maker-Fvb2-2-augustus-gene-61.59	cis	AX-166519663	2	144.139	35.6 ± 34.7	14.6 ± 12.3	2.5 ± 1.5	11	35	13	AA	-1.1 - 72.3	3.3 ± .5	A	0.483333	0.0168009	1	0.2788	0.0001059	9512	1.1809e-05	6121087
(AVP) Pyrophosphate-energized vacuolar membrane proton pump	maker-Fvb1-1-augustus-gene-264.41	cis	AX-166520169	1	28.3385	47.2 ± 19.9	56.3 ± 22.7	97.8 ± 34.8	6	41	7	AA	-5.3 - 99.7	77.1 ± 2.6	A	0.491667	0.0347826	0.778	0.2779	0.0002475	24251	3.01072e-05	26413380
(TIP11) Aquaporin TIP1-1	maker-Fvb6-3-augustus-gene-311.34	cis	AX-89868974	6	93.628	-	74.1 ± 65.0	20.3 ± 16.1	0	25	35	AB	-14.9 - 163.1	149.8 ± 6.8	A	0.208333	0.0251412	0.47	0.2773	1.549e-05	776551	0.000964074	30379836
(XYL2) Beta-xylosidase alpha-L-arabinofuranosidase 2	maker-Fvb5-2-augustus-gene-198.29	cis	AX-166506293	5	149.812	.2 ± .6	52.6 ± 49.5	-	20	40	0	AB	-29.6 - 134.8	19.3 ± .5	B	0.333333	0.00241136	0.529	0.2771	1.557e-05	82461	0.000102374	19930875
(COMT1) Caffeic acid 3-O-methyltransferase	maker-Fvb7-4-augustus-gene-6.44	cis	AX-166508774	7	197.217	1174.6 ± 479.7	213.3 ± 464.1	-	54	6	0	AB	-777.5 - 1204.1	1094.1 ± 32.5	B	0.1	0.00249169	0.396	0.2733	1.829e-05	122100	0.000151585	465587
(PPT1) Phosphoenolpyruvate phosphate translocator chloroplastic	maker-Fvb5-2-augustus-gene-33.51	cis	AX-123575111	5	33.4008	-	.5 ± .4	.0 ± .0	0	50	10	AA	NA	2.8 ± .4	A	0.416667	0.00103694	0.905	0.2649	2.589e-05	72930	9.05413e-05	3396932
(PDR2) Pleiotropic drug resistance 2	maker-Fvb3-2-augustus-gene-202.29	cis	AX-166504887	3	317.502	11.0 ± 40.1	76.8 ± 54.8	-	17	43	0	BB	NA	45.0 ± 1.5	B	0.283333	0.00331936	0.588	0.2574	3.516e-05	616796	0.000765741	20835261
(ANS) Anthocyanidin synthase	maker-Fvb5-1-augustus-gene-7.57	cis	AX-123364123	5	9.12879	3100.5 ± 679.6	1845.2 ± 458.7	1073 ± 767	15	27	17	BB	-144.3 - 2290.3	859.1 ± 4.4	A	0.483333	0.05	0.747	0.2573	4.129e-05	464976	0.000577259	281355
(ELOF1) Transcription elongation factor 1 homolog	snap_masked-Fvb3-2-processed-gene-112.25	cis	AX-166523385	4	68.1158	94.6 ± 74.1	46.1 ± 45.6	13.0 ± 7.6	10	34	16	AB	-46.7 - 138.8	57.9 ± 6.5	A	0.45	0.0123998	0.46	0.2562	0.0002173	406147	0.000504224	10818248
(RSGI6) Anti-sigma-I factor 6	maker-Fvb2-4-snap-gene-18.30	cis	AX-123360640	2	74.4995	58.7 ± 41.4	20.8 ± 28.6	14.6 ± 31.8	25	22	11	AA	-13.4 - 130.8	100.9 ± 3.1	B	0.383333	0.0261942	0.052	0.2516	0.0003457	431126	0.000535235	1361419
(PMLN) Peamaclein	maker-Fvb2-3-augustus-gene-63.51	cis	AX-166503675	2	207.651	1.2 ± 0.2	72.2 ± 40.7	293.2 ± 204.9	4	9	47	BB	-64.6 - 651	283.4 ± 8.9	A	0.141667	0.00858761	0.681	0.2402	0.0003986	799080	0.000992044	5495598
(C79D4) Isoleucine N-monooxygenase 2	maker-Fvb3-4-augustus-gene-244.42	cis	AX-166513114	3	49.0781	40.3 ± 109.5	311.7 ± 324.3	-	28	32	0	AA	-444.8 - 525.4	2.8 ± .6	B	0.466667	0.0253951	1	0.2349	8.717e-05	700824	0.000870061	25165937
(STC) Sugar carrier protein C	maker-Fvb3-2-augustus-gene-15.35	cis	AX-166504684	3	27.3349	73.1 ± 66.9	55.8 ± 43.5	13.5 ± 12.6	15	24	19	AB	-35.3 - 146.8	26.8 ± .5	A	0.466667	0.0398148	0.747	0.2343	0.0006473	76190	9.45885e-05	1486284
(HSP7C) Heat shock cognate 70 kDa	maker-Fvb7-2-augustus-gene-226.65	cis	AX-166521892	3	233.614	146.1 ± 83.4	12.5 ± 9.4	-	53	7	0	AA	-6.9 - 299	35.5 ± 1.4	B	0.116667	0.0208806	0.184	0.2334	9.244e-05	trans
(HS22M) Heat shock protein, 22 kDa mitochondrial	maker-Fvb5-2-snap-gene-108.65	cis	AX-166523438	5	101.526	-	40.5 ± 43.0	7.4 ± 3.2	0	31	29	BB	-55.8 - 70.5	9.3 ± 1.6	A	0.258333	0.000588313	0.947	0.2276	0.0001163	1100073	0.00136572	9767990
(LTI65) Low-temperature-induced 65 kDa	maker-Fvb7-4-augustus-gene-23.60	cis	AX-123366645	7	186.934	369.9 ± 265.0	232.4 ± 154.6	74.5 ± 40.3	23	32	4	AB	-141 - 605.8	471.5 ± 3.2	B	0.341667	0.00328482	0.729	0.2164	0.0009573	1202026	0.00149229	3523505
(TAT2) Tyrosine aminotransferase 2	maker-Fvb3-2-augustus-gene-110.49	cis	AX-166513382	3	88.3653	5.9 ± 8.5	21.4 ± 19.1	65.7 ± 8.2	0	31	25	NC	NA	26 ± 0.9	A	0.291667	0.00582231	0.305	0.2149	0.0003207	288583	0.000358271	11365959
(PME) Pectinesterase pectinesterase inhibitor PPE8B	maker-Fvb1-4-augustus-gene-43.68	cis	AX-89875747	1	66.9195	33.6 ± 31.9	74.5 ± 30.8	-	49	11	0	AA	-30.5 - 97.6	8.6 ± .5	B	0.0916667	0.0159647	0.691	0.2053	0.0002778	35593	4.41881e-05	4370931
(Y5241) Probable receptor kinase At5g24010	augustus_masked-Fvb7-1-processed-gene-178.10	cis	AX-166526197	7	16.7533	89.3 ± 55.6	48.6 ± 52.7	9.4 ± 1.5	12	38	10	AB	-50.7 - 147.9	93.8 ± 2.2	B	0.483333	0.000783482	0.379	0.2045	0.001471	4161107	0.00516594	21993431
(DOF12) Dof zinc finger	snap_masked-Fvb2-2-processed-gene-120.17	cis	AX-166520639	2	12.7648	.1 ± .1	54.5 ± 49.6	-	11	47	0	AB	-36.4 - 145.5	15.1 ± 1.3	B	0.408333	0.00239414	0.905	0.1893	0.0006411	1507780	0.00187188	13533439
(FTIP1) FT-interacting 1	maker-Fvb5-4-augustus-gene-12.41	cis	AX-166506599	5	23.1436	17.0 ± 1.9	34.2 ± 12.1	53.5 ± 32.4	5	21	34	BB	1.3 - 105.7	50.1 ± 2.3	A	0.258333	0.00303224	1	0.1883	0.002616	687918	0.000854038	1870514
(BAM1) Beta-amylase chloroplastic	snap_masked-Fvb4-1-processed-gene-35.10	cis	AX-166514017	4	35.3709	89 ± 39.7	72.9 ± 25.8	29.7 ± 7.4	42	13	5	AA	16.5 - 161.4	100.5 ± 3.6	B	0.191667	0.0337761	0.774	0.1861	0.002825	598730	0.000743313	2899153
(S3H) Salicylic acid 3-hydroxylase	maker-Fvb2-1-snap-gene-35.37	cis	AX-166511946	2	48.6814	1.6 ± .7	9.0 ± 3.2	52.2 ± 55.3	8	10	42	AB	-89.5 - 107.6	28.4 ± 1.4	A	0.216667	0.00442205	0.514	0.1793	0.003588	108285	0.000134434	3649269
(PUP3) Purine permease 3	maker-Fvb5-1-augustus-gene-271.45	cis	AX-89871077	5	238.943	20.3 ± 20.8	.0 ± .1	-	47	12	0	AA	-17.5 - 58.1	3.6 ± .5	B	0.108333	0.0115807	0.324	0.1651	0.001408	419740	0.0005211	27589436
(ARG2) Indole-3-acetic acid-induced ARG2	maker-Fvb2-4-augustus-gene-189.56	cis	AX-166511407	2	157.535	98.2 ± 38.5	57.7 ± 57.6	9.3 ± 4.8	7	45	8	NC	NA	21.9 ± 1.2	A	0.491667	0.0100283	0.489	0.1625	0.006393	278538	0.0003458	18696535
(Nod19) stress up-regulated Nodulin 19	maker-Fvb5-3-snap-gene-226.69	cis	AX-166506827	5	43.7064	-	7.1 ± 10.1	.6 ± 1.1	0	38	22	AB	-9.3 - 23.4	1.8 ± .3	A	0.316667	0.0202903	0.506	0.1339	0.004034	529866	0.000657819	23117963
(HSP12) kDa class I heat shock	augustus_masked-fvb7-2-processed-gene-233.11	cis	AX-166508632	7	169.516	-	216.8 ± 255.3	1.0 ± .9	0	49	11	AA	NA	13.6 ± 2.5	A	0.183333	0.00668084	0.416	0.1179	0.007233	14499	1.80003e-05	23390363
(CXE7) Probable carboxylesterase 7	augustus_masked-Fvb2-4-processed-gene-40.0	cis	AX-166512478	3	209.097	76.2 ± 15.8	85.1 ± 49.9	54.4 ± 32.5	3	32	25	AA	-22 - 174.5	79.0 ± 4.5	A	0.316667	0.00452241	0.325	0.1144	0.03135	505446	0.000627502	3484586
(MIND1) septum site-determining minD, chloroplastic	augustus_masked-fvb7-3-processed-gene-29.16	cis	AX-123430423	7	211.29	-	469.6 ± 149.9	339.8 ± 212.0	0	16	44	BB	-60.6 - 740.2	246.8 ± 12.2	A	0.266667	0.0303902	0.767	0.08014	0.0284	69250	8.59727e-05	2885273
(DGAT) Diacylglycerol O-acyltransferase	maker-Fvb6-4-augustus-gene-7.31	cis	AX-123360528	2	239.301	.5 ± .6	559.5 ± 252.9	-	21	39	0	BB	NA	912.6 ± 14.5	B	0.35	1.28568e-05	1	0.6369	2.255e-14	4959	6.15651e-06	724016
(B120) G-type lectin S-receptor-like serine threonine- kinase B120	maker-Fvb6-4-snap-gene-318.66	cis	AX-123525449	6	321.258	1.5 ± 2.9	17.0 ± 6.5	41.9 ± 7.3	20	32	8	AB	5.4 - 28.6	7.9 ± .9	B	0.4	0.000339913	1	0.8376	2.2e-16	723771	0.000898549	32516723
		trans	AX-123365571	3	34.1708	41.9 ± 7.3	16.0 ± 7.4	1.6 ± 3.0	8	34	18	AA	28.3 - 55.5	7.9 ± .9	A	0.416667	0.000522831		0.7958	2.2e-16	trans
(ALAT2) Alanine-2-oxoglutarate aminotransferase 3	maker-Fvb6-1-augustus-gene-110.49	cis	AX-166518226	6	280.166	62.7 ± 10.6	39.5 ± 15.5	4.6 ± 4.8	5	18	37	AB	19.6 - 59.4	26.0 ± .9	A	0.233333	0.00521177	0.023	0.8225	2.2e-16	174805	0.000217017	10858975
		trans	AX-123363851	4	231.461	5.9 ± 8.5	21.4 ± 19.1	65.7 ± 8.2	23	31	6	AB	-9.2 - 52	26.0 ± .9	B	0.358333	0.0206699		0.5709	3.365e-11	trans
(PME3) Pectinesterase 3	maker-Fvb6-1-augustus-gene-111.37	cis	AX-166507606	6	280.042	6.0 ± 14.2	44.3 ± 20.0	109.5 ± 33.1	6	26	28	AB	-10.1 - 98.8	73.2 ± 3.8	A	0.316667	0.00302653	0.842	0.6774	9.919e-15	303632	0.000376954	10871232
		trans	AX-123357330	2	187.374	90.8 ± 48.8	41.1 ± 22.8	90.7 ± 47.8	9	24	27	AB	-40.3 - 122.6	73.2 ± 3.8	A	0.35	0.00954711		0.2812	8.194e-05	trans
(TPS9) Terpene Synthase 9	maker-Fvb6-4-augustus-gene-315.48	cis	AX-166507737	6	320.203	1.2 ± .9	517.8 ± 278.3	-	32	28	0	AB	-131 - 904.6	296.5 ± 5.8	B	0.466667	1.33955e-05	1	0.6559	4.687e-15	852906	0.00105887	32395103
		trans	AX-166504915	3	34.3115	1.1 ± .7	483.5 ± 298.6	-	30	30	0	AB	53.9 - 913.1		B	0.5	0.000303186		0.5745	2.353e-12	trans
(ACCO) 1-aminocyclopropane-1-carboxylate oxidase	maker-Fvb6-4-augustus-gene-306.55	cis	AX-166516039	6	317.114	82.5 ± 43.9	351.5 ± 198.9	873.3 ± 560.3	7	20	32	AB	-498.4 - 1201.4	60.4 ± 1.3	A	0.291667	0.0239676	0.691	0.6171	2.115e-12	1422240	0.00176569	32070405
		trans	AX-123357868	3	33.9988	358 ± 818.5	646.4 ± 400.6	727.5 ± 312.2	14	33	13	AB	-396.7 - 1689.6	60.4 ± 1.3	B	0.491667	0.0270467		0.3324	1.427e-06	trans
(NU159) Nucleoporin NUP159	maker-Fvb6-3-snap-gene-32.86	cis	AX-166515500	6	17.5985	-	74.5 ± 18.1	28.1 ± 16.1	0	15	45	AA	40.2 - 108.8	107.5 ± 5.7	A	0.125	8.08737e-05	0.454	0.6034	2.992e-13	648734	0.000805392	2626857
		trans	AX-166516160	6	334.721	-	74.5 ± 18.1	27.8 ± 16.3	0	15	45	NC	NA	107.5 ± 5.7	A	0.125	8.08737e-05		0.6034	2.992e-13	trans
(NAC98) CUP-SHAPED COTYLEDON 2	maker-Fvb3-2-augustus-gene-110.58	cis	AX-166517888	3	96.423	60.9 ± 13.2	38.3 ± 15.2	7.6 ± 15.5	5	33	22	AB	7.4 - 69.2	41.5 ± 1.1	A	0.358333	0.000924905	0.689	0.5776	2.147e-11	831819	0.00103269	10207395
		trans	AX-166521899	3	235.55	60.9 ± 13.2	38.3 ± 15.2	7.6 ± 15.5	5	33	22	AB	7.4 - 69.2	41.5 ± 1.1	A	0.358333	0.000924905		0.5776	2.147e-11	trans
(GLYK) D-glycerate 3-kinase, chloroplastic	maker-Fvb6-4-snap-gene-233.34	trans	AX-123358948	6	236.943	97.5 ± 40.1	53.0 ± 11.2	9.8 ± 1.7	32	19	9	AA	36 - 159.1	59.0 ± 2.6	B	0.308333	0.00964986	0.045	0.5442	1.883e-10	trans
		trans	AX-166513858	4	233.268	84.3 ± 39.5	24.1 ± 20.6	-	46	14	0	AA	11.3 - 157.4	59.0 ± 2.6	B	0.116667	0.00964986		0.3404	9.947e-07	trans
(FABG) 3-oxoacyl-[acyl-carrier-protein] reductase	maker-Fvb5-1-snap-gene-246.45	cis	AX-166512161	3	118.929	32.7 ± 10.2	223.5 ± 159.1	579.4 ± 194.3	7	26	27	AB	-105.3 - 552.3	137.5 ± 3.0	A	0.333333	0.0016759	0.509	0.6107	2.102e-12	184736	0.000229346	24811899
		trans	AX-166523947	5	221.678	568.9 ± 210	314.8 ± 226.8	60.6 ± 56.3	20	31	9	AB	-103.2 - 732.8	137.5 ± 3	B	0.408333	0.0025018		0.4202	1.795e-07	trans
(CTNS) Cystinosin homolog	maker-Fvb6-3-augustus-gene-13.42	cis	AX-123359210	6	375.689	0.4 ± 0.2	258.9 ± 144.7	408.1 ± 190.7	15	31	12	BB	135.5 - 680.6	165.4 ± 6.5	B	0.475	0.00272401	0.737	0.5372	6.269e-10	55560	6.89768e-05	1309399
		trans	AX-166507318	6	18.8155	90.8 ± 148.6	316 ± 167.7	-	25	35	0	AB	-8.9 - 641.0	165.4 ± 6.5	B	0.416667	0.00349143		0.3324	1.427e-06	trans
(CLPB3) Casein lytic proteinase B3	maker-Fvb6-4-augustus-gene-334.48	cis	AX-123359120	6	325.601	-	24.0 ± 11.8	5.4 ± 3.4	0	23	37	BB	-10.3 - 21.1	3.6 ± .3	A	0.191667	0.0144462	0.918	0.5859	1.063e-12	501543	0.000622657	32888212
		trans	AX-166504923	3	37.1951	-	23.6 ± 12.3	5.7 ± 3.7	0	23	37	BB	-10.8 - 22.2	3.6 ± .3	A	0.191667	0.0208536		0.5437	1.828e-11	trans
(TBA) Tubulin alpha chain	maker-Fvb5-1-augustus-gene-255.31	cis	AX-166523984	5	227.942	78.0 ± 28.2	249.8 ± 103.5	-	22	37	0	AB	79.2 - 420.3	247.7 ± 11.2	B	0.375	0.0143611	0.719	0.5026	3.308e-10	248518	0.000308531	25281771
		trans	AX-123360156	1	50.5637	366.0 ± 95.9	215.4 ± 89.9	78.0 ± 27.5	7	33	20	AB	61.2 - 369.5	247.7 ± 11.2	A	0.391667	0.0143611		0.5984	5.1e-12	trans
(DES1L) Sphingolipid delta(4)-desaturase DES1-like	maker-Fvb3-2-augustus-gene-10.41	cis	AX-123357726	3	22.7096	51.3 ± 24.0	113.6 ± 46.2	-	34	26	0	AB	41.5 - 185.7	123.5 ± 2.9	B	0.216667	0.0188689	0.9	0.4408	7.353e-09	80980	0.000100535	1120985
		trans	AX-123366933	2	83.3253	-	116.2 ± 46.5	53.0 ± 25.3	0	24	36	AB	44.3 - 188.2	123.5 ± 2.9	A	0.2	0.0188689		0.444	6.201e-09	trans
(HTH) HOTHEAD (ADHESION OF CALYX EDGES)	maker-Fvb6-1-augustus-gene-128.28	cis	AX-166515825	6	264.738	7.8 ± 25.0	50.9 ± 37.8	137.8 ± 91.8	12	29	18	AB	-67.9 - 169.7	27.0 ± 1.3	A	0.45	0.0133898	1	0.423	2.053e-07	469645	0.000583056	12367821
		trans	AX-123365765	4	232.587	139.2 ± 90.8	50.9 ± 37.8	7.8 ± 25.0	18	29	12	AB	-66.8 - 168.7	27.0 ± 1.3	B	0.45	0.0133898		0.4333	1.24e-07	trans
(CUCM1) Cucumisin allergen (subtilisin‐like endopeptidase)	maker-Fvb7-2-augustus-gene-139.49	cis	AX-123359600	7	29.6	146.2 ± 92.7	83.7 ± 57.6	6.6 ± 26.6	8	34	17	AB	-31.8 - 199.2	34.3 ± 3.2	A	0.425	0.0339	0.823	0.4015	5.734e-07	2093907	0.00259955	11799259
		trans	AX-123615170	7	135.135	130.1 ± 98.1	86.8 ± 58.5	6.6 ± 26.6	8	35	17	NC	NA	34.3 ± 3.2	A	0.425	0.0339		0.3546	3.801e-06	trans
(AFS1) (E,E)-alpha-farnesene synthase	maker-Fvb3-2-augustus-gene-19.46	cis	AX-166522353	3	32.7713	-	23.3 ± 21	2.4 ± 7.1	0	30	30	NC	NA	0.4 ± 0.1	A	0.25	0.00063976	0.869	0.315	3.094e-06	100091	0.000124261	1873687
		trans	AX-166512509	3	21.9691	-	22.5 ± 21.6	4.0 ± 10.2	0	28	31	BB	-29.8 - 37.7	0.4 ± 0.1	A	0.241667	0.00546724		0.2436	7.115e-05	trans
(KNAT6) Homeobox knotted-1-like 6	maker-Fvb5-1-augustus-gene-38.67	cis	AX-123367218	5	22.0147	11.4 ± 10.3	25.9 ± 11.1	-	26	34	0	AA	-10.6 - 33.4	27.2 ± .9	B	0.283333	0.0126049	0.467	0.3153	3.053e-06	1898910	0.00235746	1957923
		trans	AX-123365667	4	135.136	9.9 ± 10.4	26.7 ± 10.9	22.6 ± 5.3	24	30	6	AB	5.8 - 47.7	27.2 ± .9	B	0.35	0.0463606		0.3875	8.555e-07	trans
(CGT) Cinnamate beta-D-glucosyltransferase	augustus_masked-Fvb2-4-processed-gene-28.8	cis	AX-166504397	3	209.393	-	259.4 ± 145.7	505.8 ± 259	0	31	29	BB	99.7 - 911.9	389.6 ± 10.2	A	0.483333	0.00995976	0.443	0.2656	2.51e-05	712951	0.000885116	3552548
(C7A22) Cytochrome P450 CYP749A22	maker-Fvb3-4-augustus-gene-220.50	cis	AX-166512671	3	249.266	.1 ± .1	22.4 ± 28.2	-	29	31	0	AB	-18.9 - 63.7	1.0 ± .2	B	0.258333	0.0028059	0.809	0.2384	7.584e-05	659	8.18137e-07	21999301
		trans	AX-166527229	3	65.3821	.5 ± 1.5	23.6 ± 28.9	-	31	29	0	AB	-17.4 - 64.5	1.0 ± .2	B	0.241667	0.00961748		0.2544	3.967e-05	trans
(Y5390) Uncharacterized protein At5g03900, chloroplastic	augustus_masked-Fvb6-3-processed-gene-29.17	cis	AX-166516175	6	338.979	-	31.3 ± 22.9	11.4 ± 5.6	0	34	26	AB	-4.6 - 67.1	17.0 ± 1.0	A	0.283333	0.00106502	0.949	0.2426	6.404e-05	283	3.5134e-07	2964288
		trans	AX-166507318	6	18.8155	11.3 ± 5.7	30.8 ± 22.7	-	25	35	0	AB	-5.2 - 66.9	17.0 ± 1.0	B	0.291667	0.00106502		0.2334	9.246e-05	trans
(PGLR) Probable polygalacturonase	maker-Fvb5-1-augustus-gene-32.64	cis	AX-123367218	5	22.0147	5.5 ± 13.4	19.4 ± 15.2	-	26	34	0	AA	-24 - 35	44.1 ± 1.3	B	0.283333	0.00124057	0.405	0.1908	0.0004849	1283540	0.00159349	1957923
		trans	AX-123361255	4	132.899	4.4 ± 10.9	31.4 ± 5.8	-	40	20	0	AB	11.9 - 50.9	44.1 ± 1.3	B	0.166667	0.00124057		0.6499	7.763e-15	trans
(B2) Development and cell death domain-containing protein	maker-Fvb5-1-augustus-gene-35.60	cis	AX-123367218	5	22.0147	11.5 ± 29.7	48.6 ± 47.7	-	26	34	0	AA	-72 - 95.1	89.8 ± 1.5	B	0.283333	0.000803154	0.543	0.1726	0.0009629	1617135	0.00200764	1957923
		trans	AX-123365667	4	135.136	7.9 ± 27.7	41.8 ± 46.3	85.2 ± 27.8	24	30	6	AB	-36.2 - 119.8	89.8 ± 1.5	B	0.35	0.000803154		0.2878	6.299e-05	trans
Predicted Protein	maker-Fvb7-2-snap-gene-299.59	cis	AX-166526118	7	149.462	-	33.5 ± 42.8	.2 ± .2	0	41	19	AA	NA	11.0 ± 1.8	A	0.341667	0.00543028	0.976	0.1642	0.001321	147550	0.000183181	30117826
		trans	AX-123359746	7	9.66083	6.3 ± 15.9	15.6 ± 16.4	47.9 ± 61.8	12	31	17	BB	-67.7 - 80.4	11.0 ± 1.8	A	0.458333	0.013414		0.35	1.9e-06	trans
(PBL19) Probable serine threonine- kinase PBL19	maker-Fvb7-4-augustus-gene-151.41	cis	AX-166527494	7	66.7196	7.5 ± 1.6	58.4 ± 41.4	88.4 ± 63.2	3	21	36	BB	-23.8 - 200.6	11.1 ± .8	A	0.225	0.00170941	1	0.1293	0.01936	4002462	0.00496899	19178654
		trans	AX-166512120	3	108.808	-	136.6 ± 55.6	44.8 ± 29.6	0	19	41	BB	-35.3 - 124.8	11.1 ± .8	A	0.158333	0.00171556		0.5473	1.452e-11	trans
(RNS7) Ribonuclease S-7	maker-Fvb5-1-augustus-gene-258.53	cis	AX-89817794	1	35.361	-	104.1 ± 171.2	12.3 ± 21.1	0	31	29	AB	-148.1 - 356.3	14.1 ± 1.1	A	0.258333	0.00164028	0.666	0.1239	0.005806	488421	0.000606366	26315846
		trans	AX-89834368	5	222.516	12.3 ± 21.1	107.3 ± 173.2	-	29	30	0	AB	-146 - 360.6	14.1 ± 1.1	B	0.258333	0.00164028		0.1309	0.00487	trans
(CENPU) Centromere Protein U	maker-Fvb7-2-augustus-gene-100.46	cis	AX-123525758	7	36.9396	NA ± 0.2	40.6 ± 26.9	0.3 ± 0.4	1	34	9	NC	NA	0.7 ± 4.2	A	0.433333	0.00473642	0.679	0.09101	0.01414	1241342	0.0015411	11309221
		trans	AX-166517506	7	99.0868	.2 ± NA	60.4 ± 41.7	.4 ± .3	1	15	9	AB	-97.3 - 97.8	4.2 ± .7	A	0.433333	0.00473642		0.4701	0.0009254	trans
(TPS9) Probable alpha,alpha-trehalose-phosphate synthase	maker-Fvb5-1-augustus-gene-36.69	cis	AX-89835406	5	28.7617	-	1.6 ± 2.0	3.0 ± 2.6	0	17	43	BB	-1.8 - 7.9	6.4 ± .4	A	0.141667	0.0010107	1	0.07174	0.03855	953744	0.00118406	2663622
		trans	AX-123361255	4	132.899	1.1 ± 1.2	5.6 ± 1.4	-	40	20	0	AB	3.1 - 8.2	6.4 ± .4	B	0.166667	0.0010107		0.7502	2.2e-16	trans
High-Expression Genes
PREDICTED: uncharacterized protein LOC101293238	maker-Fvb7-3-augustus-gene-14.48	cis	AX-166526357	7	195.177	-	238.1 ± 52.9	57.1 ± 37.1	0	18	42	AB	151.1 - 325.2	832.4 ± 25.8	A	0.3	6.36674e-05	0.442	0.7991	2.2e-16	51932	6.44727e-05	1426907
(AAT5) Aspartate aminotransferase, chloroplastic	snap_masked-Fvb2-1-processed-gene-261.34	cis	AX-166503713	2	216.087	81.9 ± 41.7	185.1 ± 31.4	277.5 ± 35.2	19	27	14	AB	112.1 - 258.2	186.9 ± 2.9	B	0.458333	0.00013247	0.295	0.8113	2.2e-16	244231	0.000303208	26357813
(ALT3) Acyl-acyl carrier thioesterase chloroplastic	maker-Fvb4-3-augustus-gene-81.52	cis	AX-166505865	4	253.888	2829.2 ± 484.6	1493.2 ± 357.5	200.8 ± 284.6	5	33	21	AB	792.5 - 2193.8	1604.2 ± 19.3	A	0.366667	0.000365489	0.989	0.8473	2.2e-16	250423	0.000310896	7879030
(RS202) 40S ribosomal S20-2	maker-Fvb7-1-augustus-gene-278.75	cis	AX-166517031	7	191.885	175.9 ± 58.6	350.7 ± 144.1	380.2 ± 35.1	35	18	7	BB	184.3 - 576.1	410.9 ± 13.5	B	0.266667	0.000367742	0.136	0.5081	1.657e-09	98109	0.000121801	27758485
(GDI2) Guanosine nucleotide diphosphate dissociation inhibitor 2	maker-Fvb1-1-snap-gene-274.142	cis	AX-166510760	1	2.91303	-	125.8 ± 18.0	92.1 ± 23.2	0	34	26	AA	NA	106.9 ± 2.3	A	0.433333	0.000410282	0.414	0.41	3.601e-08	457172	0.000567571	27085078
(TRPE) Anthranilate synthase alpha subunit chloroplastic	maker-Fvb7-4-snap-gene-48.56	cis	AX-166508582	7	153.418	-	153.1 ± 73.8	30.2 ± 37.9	0	41	19	AB	21.8 - 284.4	79.4 ± 4.1	A	0.316667	0.000459969	0.968	0.446	5.571e-09	616773	0.000765713	5485250
(OPT3) Oligopeptide transporter 3	maker-Fvb3-1-augustus-gene-317.40	cis	AX-166505209	3	8.33348	60.3 ± 27.5	262.8 ± 87.1	-	10	50	0	AB	-99.5 - 426.1	215.6 ± 7.7	B	0.166667	0.000564627	0.006	0.4743	1.187e-09	404095	0.000501677	31343924
(ASPG) Isoaspartyl peptidase L-asparaginase	maker-Fvb5-3-augustus-gene-206.48	cis	AX-89893608	5	74.1969	113.5 ± 22.9	271.1 ± 60.9	-	47	13	0	BB	NA	270.3 ± 8.6	B	0.216667	0.000567417	0.042	0.7862	2.2e-16	553751	0.000687472	20088377
(ENO) Enolase (2-phosphoglycerate dehydratase)	maker-Fvb6-3-snap-gene-292.52	cis	AX-123364394	6	93.9344	196.3 ± 43.3	124.3 ± 45.8	40.4 ± 69.4	35	20	5	AB	29 - 219.7	88.1 ± 3.1	B	0.25	0.000788959	0.04	0.5378	2.802e-10	1986778	0.00246655	31228440
(DFRA) Bifunctional dihydroflavonol 4-reductase flavanone 4-reductase	maker-Fvb2-3-augustus-gene-33.39	cis	AX-166503757	2	222.844	.6 ± .6	31.4 ± 11.1	53.8 ± 24.2	14	27	19	AB	-0.2 - 63.1	26.8 ± 1.6	A	0.458333	0.000798562	0.505	0.6241	7.778e-13	175939	0.000218425	3115732
(VPE) Vacuolar-processing enzyme	augustus_masked-Fvb2-1-processed-gene-212.7	cis	AX-166519479	2	179.925	-	179.7 ± 21.7	78.9 ± 14.7	0	12	48	AB	145.8 - 213.6	201.8 ± 5.0	A	0.2	0.000810441	0.318	0.8637	2.2e-16	220314	0.000273516	21453975
(USPAL) Universal stress A	maker-Fvb2-2-augustus-gene-46.63	cis	AX-166527175	2	158.385	87.5 ± 21.8	261.1 ± 97.4	411.1 ± 187.7	6	25	29	BB	113.6 - 708.7	299.5 ± 11.2	A	0.308333	0.00087245	1	0.3486	4.956e-06	40234	4.99498e-05	4706366
(MPPB) Probable mitochondrial-processing peptidase subunit mitochondrial	maker-Fvb6-4-augustus-gene-333.81	cis	AX-166507784	6	326.498	139.0 ± 27.4	136.3 ± 48.2	83.6 ± 53.9	5	36	19	BB	-17 - 184.2	118.1 ± 4.8	A	0.383333	0.00121711	0.501	0.2106	0.001181	384694	0.000477591	32949472
(IF5A2) Eukaryotic translation initiation factor 5A-2	maker-Fvb1-3-augustus-gene-6.55	cis	AX-123365038	1	30.4789	83.4 ± 23.1	194.3 ± 49.0	313.0 ± 63.5	12	30	17	AB	-92.6 - 296.1	417.1 ± 13.4	A	0.458333	0.00135537	0.751	0.7304	2.2e-16	421161	0.000522864	1048788
(SKP1A) S-phase kinase-associated protein 1	maker-Fvb1-3-augustus-gene-60.51	cis	AX-166510989	1	75.0871	162.3 ± NA	121.5 ± 43.9	79.3 ± 27.4	1	34	25	AA	55.1 - 269.5	186.2 ± 4.2	A	0.3	0.00138693	0.053	0.2618	0.0001747	174613	0.000216779	5892883
(APA1) Aspartic ase A1	maker-Fvb6-3-augustus-gene-58.41	cis	AX-166516017	6	311.756	-	131.6 ± 17.5	189.7 ± 64.4	0	11	48	BB	70.6 - 308.9	177.0 ± 3.1	A	0.191667	0.00142641	0.463	0.1328	0.004545	474303	0.000588839	6335521
(1433B) 114‐3‐3 protein SGF14B	maker-Fvb5-1-snap-gene-269.55	cis	AX-166506660	5	245.482	168.2 ± 60.3	94.6 ± 16.2	49.6 ± 9.9	6	42	12	AB	48 - 141.1	107.4 ± 3.5	A	0.45	0.00168173	0.445	0.6531	7.889e-14	27112	3.36591e-05	26922292
(BLH9) BEL1-like homeodomain 9	maker-Fvb6-4-augustus-gene-95.40	cis	AX-166525779	6	66.5745	53.1 ± 14.1	115.2 ± 34.3	165.6 ± 45.6	13	31	15	BB	94.1 - 237.1	109.1 ± 3.3	A	0.483333	0.00212206	0.55	0.5686	5.969e-11	1320120	0.00163891	8203080
(RLA01) 60S acidic ribosomal P0-1	maker-Fvb7-3-augustus-gene-60.43	cis	AX-166508571	7	150.615	134.8 ± 32.5	56.8 ± 13.8	-	53	7	0	AA	72 - 197.6	204.0 ± 9.3	B	0.116667	0.00258397	0.298	0.4022	5.334e-08	1929253	0.00239513	7923389
(ATI2) Autophagy-related 8-interacting protein 2	maker-Fvb2-2-augustus-gene-227.47	cis	AX-123360643	2	78.2373	-	178.9 ± 41	78 ± 33.2	0	27	33	NC	NA	135.6 ± 4	A	0.45	0.00363489	0.189	0.6598	3.35e-15	136501	0.000169464	22898859
(RL192) 60S ribosomal L19-2	snap_masked-Fvb2-4-processed-gene-191.19	cis	AX-166511400	2	155.845	69.4 ± 16.6	122.8 ± 23.6	-	33	27	0	AB	81.9 - 163.8	215.6 ± 12.4	B	0.45	0.0143333	0.848	0.6447	1.191e-14	907487	0.00112663	18216527
(RL3) 60S ribosomal L3	augustus_masked-Fvb2-4-processed-gene-95.12	cis	AX-166503437	2	16.0037	370.3 ± 73.9	258.7 ± 55.5	107.8 ± 21.4	13	32	15	AB	148.6 - 368.8	352.2 ± 6.4	A	0.483333	0.0160915	0.386	0.7465	2.2e-16	45835	5.69033e-05	9476421
(RL23A) 60S ribosomal L23a	maker-Fvb7-1-augustus-gene-247.69	cis	AX-166526143	7	153.613	63.7 ± 12.4	189.7 ± 29.9	255.5 ± 32.2	13	21	23	BB	198 - 312.9	317.3 ± 3.0	A	0.416667	0.0179863	0.201	0.878	2.2e-16	491182	0.000609794	25276060
(SNAA2) Alpha-soluble NSF attachment 2	maker-Fvb7-4-augustus-gene-42.58	cis	AX-123363173	7	197.172	-	142.0 ± 16.8	118.0 ± 11.4	0	32	28	AB	112.4 - 171.6	132.6 ± 4.5	A	0.466667	0.00974804	0.182	0.4123	3.211e-08	3726646	0.00462657	461154
(WUN1) Wound-induced 1	maker-Fvb7-4-snap-gene-42.77	cis	AX-166519355	7	178.872	29.2 ± 8.7	141.6 ± 66.4	205.7 ± 78.7	9	34	16	AB	8.8 - 274.3	67.6 ± 2.6	A	0.441667	0.00419605	0.591	0.4289	1.54e-07	7779	9.65749e-06	4204333
(RL91) 60S ribosomal L9-1	maker-Fvb7-4-augustus-gene-5.60	cis	AX-123525708	7	203.613	76.2 ± 10.9	104.0 ± 25.2	146.2 ± 37.7	5	31	24	AB	42.4 - 165.5	115.5 ± 4.1	A	0.341667	0.0223894	0.301	0.3939	6.351e-07	423792	0.00052613	962846
(PDC2) Pyruvate decarboxylase 2	maker-Fvb6-4-augustus-gene-78.32	cis	AX-166525779	6	66.5745	71.1 ± 33.3	1019.2 ± 527.0	2012.6 ± 510.1	13	31	15	BB	1055.4 - 2969.9	1101.2 ± 25.9	A	0.483333	0.000607875	0.969	0.6875	7.154e-15	377594	0.000468776	8203080
		trans	AX-166502565	1	133.412	1827.0 ± 605.7	789.7 ± 621.7	80.8 ± 28.4	19	35	6	AA	617.6 - 3036.3	1101.2 ± 25.9	B	0.391667	0.0287506		0.4965	3.21e-09	trans
(RTNLE) Reticulon B5	maker-Fvb7-1-augustus-gene-193.42	cis	AX-166527093	7	43.0392	22.6 ± 6.9	74.5 ± 16.4	122.5 ± 19.8	7	35	18	AB	40.4 - 108.6	100.9 ± 2.0	A	0.408333	0.00263153	0.444	0.7775	2.2e-16	3097996	0.00384611	16220059
		trans	AX-123365640	3	98.4086	50.5 ± 38.1	92.1 ± 27.6	121.0 ± NA	14	45	1	AB	-12.3 - 113.3	100.9 ± 2.0	B	0.391667	0.00813589		0.2757	0.0001018	trans
(VAP22) Vesicle-associated 2-2	maker-Fvb6-3-augustus-gene-411.47	cis	AX-166509487	6	31.332	205.1 ± 59.9	97.1 ± 35.7	-	27	32	0	AB	-1 - 195.2	47.7 ± 2.2	B	0.458333	0.00531409	0.444	0.5626	8.058e-12	2500861	0.00310477	38662742
		trans	AX-123614270	1	192.277	-	97.1 ± 35.7	202.3 ± 60.6	0	32	28	AB	-2.3 - 196.5	47.7 ± 2.2	A	0.466667	0.00531409		0.5436	1.844e-11	trans
(CSLC4) Cellulose synthase C4	maker-Fvb6-3-snap-gene-23.54	cis	AX-166505278	4	100.904	-	165 ± 51.5	100.4 ± 48.8	0	15	45	NC	NA	286.6 ± 2.7	A	0.25	0.0066347	0.577	0.248	5.14e-05	141700	0.000175918	2461216
		trans	AX-166515500	6	17.5985	-	165.0 ± 51.5	100.4 ± 48.8	0	15	45	AA	62.7 - 267.2	286.6 ± 2.7	A	0.25	0.0066347		0.248	5.14e-05	trans
(UBC28) Ubiquitin-conjugating enzyme E2 28	maker-Fvb6-4-augustus-gene-67.35	cis	AX-166525507	6	34.9608	370.6 ± 63.8	264.8 ± 72.4	153.8 ± 42.1	12	26	22	AA	243.2 - 498.1	286.3 ± 8.6	A	0.416667	0.00597664	0.844	0.6422	1.901e-13	1119343	0.00138964	5621380
		trans	AX-166519881	1	137.258	153.8 ± 42.1	264.8 ± 72.4	370.6 ± 63.8	22	26	12	AB	140.1 - 389.6	286.3 ± 8.6	B	0.416667	0.00597664		0.6422	1.901e-13	trans
(RLA11) 60S acidic ribosomal P1-1	maker-Fvb7-2-augustus-gene-202.37	cis	AX-123525843	7	9.5781	229.8 ± 96.7	96.6 ± 29.2	25.1 ± 69.9	17	35	8	AB	-27.6 - 220.7	119.1 ± 4.8	B	0.425	0.0100078	0.943	0.5805	1.773e-11	72528	9.00422e-05	20316993
		trans	AX-123615299	7	135.607	229.8 ± 96.7	96.6 ± 29.2	25.1 ± 69.9	17	35	8	AB	103.8 - 355.7	119.1 ± 4.8	B	0.425	0.0100078		0.5805	1.773e-11	trans
(SAP8) Zinc finger A20 and AN1 domain-containing stress-associated 8	maker-Fvb7-3-snap-gene-242.45	cis	AX-123366577	7	118.906	186.6 ± 30.4	142.2 ± 25.8	114.2 ± 37.2	6	40	13	AA	123.7 - 249.4	155.0 ± 7.1	A	0.441667	0.0334107	0.427	0.3161	2.394e-05	5724010	0.00710626	18527078
		trans	AX-123360701	3	108.74	180.9 ± 31.5	142.2 ± 25.8	114.2 ± 37.2	7	40	13	AA	118.4 - 243.4	155.0 ± 7.1	A	0.45	0.0334107		0.2971	4.332e-05	trans

## Sheet: Table S2
Mature Fruit Expression Values in TPM for Fragaria ×ananassa Fruit Genes with an eQTL Across Three Segregating Populations.
cv. Camarosa Gene Description	Fragaria ×ananassa 'Camarosa' Gene Name	cv. Mara des Bois	cv. Elyana	10.133-6	10.133-24	10.133-37	10.133-42	10.133-51	10.133-89	10.133-91	10.133-93	10.133-98	10.133-103	10.133-152	10.133-193	10.133-203	10.133-204	cv. Radiance	13.75-39	13.75-51	13.75-55	13.75-59	13.75-66	13.75-67	13.75-72	13.75-79	13.75-86	13.75-87	13.75-90	13.75-127	13.75-146	13.75-150	13.75-153	13.75-158	13.75-169	13.75-170	13.75-176	13.75-183	13.75-194	cv. Festival	cv. WinterDawn	13.76-1	13.76-12	13.76-19	13.76-24	13.76-25	13.76-26	13.76-27	13.76-30
Published Genes
(PHO11) Phosphate transporter	maker-Fvb4-3-snap-gene-46.51	0.718874	0.167536	0.0557696	0.0985086	0.0769966	0	0.0578914	0.132506	0.0959473	1.19066	0.814697	0.868442	0.609389	0.894429	1.21403	0.262138	0.166074	0.609056	0.443926	0.166262	0.751148	0.858677	0.993011	0.280218	0.849534	0.807605	0.979965	0.0734982	0.951237	0.808652	0.235366	0.684411	0.867625	0.986121	0.706192	0.174832	0.121255	0.766127	1.14051	0.726135	1.74053	0.736383	0.122845	0.732069	0.937074	1.85668	0.332829	0.391077
(SCL8) Scarecrow 8	augustus_masked-Fvb7-2-processed-gene-277.8	16.8035	107.549	97.0511	36.5709	41.6402	192.445	176.999	99.0942	55.1425	66.8404	56.5281	32.8505	77.2691	142.08	123.3	110.699	121.085	15.3224	0.198084	20.8319	0.191525	58.6985	108.779	92.3389	17.8704	44.7312	68.7059	16.8569	0.121271	41.7565	0.210044	12.8585	0.557485	138.01	20.307	13.8549	0.14428	9.26801	160.873	74.7032	73.9879	185.797	239.738	225.368	185.207	215.708	88.2652	227.052
(CCR1) Cinnamoyl- reductase 1	maker-Fvb6-1-augustus-gene-164.26	1767.97	2457.21	1451.37	360.816	1575.44	4284.86	3958.95	1467.65	2594.5	290.341	1822.15	1294.35	231.641	519.55	1348.89	2964.77	414.713	2153.58	630.333	2187.01	237.994	1835.18	2074.13	341.733	1997.74	1744.5	219.005	1932.58	298.292	179.899	1827.33	354.541	402.476	249.515	251.47	2184.45	498.615	1672.89	619.612	521.437	376.592	397.497	404.628	465.444	252.59	569.217	828.123	990.858
(PSY) Phytoene chloroplastic	maker-Fvb6-3-augustus-gene-80.43	25.4423	38.7017	155.264	153.255	35.1823	16.3962	31.68	42.0942	35.4211	157.602	238.923	33.3426	20.1655	134.911	75.3274	46.9993	169.295	20.5726	159.499	111.858	97.5387	14.3865	132.003	112.874	113.879	13.0376	13.1268	9.75528	125.517	21.7817	89.3658	141.238	20.5397	168.183	9.39022	121.656	21.1948	135.829	222.92	12.1974	129.9	124.613	119.16	88.7298	104.226	113.715	126.854	200.942
(SODM) Superoxide dismutase	snap_masked-Fvb7-4-processed-gene-40.42	328.409	429.756	328.945	282.003	369.512	215.539	250.784	325.242	408.834	345.465	306.485	392.717	261.155	275.607	387.75	274.391	172.119	302.328	295.526	205.218	244.569	294.494	312.9	206.948	224.62	313.805	209.044	233.425	212.482	314.711	236.505	301.5	209.238	181.245	259.745	236.481	178.809	228.85	132.464	195.231	185.568	153.39	185.26	160.536	160.053	138.032	205.136	157.181
(RJ39) Uncharacterized protein RJ39	maker-Fvb5-1-snap-gene-288.58	385.857	726.911	766.88	394.235	735.256	1124.73	803.403	493.331	981.873	617.639	764.795	579.279	349.026	898.27	517.668	460.914	533.193	840.077	787.728	496.993	831.391	212.381	803.409	680.1	353.654	470.326	383.598	774.027	967.963	365.845	529.263	742.015	1117.2	1184.82	712.159	693.482	707.882	288.441	573.92	356.31	780.492	137.256	796.178	416.735	743.032	463.304	268.408	404.976
(MYB10) Transcription factor MYB10	maker-Fvb1-3-augustus-gene-144.30	2.24093	3.45068	0.689199	6.62788	13.0041	9.32505	5.48488	4.03918	7.11427	4.32081	3.7755	11.1938	1.35973	3.0265	2.58115	2.15966	21.7775	18.757	18.9725	4.79421	0.221016	3.77298	0	19.1904	6.999	3.21946	16.7779	1.66519	0.279889	26.419	16.8055	15.8771	1.71553	0.716849	2.26258	1.44038	20.8121	0.818202	16.9133	18.1864	19	18.8898	12.2462	13.2911	32.8109	16.0046	14.053	28.8824
(PTL) Trihelix transcription factor PETAL LOSS	maker-Fvb6-3-augustus-gene-283.34	0.45393	0.414836	0.621408	0.682966	0	0	0.989077	0.551204	0.380119	0.0421169	0.151295	0	0	0.0474576	1.16363	0	1.02803	2.11131	0.577081	0.938633	0.797105	1.23318	0	0	0	0.928895	1.91086	0	1.6151	1.24281	1.22385	0	0	0.732518	0.757725	1.5065	0.360287	0	0	0	0	0	0	0	0	0	0	0
(COP1) E3 ubiquitin- ligase,Constitutive photomorphogenesis 1	maker-Fvb5-1-snap-gene-145.25	1.83959	3.84425	3.51308	2.04712	0.950043	2.09437	1.91736	3.78623	3.65546	3.75566	3.2075	2.18312	1.15425	4.10744	2.28891	1.87259	3.01979	1.54444	3.63966	1.90031	0.940761	1.78442	1.41065	2.36569	1.89152	2.36855	3.42064	1.76602	2.16209	1.44868	1.88513	0.982496	1.21704	1.73284	1.68156	1.58953	3.46475	1.95327	2.37011	2.7539	2.93882	3.1736	1.94656	2.53553	3.15011	2.00957	1.62107	1.63266
(F3'H) Flavonoid 3 -monooxygenase	augustus_masked-Fvb5-2-processed-gene-78.0	4.09785	3.63937	2.99083	4.81475	4.39054	3.45234	2.47583	3.31017	2.86584	2.96364	1.59001	2.47223	3.61968	2.21184	4.57259	3.70136	3.45727	5.39455	3.01354	4.37918	3.86074	4.23577	3.28621	4.89824	4.81954	4.66883	3.45093	4.19105	3.6438	4.69442	4.68674	3.47231	3.53387	3.62273	4.04819	5.55437	5.81677	3.39013	6.94591	3.27305	7.04985	2.6812	4.73668	8.50349	3.10577	2.98758	6.28859	2.99612
(DFRA) Dihydroflavonol 4-reductase	maker-Fvb2-1-augustus-gene-255.45	220.749	203.643	157.844	48.0287	79.147	144.17	210.003	186.155	316.839	226.299	498.366	102.262	54.5179	389.983	140.673	145.993	345.703	252.544	206.359	146.503	375.25	238.931	304.902	135.853	362.333	57.389	249.427	104.15	122.462	295.964	472.84	391.735	240.086	159.177	287.124	204.578	461.682	147.097	296.386	417.403	183.841	251.666	421.025	440.574	321.943	213.366	227.731	281.194
(F16P2) D-fructose-1,6-bisphosphate 1-phosphohydrolase	maker-Fvb2-4-snap-gene-100.35	7.49033	7.41135	5.41391	8.23132	9.46145	7.01143	2.84551	6.83867	7.23128	16.5818	8.3843	6.54061	4.99217	7.6936	11.0683	8.56837	27.686	7.91183	29.3208	13.0756	18.3945	16.2494	11.3633	17.0446	8.12765	14.2777	4.51573	9.30251	12.4404	8.77182	14.8467	13.2792	8.69978	14.8262	9.44914	22.9445	14.7014	18.7588	3.20338	14.1338	9.48195	7.89711	6.94389	3.26513	9.00871	9.21053	20.2448	14.7601
(PDC2) Pyruvate decarboxylase 2	maker-Fvb6-2-augustus-gene-209.38	2300.46	1337.47	2153.66	849.059	1234.75	2977.68	1872.59	1833.12	1050.87	874.581	757.867	659.934	1092.78	1530.18	875.713	1504.67	665.129	1466.85	1499.23	1687	1624.57	1083.61	1864.09	1196.12	1450.5	1360.31	1148.93	1716.87	1984.07	1243.3	1657.6	1420.33	1512.36	1538.2	1393.47	1668.52	1773.06	882.472	1596.98	1204.68	1037.17	2287	2656.11	1160.98	613.731	591.03	1640.17	2664.59
(BCH) Beta-carotene 3- chloroplastic	maker-Fvb7-1-augustus-gene-290.59	0	0.129686	0.0647549	0.0762532	0	1.29623	0.672186	0.061542	0	0	0.413856	0	0.41275	0	0.181887	0.0608746	0.449938	0	0	0.386099	0.373787	0	0	0.244024	0.422745	0	0.284463	0.17068	0.236677	0	0.0910955	0.0836505	0.644744	0.673529	0.0911077	0.0812002	0.469304	0.395361	1.21076	0.2698	0.538921	1.3214	0.741716	0.440749	1.15205	1.19767	0.0644088	0.583825
(GPX1) Phospholipid hydroperoxide glutathione peroxidase chloroplastic	maker-Fvb2-4-snap-gene-265.134	28.898	24.5679	23.4305	33.0081	25.4894	27.8983	20.4381	20.1111	31.7981	23.3217	36.1208	34.7543	21.3352	21.4308	22.8278	21.4499	22.6487	27.6234	23.8016	25.8196	24.0167	21.9728	23.276	28.4304	23.8922	24.2971	30.9189	21.9062	21.8952	24.1663	19.2419	23.9288	23.3595	28.326	28.3921	22.4588	26.2272	23.8425	31.6815	27.4724	36.8815	25.1065	27.562	29.7605	26.0684	31.462	24.5865	28.8791
(LAR) Leucoanthocyanidin reductase	maker-Fvb4-2-augustus-gene-44.51	5.41292	1.08287	34.491	0.804265	7.07211	20.0644	5.73088	10.1152	1.24031	21.4094	4.72882	2.45874	28.608	36.2516	19.7437	1.0701	109.375	19.8904	5.04018	4.41166	1.7522	28.0424	25.5255	8.22184	24.152	15.0483	12.3763	38.1044	0.901444	0.398407	26.5024	0.441143	60.9194	4.38075	1.92188	0.499592	28.8744	0.347499	11.7726	4.32778	4.79601	1.63967	3.81125	9.29743	1.80016	9.12327	1.64174	5.41656
(UFOG1) Anthocyanidin 3-O-glucosyltransferase 1	maker-Fvb7-3-augustus-gene-14.53	29.9961	15.3062	38.3318	5.90698	22.41	119.569	32.1269	51.7215	17.9658	30.8873	67.8348	26.3863	47.5298	39.8999	28.5787	67.7989	38.2367	39.7701	4.89701	12.7538	18.12	36.0914	19.0116	34.2401	17.9703	22.1504	12.4213	51.2032	12.1076	12.6825	18.707	28.7321	52.5957	17.08	38.0183	11.1562	35.6689	39.5836	36.1121	40.4694	35.2	48.114	25.7265	29.1732	29.8884	27.3667	35.8676	30.7671
(PIP12) Aquaporin PIP1-2	maker-Fvb7-2-augustus-gene-182.44	26.1008	65.1076	4.93567	3.25476	10.4486	25.5414	20.1522	4.75332	48.9106	9.96876	43.4412	33.9828	27.0856	44.6299	1.9409	2.66021	4.63793	20.8764	3.40495	59.3284	52.8653	32.8293	0.0732353	9.7545	11.6715	12.6655	129.152	16.8254	13.4697	0	0.0925782	3.06043	72.8952	39.769	19.1663	3.71348	42.7341	6.16087	20.1489	4.31852	10.3377	12.4812	25.8027	0.511912	0.0650447	96.4808	26.3792	0.395551
(TIR1) TRANSPORT INHIBITOR RESPONSE 1	maker-Fvb2-2-augustus-gene-51.44	72.563	67.1163	112.946	22.4758	45.1817	126.143	98.687	64.9651	92.9342	72.8587	79.9846	43.6206	71.2094	95.9655	86.8214	101.36	155.491	76.1335	79.0162	67.6084	133.583	52.0234	87.0278	85.8658	70.7324	102.807	74.9828	151.084	28.7599	56.6137	45.4132	100.136	89.4953	146.564	90.8386	158.783	125.051	39.5014	132.46	95.0338	78.8363	112.133	165.824	100.641	55.2788	149.765	119.687	101.706
(TI10A) Jasmonate ZIM domain-containing 1	maker-Fvb1-3-augustus-gene-43.42	4.14717	5.71903	4.88554	14.7472	3.42003	3.44351	4.57141	3.4006	2.20981	13.8513	1.88475	10.8534	28.4463	13.9523	8.21434	3.23435	2.59549	1.28824	0.75313	1.14878	2.11838	0.565047	1.53151	3.02525	0.598961	2.50719	1.88924	1.99506	0.167667	5.43597	2.22641	1.42223	0.942044	0.715711	0.580882	1.812	0.897652	0.420121	2.41235	3.22534	2.14752	1.23896	1.87948	1.07052	2.3804	0.848454	1.84795	1.24078
(QOR1) Quinone oxidoreductase 1	maker-Fvb7-2-augustus-gene-257.57	28.3776	13.6125	11.7273	5.30408	7.45122	13.9443	12.1314	8.25305	13.1714	11.015	15.6719	13.6979	8.01821	16.3631	9.80235	7.4006	3.02096	9.74955	14.9392	12.0008	21.7839	16.6611	9.39294	14.2215	13.6873	7.16528	24.9565	9.03791	18.8855	13.1881	13.8147	10.1695	20.1511	21.7789	12.9031	11.1437	21.5276	10.5296	6.30694	20.7113	18.2368	6.42968	2.46702	3.90623	6.1365	4.85342	18.4859	2.76425
(GSHRC) Glutathione cytosolic	maker-Fvb4-3-augustus-gene-315.32	89.2767	128.242	126.478	157.175	139.055	85.6349	54.657	125.038	125.055	321.089	69.8915	111.547	287.382	125.945	200.726	122.23	76.0751	177.524	186.87	103.854	98.5143	145.493	136.352	74.0158	87.0977	158.316	54.2835	100.825	53.2456	159.595	72.4102	77.9949	146.443	60.2476	55.865	74.9697	126.301	135.081	73.2107	98.9485	122.36	104.649	114.841	102.484	112.481	100.495	125.802	103.491
(G6PD6) Glucose-6-phosphate 1- cytoplasmic isoform 2	maker-Fvb6-4-augustus-gene-13.60	105.122	48.5082	97.2707	128.406	115.575	49.9011	44.3754	95.0582	50.6357	188.705	51.1009	49.2004	204.296	81.2511	68.4405	72.6183	160.155	119.688	162.219	111.68	114.979	153.382	124.839	131.641	135.971	141.318	64.1695	128.446	97.0513	121.201	120.073	141.112	90.436	106.643	85.8746	118.041	98.3306	147.195	59.9927	144.591	84.0252	96.142	82.176	63.3354	93.8044	89.0611	99.7743	77.2871
(ACP1) Acyl carrier chloroplastic	maker-Fvb6-3-augustus-gene-389.35	35.0129	3.78156	1932.78	1693.56	37.3657	43.1168	1848.72	2469.63	5.4864	1331.08	35.8586	21.1197	913.898	1661.1	1955.66	34.7913	1507.04	1008.8	2588.83	2022.31	1905.09	1750.82	2.80173	28.7786	2.0545	2304.49	929.015	6.63589	1972.57	1562.29	2097.58	40.4907	3.13339	2.88049	2.83376	46.7236	2173.12	26.6436	1.91235	1984.64	1.83337	1283.62	1.10913	1259.49	1573.9	1.86258	1695.57	3.78311
(LYK3) domain receptor-like kinase 3	snap_masked-Fvb6-4-processed-gene-308.25	6.95626	4.50959	3.23431	3.18188	5.65234	2.54963	4.71731	4.08547	5.63482	5.03628	3.88747	2.5501	5.55465	6.75363	4.31237	4.07966	6.29895	4.42852	4.88831	7.03029	9.8074	6.09345	7.83645	8.63978	3.9646	3.86318	11.5103	6.1509	5.03778	4.83095	9.61823	3.64921	8.76411	5.8339	6.96983	8.52211	4.27267	5.74914	5.98039	5.37322	1.83141	5.89725	6.85377	7.72284	4.89629	11.6107	1.42526	8.69476
(GT643) Glycosyltransferase family 64 C3	snap_masked-Fvb2-3-processed-gene-49.22	2.27748	0.488985	0.732482	1.43758	1.12364	0.814576	1.5207	0.773486	0.933465	1.15838	0.817383	1.1447	0.741088	1.39851	0.685812	1.22416	0.40393	1.86229	1.45764	1.74696	1.95746	0.668321	2.08314	1.63573	2.65663	2.05299	1.34072	1.39437	0.793244	3.25544	2.28986	0.735949	1.4181	2.03165	1.14508	0.714392	2.00546	1.32508	1.23641	2.45845	1.52401	1.6608	0.286837	0.158272	0.563092	0.501763	1.29523	2.1198
(MDAR) Monodehydroascorbate reductase	maker-Fvb6-3-augustus-gene-273.47	76.9907	86.5017	102.011	91.8849	181.352	130.822	48.6096	100.135	84.4087	245.378	74.5382	210.357	223.533	122.945	0.579441	158.537	44.8953	0.268201	90.4167	55.9036	68.6186	86.7111	173.613	120.301	128.39	182.322	0.453109	185.89	0.376993	85.0941	58.8389	173.683	131.518	49.6187	50.5749	62.7301	61.4474	149.934	98.8993	143.86	130.105	133.593	110.238	100.945	129.728	95.3862	146.709	107.357
redictedp	maker-Fvb6-2-augustus-gene-256.63	7.98365	12.3213	4.93946	14.0739	6.94129	10.5938	13.2305	6.74816	15.4278	13.7648	11.8382	4.47501	13.0515	15.3082	15.113	12.9768	22.9827	7.70621	22.0287	6.67915	22.1903	26.6182	6.18398	9.14079	7.05397	6.67491	5.66683	6.74215	12.4656	21.9186	10.1128	18.6296	6.25735	25.4588	12.2239	16.812	23.3967	15.6174	21.9036	17.2267	17.6638	5.18801	29.2991	36.1072	11.7693	53.6726	12.7213	4.10876
(PPA3) Purple acid phosphatase 3	maker-Fvb4-1-snap-gene-183.52	26.5036	2.62805	2.35939	4.62015	4.13582	43.5436	1.73367	2.89738	2.97974	4.60867	31.8283	26.4732	38.3574	3.40132	22.376	2.44229	116.73	43.5373	26.905	50.2014	32.6962	43.9463	36.9655	76.1577	52.4682	62.2402	37.7609	49.6458	69.3109	25.4493	62.8395	26.1979	80.5381	43.9798	68.7411	56.5122	67.0527	64.6077	70.912	90.8754	85.5762	86.4912	72.4089	68.3086	67.7848	67.9249	89.3356	67.9589
(XERIC) Probable E3 ubiquitin- ligase XERICO	augustus_masked-Fvb6-4-processed-gene-297.11	2.2546	2.32689	1.39424	2.46272	1.28328	2.84259	0.964857	1.76675	2.39868	2.36242	2.97025	2.80142	1.05797	1.59719	3.26352	1.09224	2.53723	2.41689	1.15606	2.21683	0.223556	1.43113	0	1.16758	3.28689	2.82227	0.765598	1.53121	2.83106	3.02083	0.98069	3.60216	0.867625	4.83393	4.25023	0	3.03138	0.709377	1.35775	4.8409	7.49395	2.78933	3.48062	4.06705	2.29675	0.286524	2.54244	0.698353
(COBRA) Cell expansion	maker-Fvb5-2-snap-gene-76.47	29.5603	12.8674	39.0179	7.04508	13.2877	26.0346	23.5454	12.064	18.915	32.3687	20.0919	4.44256	16.8169	45.0552	13.8821	19.3669	24.1158	47.7246	9.05866	23.5745	17.2171	15.1657	29.1211	29.0151	12.3966	8.89454	26.2246	25.505	11.0285	15.7111	29.5671	25.9409	38.4604	38.0401	46.2597	15.7219	25.714	25.5693	31.3702	18.912	39.7248	4.62113	22.6897	5.51379	1.74827	25.6589	19.2494	44.5591
(PLDB1) Phospholipase D beta 1	maker-Fvb7-1-augustus-gene-162.30	3.95123	6.84755	5.74704	8.80206	3.96724	6.22936	5.81466	6.18784	9.40757	6.85964	6.72498	6.81518	3.54394	7.54199	7.61155	8.34334	4.87419	5.59911	5.57354	1.82177	5.31901	6.34713	5.70745	6.03114	1.22688	2.70162	5.73234	1.51	1.44023	1.29125	1.61184	3.0307	5.52296	7.18827	6.14117	5.81543	1.81894	4.08996	8.82003	0.54937	2.97043	4.03871	3.78173	3.94351	3.10979	3.94679	3.74455	3.40695
(RD21C) Probable cysteine protease RD21C	maker-Fvb1-2-augustus-gene-106.27	154.949	115.517	152.37	134.59	115.333	169.921	132.432	130.025	139.319	186.682	139.959	98.6257	170.956	192.289	144.756	148.982	241.004	130.181	114.501	201.606	246.022	231.648	235.335	218.167	158.291	115.475	152.982	130.782	221.032	105.557	133.906	120.301	234.991	312.458	212.779	198.726	117.996	168.71	144.273	250.534	161.246	232.099	240.526	206.106	142.386	186.913	170.915	226.147
(GALUR) D-galacturonate reductase	maker-Fvb4-1-augustus-gene-196.31	932.747	557.235	652.378	465.732	648.168	2388.69	713.846	537.256	653.116	518.455	2232.74	1658.54	1445.26	746.539	1348.31	481.909	2207.26	2242	524.701	2500.02	799.069	722.559	832.017	1657.52	1764.55	1309.82	801.777	2049.19	2003.62	792.331	1827.61	814.87	2799.72	933.782	2172.71	1792.12	2368.74	1915.49	1663.32	1832.17	2131.78	2087.35	2022.71	1857.44	1919.66	1964.24	1385.99	2136.59
High-Variance Genes
(PTR33) NRT1 PTR FAMILY Nitrate transporter	maker-Fvb6-3-snap-gene-60.55	5.18108	14.508	9.09015	6.52136	5.02001	13.7171	10.0747	11.0847	21.2689	3.27006	33.5298	9.58193	9.42335	8.23457	12.5308	32.3149	30.3451	6.25456	0.695746	5.87025	4.22461	2.49774	6.75435	8.95914	8.70379	0.339704	7.37211	3.75982	6.33816	6.82454	13.7715	5.31129	14.6553	12.8586	12.514	8.90852	2.22978	12.7223	17.6501	158.517	12.3081	31.358	173.665	147.159	147.458	172.783	112.199	188.625
(SUT42) Probable sulfate transporter	maker-Fvb7-1-augustus-gene-247.71	2.47985	10.2326	16.9654	6.0863	23.6407	16.8486	9.62456	20.3608	8.23591	12.234	8.89758	6.61949	18.1787	13.0169	19.2276	16.8761	23.1846	2.46217	4.51458	35.4281	3.15046	2.3894	2.89786	2.6267	22.4948	28.0143	1.51655	30.3661	2.83603	20.6345	19.4262	2.08966	2.40612	2.50328	2.22044	1.97898	33.0549	3.29215	85.4813	100.194	139.676	96.8035	133.56	70.8189	101.507	66.6974	92.7326	105.806
(IF5Y) Probable eukaryotic translation initiation factor 5-1	maker-Fvb5-4-snap-gene-242.31	18.85	50.4067	31.6644	25.8937	36.9908	34.7618	29.0765	31.7651	36.3174	33.8423	18.7174	30.7238	27.7855	23.4848	34.8731	38.2263	94.6276	140.531	17.3014	116.022	25.3857	31.5993	121.977	128.334	89.5187	43.8054	105.885	125.458	24.9764	36.1972	114.217	120.527	13.9784	11.8931	121.467	40.2998	12.7491	26.5067	103.181	3.52375	14.9923	14.7	90.6725	84.0111	15.4477	10.7619	17.1608	16.6057
(OFP11) Transcription repressor, Ovate family 11	augustus_masked-fvb1-4-processed-gene-43.17	605.926	871.489	1158.75	510.181	569.497	1138.2	1578.95	535.832	660.623	675.254	1279.05	555.371	435.961	1296.83	1393.49	1316.37	331.501	446.229	223.459	284.148	653.438	236.702	550.744	247.69	268.524	459.584	558.554	465.023	244.111	520.283	498.333	523.386	296.819	700.632	257.279	282.311	640.623	456.356	296.565	211.3	178.716	225.48	303.826	344.24	315.591	261.561	283.527	259.079
(RBL1) RHOMBOID 1	maker-Fvb3-3-augustus-gene-237.40	29.6639	28.6442	24.489	29.0829	34.3855	3.24487	91.6229	32.0388	24.6215	64.9434	3.37762	19.3158	51.5252	90.1303	3.51249	4.50635	2.94802	2.81804	3.57722	2.98244	37.4952	41.9306	32.1233	39.4666	40.252	4.81924	31.6441	26.2311	38.7228	6.35667	2.71206	4.10581	39.6872	58.9639	2.34588	42.9917	3.70068	24.7075	2.98356	2.76792	3.30648	4.00283	3.44316	2.53317	4.84093	3.4693	1.91756	2.24445
(PLP7) Patatin 7	maker-Fvb7-1-augustus-gene-239.53	100.263	44.7726	75.271	39.5238	96.8266	190.906	65.4086	56.5722	52.902	52.5434	49.492	34.8065	84.4094	73.9391	58.1525	74.8281	6.02494	79.0386	59.5868	69.909	57.556	64.0307	60.4246	69.1109	63.2965	49.577	54.6809	66.885	38.8783	54.0864	55.8402	48.2488	70.4572	74.5717	55.0867	58.3277	73.9988	43.9386	0.912973	0.719875	0.593931	0.793516	0.661883	0.613564	0.47519	0.666909	1.19551	0.993346
(PME3) Pectinesterase 3	maker-Fvb6-1-augustus-gene-110.48	1.22343	0.689509	1.46895	0.81084	46.0752	1.22519	1.33424	0.916171	1.00036	43.8222	0.586766	29.4232	31.1409	91.4488	53.897	0.517848	1.7315	0.907157	0.456753	1.04008	1.10407	1.08375	0.766277	0.461304	0.998949	0.600421	0.857039	1.63343	1.67781	0.550853	0.83951	0.948798	1.14265	1.90986	0.904209	1.38151	1.79653	0.326984	94.4675	91.9491	0.668573	122.879	0.808928	98.421	111.025	1.24525	180.857	304.197
(DBR) Flavin-free double bond reductase	maker-Fvb6-3-augustus-gene-57.40	2.36673	1.53363	1.69762	1.93388	0.96808	2.03153	2.41346	2.71822	2.01058	4.31471	4.06022	2.7251	1.26017	4.26997	1.1921	1.21427	1.37371	2.05356	0.587526	3.12463	2.87587	1.34479	0.595508	1.66888	2.02782	0.689577	2.41154	1.70228	1.68608	1.78987	0.986419	1.62091	1.58463	1.51623	1.47983	0.69416	2.32694	1.01395	1.83289	10.9364	0.383925	0.775238	24.6476	12.093	13.551	18.7025	16.8121	10.2592
(NFD4) NUCLEAR FUSION DEFECTIVE 4	maker-Fvb5-3-snap-gene-128.31	8.56077	1.81887	5.4946	2.45977	0.877713	6.16092	6.92922	5.52407	2.03123	4.33959	2.2803	1.5511	2.56365	8.21916	4.20915	4.69576	91.4113	9.11546	1.62658	19.1153	18.2611	38.2213	46.1884	16.4849	47.8278	8.35769	55.9048	14.0636	69.5422	30.7876	17.3758	29.6822	15.8811	48.5543	55.5204	10.7621	46.1403	10.4893	72.5941	26.7244	67.0813	18.8054	73.0988	72.2803	74.8641	71.3897	9.62061	18.5145
(HMDH1) 3-hydroxy-3-methylglutaryl-coenzyme A reductase 1	maker-Fvb1-3-augustus-gene-47.53	78.2219	230.139	314.226	27.5736	78.2155	120.424	80.4435	246.832	244.76	48.0908	249.343	35.416	52.1331	90.0531	129.616	130.745	370.013	67.8447	416.134	95.3275	49.1392	262.496	79.6065	78.1668	308.068	54.1304	50.6311	63.9796	376.664	43.0143	71.4319	67.9207	557.986	343.694	332.468	55.7135	411.64	221.692	317.989	38.4171	346.389	97.8615	58.078	232.436	48.831	58.4852	385.234	466.007
(ACCA) Acetyl-coenzyme A carboxylase carboxyl transferase subunit chloroplastic	snap_masked-fvb6-1-processed-gene-279.27	2.2652	1.34807	1.54674	0.978154	1.66091	1.56083	1.12986	2.42277	2.82531	2.41698	0.810708	0.402869	0.756376	1.34533	1.64933	1.29249	471.258	217.449	298.283	277.389	210.118	208.572	260.297	220.162	174.435	256.312	132.465	277.076	189.734	235.36	295.642	187.82	210.686	279.961	194.811	196.003	289.131	158.793	0.769869	158.397	6.22777	177.379	12.3663	5.5981	4.75621	156.919	14.1027	225.104
(BAHD1) BAHD acyltransferase At5g47980	maker-Fvb7-2-augustus-gene-207.46	0.745746	0.181941	0.181694	0.285276	0.334467	0.404116	0.440082	0.0575596	0.555716	0.123146	0	0.425921	0.220595	0.624427	0.255176	0	1334.07	639.123	341.383	690.669	488.565	0.435169	0.471795	445.512	545.374	269.337	0.598625	433.489	550.528	0.484513	0.596405	463.322	0.527645	1.38588	809.942	444.511	527.952	582.461	0.141551	0.189256	0.126012	0.436198	0.213452	0.353339	0.239445	0.448069	0.421687	0.546046
(PMEI) Pectin methyl esterase inhibitor	augustus_masked-fvb7-3-processed-gene-41.7	2144.86	2151.7	33.1731	10.2261	1105.66	15.2586	2163.83	2230.5	1745.02	41.1414	1465.54	1532.17	15.3405	48.1491	17.8064	2659.89	32.2386	1624.35	3.62907	22.9896	25.2307	1421.22	9.27748	1585.43	15.3071	1687.38	1203.39	20.3714	11.4264	21.5363	15.6371	1486.39	1226.93	19.5101	1183.45	11.1073	2073.89	3.18123	44.6519	9.40732	22.4046	4.79506	27.8513	64.5115	15.6215	46.8998	35.2416	6.95953
(PAL1) Phenylalanine ammonia-lyase 1	maker-Fvb7-1-augustus-gene-214.51	0.705634	166.361	209.671	132.63	0.690873	0.813336	353.224	229.01	155.185	179.937	178.043	89.7568	0.630913	291.167	176.075	330.489	437.452	70.0231	42.8965	309.292	56.2521	53.1033	52.0896	47.0471	311.901	169.384	36.4825	320.458	45.8651	145.194	286.458	197.26	52.8422	71.0662	52.1001	52.6611	337.502	33.3334	547.35	464.421	475.169	490.38	626.324	621.05	356.11	544.686	518.064	641.076
(AGP14) Arabinogalactan peptide 14	maker-Fvb3-3-augustus-gene-292.59	65.4096	17.9672	71.0864	33.3868	27.2305	72.5039	79.7625	39.1818	16.6521	39.9642	74.1571	17.4757	46.5205	57.2707	15.966	59.7448	269.874	41.3131	12.6743	539.001	303.336	390.564	315.367	546.607	637.402	413.709	645.462	72.3841	557.851	340.363	36.2244	46.3571	603.629	292.192	45.0939	301.083	532.067	479.873	100.358	467.811	598.454	109.827	96.7866	148.762	129.15	115.518	328.329	472.277
(CCB2) COFACTOR ASSEMBLY OF COMPLEX C SUBUNIT B, chloroplastic	maker-Fvb7-2-augustus-gene-122.13	18.8916	0.153054	24.2007	21.4784	0.633068	0.198307	21.9746	24.1862	0.321396	0.621564	0.418654	0.358297	0.347945	0.554469	18.2463	23.421	20.6083	29.6221	0.278817	0.546806	0.539171	24.9717	49.611	23.3276	22.1188	0.380797	24.7314	27.1937	23.4012	47.1272	48.8813	28.8273	26.2518	21.4091	23.512	24.3732	0.406171	22.034	24.5002	36.2464	23.7981	35.4712	37.2592	47.4344	54.0332	10.9938	12.7451	49.3035
(APA1) Aspartic ase A1	maker-Fvb3-1-augustus-gene-170.16	145.879	6.98528	87.8418	16.3243	22.5744	86.6681	13.6983	85.1302	22.5248	76.5205	21.2165	12.0969	64.6123	102.868	68.5791	95.3176	2.2934	116.873	30.991	143.165	136.872	106.539	36.4911	116.425	120.04	22.2914	114.379	111.315	98.3585	28.1695	152.138	21.5239	31.0229	33.2744	137.781	27.5236	23.5071	102.272	2.02499	117.554	122.907	1.3867	118.855	126.931	109.131	125.076	1.41422	2.22552
(FUBP2) Far upstream element-binding 2	maker-Fvb2-1-augustus-gene-212.62	103.296	46.1645	106.077	164.623	180.693	39.7808	27.1626	216.354	29.6206	39.3181	22.8776	13.2943	110.973	36.9199	43.9438	37.4402	32.6262	43.377	160.252	28.048	33.1001	131.23	109.972	133.301	26.2885	148.556	77.1644	163.425	92.5194	39.6557	40.7744	30.9352	27.3075	32.012	24.8043	23.231	37.1861	76.5367	30.9778	39.039	34.4158	43.4001	37.3478	36.3181	37.5501	40.1599	42.8833	52.9397
(AB9C) ABC transporter C family member 9	maker-Fvb7-3-augustus-gene-164.26	5.94199	0.660045	3.31513	1.84916	3.47954	6.96374	5.7958	2.04516	1.57873	4.82882	2.19485	0.915406	2.82449	9.57198	0.435637	5.50395	53.17	26.2534	24.2087	33.0364	24.3583	25.6308	31.3909	28.8333	40.838	20.1228	21.0143	40.4194	27.7999	19.057	27.3	21.6128	31.1981	65.1113	22.0393	27.5921	47.1529	39.4552	28.1152	15.7308	55.7651	29.2751	52.4231	27.0129	20.6179	56.4863	53.4721	48.5331
(ALT3) Acyl-acyl carrier thioesterase chloroplastic	maker-Fvb4-3-augustus-gene-54.48	743.353	1209.55	1090.84	1134.59	1355.06	1911.1	1647.93	1786.17	1238.84	423.341	547.935	284.491	346.34	698.109	414.792	1864.65	658.45	99.3726	322.877	799.161	228.919	1321.34	241.15	1123.26	238.151	668.785	104.529	822.992	283.259	180.457	1175.67	290.018	178.253	213.299	150.397	1109.24	1163.71	178.364	519.833	165.644	25.6987	136.925	1015.14	604.382	172.259	24.7484	922.404	941.919
(AKR2B) Ankyrin repeat domain-containing 2B	maker-Fvb2-1-augustus-gene-112.30	39.4989	58.6662	43.4389	36.2993	39.1409	27.5949	41.2371	38.3708	34.8147	39.608	33.2028	30.5543	33.3824	34.03	45.362	45.5456	26.4443	31.5711	41.4624	31.0664	32.151	39.8087	36.5345	32.0581	30.911	34.5262	29.1932	34.3331	32.1701	28.291	29.3521	28.3998	30.4428	39.603	29.7707	29.7113	35.1982	28.3089	81.8263	81.8373	83.2058	75.207	169.298	83.2718	87.8497	93.6783	156.822	140.408
(MTDH) Probable mannitol dehydrogenase	maker-Fvb1-4-snap-gene-101.62	203.457	244.574	237.579	485.65	478.515	433.559	164.914	197.086	160.866	187.766	219.967	287.309	551.598	135.725	314.438	259.047	1428.28	1390.02	175.333	177.549	114.008	1177.89	130.925	1078.87	1179.81	1365.17	69.4428	1452.08	85.9121	1285.05	1244.06	198.831	111.996	1122.16	89.8764	1198.62	140.918	1154.28	114.762	147.011	132.828	83.2453	109.05	82.6075	93.477	84.9673	149.124	123.233
PREDICTED: uncharacterized protein LOC101292742	maker-Fvb7-4-augustus-gene-212.27	3.9072	41.4028	20.9076	11.379	6.79185	46.8924	14.1039	49.9816	40.3023	61.9211	35.7717	42.2445	120.467	70.7124	51.9819	3.52353	3.19727	11.147	2.85532	14.0374	5.46521	11.3014	6.90839	10.9612	6.11732	9.19208	16.7868	9.2618	7.13506	23.777	3.70742	6.88449	19.1697	14.0712	13.3485	3.59845	9.50747	7.03212	86.0271	62.4661	18.5822	108.19	11.249	86.1578	122.136	24.9854	52.5429	44.4704
(E134) Endo-1,3 1,4-beta-D-glucanase	maker-Fvb2-3-snap-gene-92.34	59.8541	62.9733	47.4353	165.882	88.8795	42.5326	34.2655	61.6215	71.8346	154.226	66.2294	181.7	54.1788	129.088	11.3917	16.843	35.1609	18.7416	40.5577	50.5057	66.3788	20.235	11.3118	102.727	14.8024	118.179	10.8249	68.9419	113.519	19.6105	59.6533	95.8282	16.4205	17.4073	17.0461	77.4426	14.0638	54.2247	77.33	14.224	20.2944	20.7054	15.4243	45.0254	161.508	52.6657	94.8742	67.6788
(AT13A) Autophagy-related 13a	maker-Fvb7-4-augustus-gene-4.65	65.4332	6.57417	69.3245	33.4399	7.86579	83.5291	48.3751	89.6795	7.30026	98.0817	72.3161	38.434	20.3865	89.3841	9.7205	100.82	15.817	102.959	7.92747	61.7298	8.20025	25.6308	88.6146	79.3377	68.9642	9.87624	8.35887	92.7699	59.3251	26.1494	54.4443	97.9481	80.0204	77.0595	52.7921	15.2651	14.2259	57.0009	10.6109	16.5746	14.1691	19.3945	8.15724	8.50436	7.23689	27.1394	10.2269	14.2907
(FB95) F-box At2g02240	maker-Fvb6-3-augustus-gene-424.52	75.6167	51.9815	3.35572	36.7739	8.60409	4.49342	3.98102	3.97025	48.9352	28.6155	49.3338	12.9348	21.5765	26.4386	3.07779	4.24909	1.76744	89.6779	68.823	75.1335	91.0536	52.5111	2.4388	3.18295	2.9806	43.8917	5.41521	3.88094	83.102	3.56114	5.39513	3.71564	90.1778	9.6875	109.459	3.60681	4.46698	5.99318	3.68139	0.570675	3.49098	1.89073	8.74941	1.9977	3.79057	4.3066	4.42767	0.891866
(MAN7) Mannan endo-1,4-beta-mannosidase 7	maker-Fvb2-1-augustus-gene-255.53	336.423	571.122	263.873	56.2801	81.1585	125.755	228.906	307.558	862.266	339.304	830.287	77.3413	32.3184	509.043	534.645	375.504	378.825	276.129	306.396	78.0957	548.657	291.554	571.312	68.4582	282.394	104.329	410.937	77.2052	76.5933	833.86	735.965	407.952	329.981	65.0754	368.777	290.364	546.168	266.563	437.857	524.19	325.646	112.561	277.317	572.81	393.555	287.631	76.6728	88.2815
(AOP1L) Probable 2-oxoglutarate-dependent dioxygenase	maker-Fvb4-1-augustus-gene-196.35	1572.92	443.855	735.204	476.04	683.876	3909.28	1202.9	722.998	601.466	761.413	2483.55	1062.43	1666.67	1732.09	593.113	904.058	4375.8	2853.75	590.649	4246.53	1944.24	1207.12	1738.98	2231.4	3374.68	2045.23	1395.82	2499.9	4658.27	824.912	4078.56	1161.64	3479.4	2977.31	4513.76	4343.36	3702.34	2611.32	3088.64	3072.66	2940.8	3772.9	4217.72	3218.29	1925	3630.73	3202.89	3927.92
(RTNLE) Reticulon B5	maker-Fvb7-2-augustus-gene-188.41	62.5346	155.61	84.0324	76.486	162.648	143.652	79.56	87.965	141.172	133.141	139.51	185.322	134.331	126.586	67.9599	73.9594	63.2641	79.5477	156.561	136.419	150.986	79.9219	0.180706	72.0028	76.6798	196.84	78.2878	86.3494	82.6943	0.08119	0.114217	98.0649	72.553	70.0075	78.4776	88.473	158.991	70.6386	75.9983	25.2018	85.1391	20.9536	18.7426	0.0789454	0.160496	104.315	118.551	0.406671
(FABG) 3-oxoacyl-[acyl-carrier-protein] reductase	maker-Fvb6-3-augustus-gene-9.47	1219.97	1269.36	1073.15	346.753	892.225	1270.87	1239.57	1253.72	1487.3	349.537	628.295	1317.77	491.158	511.189	819.606	1028.63	1307.02	1646.02	1090.87	1178.65	1767.75	1508.69	494.678	1085.09	1102.7	950.975	1463.96	1003.9	1158.48	1010.39	1268.05	437.296	2180.1	518.889	1928.08	449.263	1393.71	285.608	1326.2	995.528	910.516	1631.85	997.9	624.805	476.288	858.578	737.689	965.423
(ANX4) Annexin RJ4	maker-Fvb7-2-augustus-gene-23.39	150.623	0.84632	94.7437	2.48811	1.40023	1.12788	2.80744	117.754	0.58162	188.947	215.755	83.7207	1.38527	150.652	2.13657	1.03288	0.922824	147.945	291.556	1.51179	2.52061	135.161	1.12866	2.12331	169.39	2.36884	97.4601	3.67568	142.921	3.54969	0.713378	197.505	195.125	0.527448	0.475649	178.472	102.782	2.7521	126.322	1.23249	0.879239	0.913062	1.04254	85.0561	0.501214	0.521062	0.588457	196.68
(KNAT6) Homeobox knotted-1-like 6	maker-Fvb5-1-augustus-gene-22.55	5.39782	19.2611	24.4354	4.2178	18.8294	24.6463	22.7732	22.1756	18.2101	4.97194	28.253	11.8506	4.21799	7.06221	7.85997	6.58863	119.839	37.1464	23.1653	49.5714	36.5794	31.5336	40.0325	39.801	39.8342	27.4304	26.0225	32.1805	29.6444	31.1682	41.2792	28.3402	46.0359	79.5072	35.1066	40.1638	51.8924	31.3836	39.0596	65.3082	39.6085	50.064	56.9123	76.5869	34.9936	57.0532	75.1068	89.9275
(RD19A) Cysteine protease RD19A	maker-Fvb2-4-augustus-gene-72.30	1052.24	1142.25	1110.86	568.454	621.35	1275.49	1958.04	1421.69	974.404	778.151	976.039	924.703	1739.09	774.124	846.833	516.656	1445.67	1270.74	1145.45	764.429	1394.39	712.472	1170.62	1210.21	1103.07	988.016	850.162	1551.77	1301.14	589.807	633.468	1048.06	1214.99	1317.69	977.453	1289	1121.44	539.007	718.784	1504.88	1237.91	892.145	706.134	810.929	1281.1	1246.84	1102.34	1159.12
(U71K2) UDP-glycosyltransferase 71K2 (chalcone 2 -O-glucosyltransferase)	maker-Fvb6-3-augustus-gene-77.44	1.92415	14.0707	28.4082	9.69598	14.218	34.9574	30.3169	21.3581	20.0716	17.4813	16.2776	6.00967	16.1914	43.8302	12.3876	23.9493	88.6236	37.0863	19.9567	46.7447	38.5918	34.9388	40.2811	27.6991	44.3868	20.8206	30.9153	30.3592	37.0682	23.1533	43.957	19.4852	44.7283	56.4363	36.8337	33.1518	44.8153	34.1115	68.5063	19.9632	51.5901	64.1174	79.5139	43.8859	42.5696	36.7637	33.8563	29.6804
(SCL8) scarecrow-like 8	augustus_masked-Fvb7-1-processed-gene-306.0	38.5821	0.348348	47.5594	30.5478	0.137224	168.507	43.3332	57.2435	0.170998	47.7954	19.0115	24.4143	90.3688	78.4502	61.3498	0.560621	0.0493294	19.0731	34.4157	31.9426	0.191243	25.3016	25.7166	30.9631	27.7935	0.092859	24.2872	31.5683	31.6657	27.6309	41.6673	0.128396	0.0618514	62.0283	23.3536	0.311587	0.216102	24.0714	22.8235	0.10353	33.036	39.0732	0.0875742	49.8684	0.196477	43.2617	37.7157	47.1457
(BCAT5) Branched-chain-amino-acid aminotransferase chloroplastic	maker-Fvb2-3-augustus-gene-67.43	4.17603	27.1519	49.4394	21.7754	27.5144	49.6529	32.473	51.5848	25.0554	29.8555	16.0961	9.52949	20.1099	60.3679	17.8968	34.182	61.7233	33.7826	12.584	23.3654	20.4172	54.6813	13.2748	43.9895	17.9832	17.6791	38.4069	42.8689	42.3733	9.48538	18.331	55.5732	15.9791	31.0431	36.7343	16.7002	24.3732	4.97236	45.0105	31.9861	32.195	5.40548	153.897	85.5703	61.413	143.009	177.164	7.43861
(RBG7) Glycine-rich RNA-binding 7	maker-Fvb2-4-augustus-gene-61.32	150.857	173.833	144.081	56.2974	36.021	120.273	302.907	203.078	139.926	44.8255	163.553	132.229	200.677	56.3538	55.6798	39.394	154.736	113.549	91.2952	29.1139	85.2575	28.6509	59.7727	74.7013	15.2249	90.2162	173.921	113.622	67.1249	32.3577	31.9873	87.8368	56.1454	53.9713	62.6503	58.8531	53.4517	20.6906	59.4456	114.399	61.9418	15.3091	16.5669	13.8892	60.435	56.2533	90.5386	44.4614
(TPR4) Topless-related 4	maker-Fvb1-2-augustus-gene-41.71	97.8426	55.5516	109.518	138.784	153.586	68.4797	27.0017	146.873	87.1614	54.4967	31.8509	42.2521	54.035	27.5428	71.4595	160.112	195.822	166.451	113.591	156.546	120.167	245.393	93.8224	228.816	62.954	284.108	171.003	192.487	141.662	225.963	255.092	205.289	107.803	73.4044	164.862	186.686	179.675	79.903	165.369	150.869	67.0192	232.458	158.291	56.1168	114.253	137.947	66.3027	197.919
(PGLR3) Probable polygalacturonase At3g15720	maker-Fvb1-1-augustus-gene-259.58	142.89	57.4816	122.699	90.9502	19.6118	135.916	217.906	90.23	65.0912	15.488	147.332	8.23858	75.4529	26.5318	59.9464	134.635	6.91386	79.7968	23.2836	16.4894	25.2195	94.1771	123.677	24.2655	77.5042	116.236	15.3366	92.0661	12.7917	102.763	24.2792	111.43	127.813	13.7043	118.419	13.5101	106.879	13.0233	102.006	5.53968	3.89074	3.91273	3.20457	80.7048	79.018	102.469	5.18751	104.011
(4CL) 4-coumarate ligase (isoform 8)	maker-Fvb6-4-augustus-gene-116.22	3698.24	1598.33	2390.64	2543.72	1752.21	5342.03	2033.54	1993.44	1725.44	1532.82	2201.83	846.118	1349.66	2477.09	1600.96	3684.41	4684.32	3585.26	2984.8	4576.14	3897.75	3070.62	4275.25	3389.86	3394.76	2770.44	2870.83	3857.38	3811.14	3292.99	4444.43	2873.47	4733.56	4367.91	3854.63	3481.11	4274.39	2304.79	3570.5	1894.81	1668.06	2581.18	4107.26	3418.21	1886.3	3172.6	1990.71	4118.83
(PTR46) NRT1 PTR FAMILY	maker-Fvb7-1-snap-gene-24.22	74.8666	43.6476	5.76458	1.25045	25.6214	5.11728	31.3367	90.5885	49.3556	48.2724	16.759	15.1388	26.798	36.2045	33.9462	69.6408	5.27028	1.683	3.01882	3.13561	2.96751	38.3054	4.05165	22.168	5.66702	31.18	0.833004	2.19916	2.64907	1.41585	25.4665	19.4006	58.466	41.8132	57.2007	37.728	1.97897	5.91739	1.89094	3.16027	1.0521	4.91656	0.668306	0.78669	0.599752	0.685852	1.60948	2.58345
(S3H) Salicylic acid 3-hydroxylase	maker-Fvb5-4-augustus-gene-98.38	48.6106	0.119575	26.7483	0.421847	0.659451	43.225	165.976	92.2085	0.205439	186.531	71.9567	5.15856	1.57664	145.071	0	27.2222	0.296326	99.2974	0.950521	131.291	0.114881	4.41258	40.1985	184.048	141.882	0.8925	1.31142	158.946	157.412	0.597056	123.134	197.063	125.583	186.429	46.0343	1.27278	4.50022	96.7841	0.139545	0	0	0.0716691	2.68294	0.34833	1.53433	0.0736196	0.534483	0.598116
(ERG3) Elicitor-responsive 3	maker-Fvb7-1-snap-gene-167.49	197.167	435.883	249.115	563.284	99.1954	109.172	172.548	266.374	463.745	168.612	312.097	344.03	17.0576	147.462	448.82	227.818	344.082	139.592	592.71	6.82684	313.38	585.858	323.709	490.577	6.30272	286.288	179.464	3.34825	14.2383	15.6839	5.76616	296.864	370.587	385.846	375.089	416.154	2.45504	344.876	443.245	3.56376	326.642	284.879	300.438	150.263	373.352	168.412	281.713	263.639
(ENO) Enolase	maker-Fvb6-3-augustus-gene-285.35	53.3394	110.393	130.694	160.924	5.07344	4.14584	143.516	161.816	66.0312	5.14367	55.4809	3.79882	3.00668	3.90463	294.996	3.80501	97.4814	210.214	74.6114	149.373	163.239	182.422	4.32652	3.88013	2.83943	199.274	162.131	6.6678	186.479	202.003	141.001	4.33427	3.11531	47.8051	44.8088	151.663	56.6614	3.14324	2.0538	4.16055	2.7148	4.73069	3.00318	2.12317	3.89528	1.4447	2.64863	1.92065
(DRL28) Probable disease resistance At4g27220	maker-Fvb5-2-snap-gene-4.75	2.27168	9.29268	17.9316	6.16054	8.26925	13.7534	25.2726	9.57508	12.9336	12.1973	19.2749	8.69169	14.3418	36.8059	6.56852	17.3784	37.2499	1.57664	10.2821	31.105	33.542	22.8842	2.11895	30.2573	35.7228	13.4886	30.7779	24.8744	24.7744	13.9015	1.87242	1.50447	2.07069	3.80712	3.04309	1.87766	41.9079	1.48609	42.9682	1.3864	23.4815	23.0112	2.21517	44.488	25.0685	35.7183	1.71003	1.5741
(MDAR) Monodehydroascorbate reductase	maker-Fvb6-3-augustus-gene-282.27	21.891	32.3341	37.9059	43.8432	0.310125	0.249803	34.16	50.1683	22.8652	0.228367	22.1496	0.507758	0.20454	0.385989	78.3952	0.105584	35.5636	90.7663	27.3234	43.5284	39.6551	54.2994	0.124988	0.423246	0.183307	0.472188	52.1755	0.740086	53.9813	52.1131	41.159	0.435261	0.069892	19.2753	23.3872	41.9695	23.5241	0.742876	0.328124	0.350965	0.175262	0.202226	0.247397	0.0546039	0.11101	0.276973	0.33514	0.168769
(ACP1) Acyl carrier chloroplastic	maker-Fvb6-3-augustus-gene-411.42	4599.25	3196.68	1636.63	1805.02	4560.37	5195.68	1927.9	2064.27	4542.39	1320.95	5101.88	4966.27	911.138	1431.96	2043.79	4333.36	1525.55	1120.8	2247.81	1764.4	1584.82	1652.91	3328.29	2958.24	2612.33	1734.34	993.838	2839.18	1714.68	1313.45	1782.69	4281.13	2213.23	2910.09	2876.91	4240.23	2058.37	2239.64	3486.69	1956.05	2488.33	1213.95	3614.85	1251.31	1369.79	2117.18	1485.26	3519.62
Predicted protein, 21kDa	augustus_masked-Fvb4-1-processed-gene-187.13	97.1115	113.564	129.353	45.4835	89.6338	247.305	108.852	150.271	74.4632	35.926	59.1256	0.990748	46.9944	51.779	264.074	126.391	0.489444	0.854754	59.365	77.0282	0.474375	0.16871	81.2119	0.412923	0.178836	0.307114	63.8994	78.8463	82.5013	92.5348	40.4634	0.636968	0.204562	48.8934	0	59.9761	101.013	31.1088	0.384145	0	0.341974	0	0.144818	0.799082	0.324906	0.810653	0.326966	0.329304
(RTNLE) Reticulon B5	maker-Fvb7-1-augustus-gene-181.38	5.35812	0.151868	7.43142	0.0892958	14.1336	6.40906	0.0787158	0.288273	0.347896	5.16524	0	0.533279	11.117	6.25458	0.425996	0.21386	55.3241	9.54336	4.90436	74.7838	7.80601	0.0778371	6.16034	0.0952542	64.2744	75.1675	9.32732	77.7507	70.8604	61.4982	69.6599	71.8034	0.188756	0.236619	0.426764	0.190178	81.1173	5.09283	0.443078	134.278	66.7388	63.0801	74.5643	67.1714	75.325	71.7159	82.8171	68.1405
(BAHD1) BAHD acyltransferase (Vinorine Synthase)	augustus_masked-fvb5-2-processed-gene-37.16	628.7	323.401	331.923	299.098	446.976	1120.53	281.818	592.277	265.256	147.807	220.907	490.977	404.337	217.468	573.491	447.495	876.34	174.181	788.496	668.186	554.721	715.922	274.762	714.656	760.218	998.695	464.596	610.618	971.671	855.25	354.794	306.72	713.523	272.016	298.761	742.722	692.578	357.018	604.028	643.61	499.16	955.972	634.937	752.001	753.779	513.137	709.785	350.895
(XMT1) Xanthosine methyltransferase	maker-Fvb3-3-snap-gene-58.53	213.121	175.473	91.0115	98.9146	178.282	218.85	0.309751	0.567185	81.626	193.092	0.340553	90.5346	0.407571	58.8811	280.574	0.280517	0	0.0775902	0.0742266	0	110.237	116.085	74.6332	0	0.162338	215.36	8.02889	59.5783	0	117.568	0.104945	0.0963678	31.3818	0	0	0	0	99.9751	0	0	0	0	0	0	0	0	0	0
(BAG6) BAG family molecular chaperone regulator 6	maker-Fvb7-1-augustus-gene-182.42	53.9653	0.293817	13.1794	1.06535	40.3748	12.1276	0.634544	0.162668	1.17787	3.23161	0.513466	0.835209	41.9471	44.201	0.480765	1.54008	523.888	2.6449	0.875852	646.439	6.49253	0.250984	27.4557	2.02716	654.531	100.468	56.4726	78.4019	672.565	426.797	813.918	164.092	0.578207	1.90744	3.26822	2.14629	93.8502	47.3991	1.34298	537.858	251.726	268.324	6.07541	232.404	262.87	5.24601	246.053	329.968
(TBA) Tubulin alpha chain	maker-Fvb5-3-augustus-gene-53.18	104.219	62.0475	109.013	121.68	49.1879	357.769	416.887	99.8355	61.7015	84.7753	49.0628	45.1275	91.3965	104.881	66.4933	245.574	264.88	415.922	373.925	474.892	386.198	154.906	92.6655	345.535	89.9579	323.952	95.6729	250.286	76.7171	83.5047	69.9345	138.529	353.479	89.9951	83.9326	359.778	85.4396	121.83	511.574	563.127	444.393	465.026	829.725	675.292	61.0683	572.4	480.754	677.465
(TPIS) Triosephosphate cytosolic	maker-Fvb7-2-augustus-gene-228.60	32.8763	48.7641	35.2374	6.25949	38.233	26.3152	6.49683	8.22966	29.5003	42.797	26.8494	23.6868	8.97792	31.9202	7.10418	7.01204	87.4856	93.8098	132.738	121.665	152.51	38.6338	1.04952	1.61544	110.637	8.25028	31.072	130.504	81.1607	47.1542	93.9558	95.9125	35.7463	30.1413	85.1626	86.115	130.486	96.5782	37.3711	12.7705	46.9148	12.5555	8.76277	8.92003	10.423	40.4888	44.6001	31.0053
(COQ3) 3-demethylubiquinol 3-O-methyltransferase	maker-Fvb6-1-augustus-gene-93.38	80.9542	99.319	95.5101	86.6911	64.9488	75.1453	75.7365	64.1756	94.3574	122.577	115.366	74.3912	92.8238	100.627	149.617	119.922	70.9631	89.6901	61.7506	54.474	84.5663	60.513	94.6527	55.3624	74.2223	83.997	58.5909	89.7586	59.4401	82.8951	57.2203	52.9393	60.3212	57.4015	56.2157	47.0503	73.9796	79.275	77.6585	84.1455	71.7291	94.5255	73.4166	91.425	49.0238	51.7201	76.1489	53.7054
(MAOX) NADP-dependent malic enzyme	maker-Fvb1-3-augustus-gene-28.42	192.166	68.1613	162.995	215.789	283.605	204.143	40.8588	70.5724	80.5225	63.1054	138.304	43.5816	56.9279	71.875	173.904	191.37	42.775	205.824	65.6337	256.98	87.7339	186.985	63.5038	50.7655	55.4607	202.971	116.126	69.8656	123.579	53.3955	48.7312	165.355	60.6996	70.3021	90.5643	43.5578	55.8512	150.606	297.79	69.4399	237.856	103.455	112.924	318.278	76.7679	104.933	310.7	70.9371
(P2C37) phosphatase 2C 37 (ABA-HYPERSENSITIVE GERMINATION 3)	maker-Fvb7-4-augustus-gene-54.63	34.7901	45.5467	27.4556	1.50877	80.992	70.5816	2.37502	74.6705	52.1687	76.1086	1.50405	3.30997	35.3339	87.0178	80.9749	44.9531	29.4786	58.35	11.6558	27.8841	1.45276	40.723	27.3458	24.3716	26.5376	12.2696	1.90966	1.62826	18.8992	45.942	57.5495	29.2013	40.4355	25.2255	50.0246	1.54927	19.3012	2.70071	0.106949	25.6432	37.8927	0.164784	30.1177	36.9745	0	0.0564228	21.8926	31.6756
(RD19A) Cysteine protease RD19A	maker-Fvb2-2-augustus-gene-162.29	1503.41	1175.23	1056.31	1052.73	1123.86	1174.85	1843.14	1373.52	948.326	863.325	992.635	989.662	1192.11	976.585	1409.39	1073.22	940.523	838	1282.1	893.179	708.73	1417.42	974.883	969.807	1419.16	924.255	745.645	1085.77	1080.36	463.365	930.641	542.758	1154.26	616.155	1310.95	582.083	1195.47	1165.63	714.296	1828.77	1106.4	1878.85	686.918	1263.61	1097.02	1672.56	823.775	1306.05
PREDICTED: uncharacterized protein LOC101310911	maker-Fvb6-1-augustus-gene-265.41	32.9931	15.8776	33.9773	26.896	14.7244	10.1811	21.162	35.7897	10.3921	21.1096	10.9438	10.1457	13.5787	15.0287	31.0172	24.0447	17.3316	44.7632	32.9622	111.649	158.809	9.0097	92.9535	7.70616	39.9476	5.99604	44.5705	10.3239	57.0336	32.4669	99.7127	82.2973	37.7065	144.7	37.8454	119.416	86.8704	22.5696	54.7057	12.387	63.1335	10.3096	146.526	25.7877	41.3254	5.81876	19.9958	6.80747
(GBA2) Non-lysosomal glucosylceramidase	maker-Fvb5-2-augustus-gene-245.39	4.33124	9.17473	7.70464	11.8401	44.9718	6.08703	4.0452	8.25532	14.057	77.8753	8.98998	14.2854	31.5027	30.7042	4.51207	11.3538	19.6952	7.92069	18.1441	32.6714	57.6956	34.2599	52.835	39.8335	5.40535	81.7088	7.8734	20.8566	38.5255	96.5302	15.9023	78.9695	4.99817	12.6549	22.6429	68.8229	6.20907	16.4975	7.75215	12.5492	11.0789	9.99825	16.6174	12.5245	8.14441	13.5715	15.3861	12.1585
(ANS) Anthocyanidin synthase	maker-Fvb5-2-augustus-gene-6.69	311.355	8.14331	336.561	40.2371	175.504	459.245	690.66	361.217	11.9455	24.8029	629.03	386.785	22.9296	53.036	137.755	258.385	184.811	150.616	128.046	127.516	179.327	25.7745	481.871	44.7142	666.27	11.863	427.281	334.402	505.38	108.429	721.738	149.654	757.231	457.65	98.5598	140.619	175.055	18.7282	90.8651	336.6	121.929	256.201	244.185	210.655	258.832	165.891	270.123	221.96
(CKX5) Cytokinin dehydrogenase 5	maker-Fvb2-3-augustus-gene-35.50	39.6797	7.00783	16.5522	16.7135	11.019	2.53593	9.10112	16.6651	7.71105	12.0312	17.7688	0.71098	0.716011	13.4218	11.0986	40.8412	3.66845	13.1674	7.04157	27.8026	25.7207	1.37212	19.864	52.3008	10.5664	7.27291	3.06567	17.047	1.6286	7.19483	1.10619	0.304734	44.4797	48.6227	21.6841	1.42974	5.86979	3.1206	6.4323	0.778103	1.63605	1.6046	1.4203	2.14083	0.738337	7.07785	0.703912	1.02403
(VCL43) Vicilin-like seed storage At4g36700	maker-Fvb1-2-augustus-gene-89.36	1.53119	0.132602	1.10352	0.675723	0.975066	0.932672	0.458202	1.21657	0.455645	1.61552	0.846327	0.665185	0.361742	1.01132	0.123985	1.24487	17.1316	15.38	3.95281	1.94759	2.76028	0.589013	0.589465	2.49512	1.82507	2.14444	4.31443	26.7595	1.07556	8.12183	79.7314	5.98722	0.878992	1.19371	1.4284	0.774913	14.7157	0.494086	31.4655	15.7704	17.3578	50.8127	26.4466	15.2366	13.961	25.6896	28.1869	180.722
(COR2) Non-functional NADPH-dependent codeinone reductase 2	maker-Fvb4-1-augustus-gene-141.33	16167	17769.1	16944.2	10545.4	13297.9	25598.8	15913.3	12845.4	18166.4	9970.8	22175.3	22069.1	9632.28	12178.9	19396	12727.3	23802.6	21262.3	14319.9	20088	16419.2	13253	16614.5	17643.2	21330	16946.2	10902.2	21716.1	18592.5	12944.6	19697.1	13296	24377.1	13919.2	19706.6	21587.9	20876	18167.4	13041.8	20716.7	16922.5	19711.8	13476.5	11397.6	13740.3	11148	14612.3	19183.5
(HSP83) Heat shock 83	maker-Fvb7-2-snap-gene-315.78	70.1369	3.71	7.37496	5.16543	8.20352	8.60967	3.6645	6.54398	3.48771	9.25668	3.52629	2.52826	8.73646	6.40645	7.19142	6.5223	57.662	76.1972	57.5571	107.244	80.3329	29.8678	44.3034	36.3096	236.113	37.7326	59.3636	160.646	299.851	42.5018	200.786	100.124	106.034	19.268	205.633	248.335	64.0378	455.702	0.980288	94.4948	106.593	6.94367	1.15486	3.8404	6.32202	1.29292	17.9217	7.73814
(IAA17) Auxin-responsive IAA17	maker-Fvb6-1-augustus-gene-147.29	15.2992	50.5725	15.5818	47.7767	65.6716	19.0444	17.7766	11.757	44.3362	22.294	15.1127	62.8915	18.6308	15.8825	35.7617	34.4674	4.02728	15.5851	8.02437	9.55773	3.137	19.8009	14.0993	4.69	8.80199	26.2314	4.45578	20.4039	3.73002	6.79519	3.99183	5.17683	5.94797	2.33007	7.5995	11.455	3.6079	14.2347	14.4565	31.5272	6.57717	19.0624	3.44321	15.7801	8.04485	12.2459	26.5405	25.3589
(SCPDL) Saccharopine dehydrogenase-like oxidoreductase At5g39410	maker-Fvb6-2-augustus-gene-308.56	297.817	429.36	356.521	413.186	17.6017	466.512	554.091	20.2387	481.019	515.108	822.551	221.577	263.819	990.089	832.447	697.477	423.595	447.679	9.3398	15.9133	13.4784	64.8211	910.869	10.5152	345.12	612.601	330.65	347.533	444.343	219.64	425.516	72.6189	544.417	90.7115	437.942	14.7133	934.032	763.429	722.787	358.773	418.587	801.674	706.702	963.459	457.551	548.994	1266.53	697.986
(AB9C) ABC transporter C family member 9	maker-Fvb7-4-snap-gene-154.36	0.0567647	0.0589401	12.6745	5.19838	0.0270878	0.065457	0.0610995	12.5118	0	18.0517	11.3571	0	11.2553	39.423	0	0.0368887	19.6505	0	10.8542	0.0467936	0	13.9967	23.2097	0.0246455	0	4.39927	11.2261	14.3507	15.1788	8.2992	0	0.0506904	0	35.08	0	0.0492056	17.1486	25.7748	15.9349	10.6679	14.7163	16.5801	20.3814	14.6515	13.9818	23.2487	32.4342	51.633
(SWET1) Bidirectional sugar transporter SWEET1	maker-Fvb2-4-augustus-gene-112.21	89.1945	216.202	4.07877	130.099	85.4477	142.487	2.85331	4.382	98.3425	66.6171	132.93	5.79023	7.99322	28.5428	276.454	213.557	2.81645	58.193	100.048	28.7605	45.8937	80.184	2.66422	107.816	2.70137	91.0412	2.04495	2.80454	28.1951	2.03936	106.775	88.1977	3.42103	3.96573	4.74064	76.8304	3.85571	72.8138	1.96874	1.75483	2.49056	1.80939	1.79688	1.37947	2.54154	3.93594	3.17501	2.57594
(CAR5) C2-DOMAIN ABA-RELATED 5	maker-Fvb1-3-augustus-gene-241.10	14.3746	3.52157	9.19388	15.9734	7.76855	6.2575	6.46675	20.77	2.99637	3.77963	4.44937	3.58358	2.01287	3.62584	5.08019	17.2387	12.0184	6.68849	32.4926	7.66856	78.7835	49.4547	33.9369	17.6703	58.436	102.98	8.55209	36.8793	78.6527	9.39475	18.0224	30.5029	19.196	79.3237	20.004	110.752	32.9881	2.6584	6.86908	18.9961	3.24042	14.5338	38.1572	26.4281	32.078	3.46905	8.54508	9.36112
PREDICTED: uncharacterized protein LOC101306022	maker-Fvb3-4-augustus-gene-159.41	94.6091	39.3324	54.623	37.0431	35.0514	40.7819	54.3053	42.042	30.2954	44.9299	36.4477	20.8256	33.9373	76.9203	63.4482	57.0955	77.6385	111.403	72.424	69.266	63.8992	60.2799	56.9344	54.9773	92.5914	43.2456	79.8439	89.2234	37.44	78.0871	90.491	53.3908	94.2612	120.697	61.0971	43.5196	126.878	34.3591	66.1798	90.5535	106.269	51.51	182.645	56.7696	51.3273	67.4046	135.147	121.214
(BGL24) Beta-glucosidase 24	maker-Fvb3-3-snap-gene-281.43	20.6089	5.80114	53.8707	5.48893	2.06852	9.81194	2.35017	4.93625	3.89509	1.89554	27.5715	3.07732	16.7958	2.74616	35.0232	39.4999	59.7191	57.6925	44.1598	5.99525	1.34531	0.820212	1.66733	7.77903	0.362267	1.71083	4.35125	62.9658	0.486763	5.12732	65.9947	66.1924	2.9421	0.657978	75.7003	0.334001	2.21995	1.08416	65.6378	8.42733	1.24692	87.6448	9.82743	63.4852	2.92881	8.04646	76.9631	58.4353
(C3H29) Zinc finger CCCH domain-containing 29	augustus_masked-Fvb7-4-processed-gene-46.0	74.2926	43.6457	58.6007	29.0335	139.764	190.871	21.5799	159.444	45.4991	143.759	16.0464	22.298	51.1199	176.14	80.749	91.8152	72.2739	84.8181	47.2657	68.8032	10.5798	104.685	57.4462	83.3877	43.4364	45.6472	10.9743	18.4636	47.6576	88.9799	99.3917	99.2473	82.9955	100.698	79.9762	62.3378	54.3706	16.7601	11.9709	66.7932	47.2762	12.2361	54.8624	48.3867	8.08997	16.7175	66.2789	71.6826
(PME) Pectinesterase pectinesterase inhibitor PPE8B	maker-Fvb1-1-augustus-gene-230.34	32.3771	0.0516428	3.66166	0.242921	3.77372	15.0838	1.76665	0.539152	0.0591512	0.524312	21.5657	0.518121	0.986177	3.95835	9.1262	14.7386	3.37866	25.5327	4.77228	62.6686	5.80504	21.7042	3.78791	72.4917	1.62732	6.45645	79.6339	1.56324	35.94	0.670439	2.03143	6.86203	3.46607	9.06546	72.4882	1.61675	1.79408	27.3943	9.40176	2.14877	8.69155	2.41434	7.225	2.70791	1.42727	4.64213	4.15506	3.92645
(SUD1) E3 ubiquitin transferase (SUPPRESSOR OF DRY2 DEFFECTS 1)	maker-Fvb4-4-augustus-gene-27.52	61.2191	2.37092	21.4307	1.42981	96.4741	73.4557	89.5513	2.19252	1.46226	1.7899	88.4099	1.58579	1.60315	2.22552	157.31	69.0573	4.03755	1.19974	105.228	71.5278	1.92742	2.36802	45.4687	1.83025	1.58536	1.30454	73.8078	53.2062	58.58	63.0166	42.7027	1.80379	1.20894	79.3744	1.79376	69.0483	88.4381	41.8852	13.6216	2.15006	1.89472	1.02024	3.31646	10.8618	2.46021	3.44345	10.024	12.1027
(FES1) Hsp70 nucleotide exchange factor fes1	maker-Fvb6-1-augustus-gene-288.37	1.28604	0.233143	0.519382	0.632696	0.519257	0.816597	0.427595	0.663822	0.349206	0.582652	0.457852	0.37785	0.750175	0.410335	0.352141	0.909171	9.36873	7.22755	4.13428	8.92733	5.08289	8.67704	13.3138	15.7705	20.8705	11.4282	6.56944	14.6103	12.3282	8.32794	11.4385	8.7916	7.26659	5.97967	7.86187	30.8799	4.56892	58.3188	0.376726	29.6617	2.64569	22.7451	0.899466	1.11452	1.73477	5.60915	0.409722	15.4296
(XYL1) Alpha-xylosidase 1	maker-Fvb4-1-augustus-gene-152.23	69.4748	5.79339	10.7879	41.948	10.6385	0.786684	10.9623	81.0603	6.02718	18.9041	0.830402	1.44675	5.77427	39.2742	4.71909	13.2052	2.10653	2.73282	70.3612	3.52492	82.3475	24.8176	32.5013	3.04661	2.72143	2.24233	130.767	2.2641	3.57049	102.016	2.09693	67.1005	2.35827	46.0126	3.19913	1.83747	4.54089	1.31113	6.5838	0.526316	2.05005	3.27525	2.6267	3.58658	1.42334	7.00913	5.67921	2.17657
(DTX55) DETOXIFICATION 55	maker-Fvb4-4-augustus-gene-103.38	218.516	251.119	117.629	69.0853	117.723	186.719	46.6122	170.379	309.182	188.312	130.48	121.852	180.486	365.282	356.587	194.455	328.091	93.5095	359.377	246.028	8.68695	243.085	188.696	143.037	8.07224	274.375	2.73375	73.394	435.638	127.926	5.42434	153.718	186.491	379.888	340.2	415.514	322.323	72.5134	635.569	19.065	148.215	218.416	282.069	174.98	172.175	244.1	314.54	249.412
(CSLG3) Cellulose synthase G3	maker-Fvb5-2-augustus-gene-66.42	71.9172	104.692	99.2201	27.905	37.8593	38.3513	74.3964	87.2477	96.7118	89.4788	67.048	19.1942	47.6297	137.095	60.5192	73.5328	55.2359	103.932	57.8925	87.9546	88.659	37.541	88.8695	71.6346	31.7235	30.3292	73.2437	74.0133	30.4357	34.1327	99.9647	53.1771	40.8828	100.863	62.9776	29.8765	39.7941	26.9239	51.1448	29.6336	69.0134	33.3789	31.6587	40.8385	33.5145	73.3653	40.1146	44.5832
(KIN2) stress-induced KIN2-like	snap_masked-fvb6-2-processed-gene-317.39	400.171	1857	824.211	1735.8	484.69	448.565	821.063	441.539	2234.67	1170.73	2862.76	2758.88	362.508	1060.43	2099.14	1336.2	367.384	753.129	683.924	55.634	141.195	109.942	1026.9	267.622	1196.29	888.803	297.597	367.367	351.928	662.084	488.676	46.2046	628.545	37.8092	616.465	106.034	1316.68	913.671	1138.77	628.093	752.277	1057.72	494.128	1655	823.67	1127.01	1649.86	621.587
(RAP23) Ethylene-responsive transcription factor RAP2-3	augustus_masked-Fvb4-3-processed-gene-198.0	142.549	229.209	68.2029	188.706	186.382	164.376	138.136	129.708	213.187	68.5101	69.0315	68.6683	59.1369	34.1876	71.1376	35.6431	6.54206	24.1078	41.0413	88.3079	16.2434	106.493	28.1018	80.9284	100.557	27.9508	14.3949	115.746	57.2901	38.2851	78.4444	90.3047	19.0782	20.9506	16.462	65.4661	69.1259	19.6677	81.8652	11.2617	19.5677	14.4003	72.9468	123.489	148.582	17.6228	98.4797	74.0356
(GPAT3) Probable glycerol-3-phosphate acyltransferase 3	maker-Fvb5-4-snap-gene-239.37	22.5998	35.6494	57.9219	75.7855	80.3207	194.775	83.7199	81.407	51.9634	61.5864	72.1438	42.6425	12.2786	91.8064	9.39726	10.4677	25.553	20.7719	17.0254	50.0678	14.9875	18.8744	36.606	31.3104	78.3061	17.7995	40.1078	44.9661	3.8582	34.4259	25.9395	84.9848	30.5138	1.75318	25.7992	34.3945	28.5038	22.9212	43.573	0.851255	2.44428	3.31083	69.7112	42.9602	4.39214	2.77113	1.32092	1.38153
(GST23) Glutathione transferase GST 23	maker-Fvb2-2-augustus-gene-79.49	6.29376	4.21311	3.47109	141.203	38.0476	2.92434	1.96536	4.29852	2.41283	24.2744	5.08987	14.7942	89.5529	2.16893	37.522	9.29487	0	2.29743	25.746	5.89531	1.31551	21.1616	5.03335	17.8371	2.86119	11.0063	2.0793	5.82212	2.30668	9.36135	5.6229	22.5557	2.09458	9.84642	1.03594	10.8156	2.74433	8.13459	0.983348	0.986063	0	1.2626	0.648742	0.102276	0	1.42666	5.54499	0
(RAP23) Ethylene-responsive transcription factor RAP2-3	maker-Fvb4-3-augustus-gene-133.54	72.0598	135.721	126.106	66.0091	63.6352	76.4635	41.1344	37.3714	116.721	207.695	177.08	223.582	202.855	100.462	308.067	111.971	44.015	124.991	151.509	35.9172	77.856	52.6982	128.064	33.0572	36.3304	125.419	68.4948	58.4384	20.7569	179.954	35.6303	39.1047	89.7395	77.1328	99.0933	25.2744	33.625	77.9381	23.1094	52.209	67.4144	51.4924	41.3483	72.9203	72.2439	53.5502	53.1837	33.6013
(GST23) Glutathione transferase GST 23	maker-Fvb2-2-augustus-gene-79.50	4.08533	0.737294	1.99851	191.614	9.87496	2.33947	1.31024	1.39952	2.17154	250.016	1.34449	4.75528	661.063	14.4595	7.53394	1.97763	0.104408	0.437606	8.68668	1.25432	0.202387	2.26732	0.234109	3.30317	0.114448	9.92529	0	4.02003	0.128149	11.7806	2.21956	43.6167	0.261822	18.2706	0.443972	23.4778	5.94605	0.428136	0.983348	2.30081	0	1.76764	3.42906	0	0	0.778177	7.11432	0
(ADH1) Alcohol dehydrogenase 1	augustus_masked-Fvb7-2-processed-gene-153.12	60.9091	127.167	112.756	273.366	100.974	1.57356	49.4806	175.661	108.938	175.861	75.3338	99.6859	142.534	67.1681	174.256	3.15919	53.1088	103.295	75.9388	75.509	51.5587	70.9867	162.78	118.087	48.0159	4.46162	90.8101	3.26337	48.9157	97.8979	82.3591	77.9129	1.32079	42.9566	40.8118	81.73	1.41005	45.5354	44.0255	61.7183	1.93202	60.6148	43.4016	1.03189	1.66077	43.945	125.964	0.797332
Predicted Protein	maker-Fvb3-4-snap-gene-181.60	70.2944	66.5573	122.964	55.021	59.5113	81.7838	81.9068	126.995	63.8178	97.6804	36.3512	20.4293	58.336	180.141	53.1437	79.8063	145.736	78.543	90.2312	69.0203	91.8337	60.2546	91.3611	76.176	66.7711	84.17	100.062	68.299	181.44	70.4149	113.964	62.3563	146.405	194.225	74.1651	124.319	155.722	56.4188	75.7121	35.2336	70.9604	45.8564	136.928	13.2457	8.39076	65.3213	74.8175	153.738
(HIP7) Heavy metal-associated isoprenylated plant 7	maker-Fvb5-3-augustus-gene-232.53	135.552	75.8436	144.534	113.801	64.707	124.001	84.2381	303.626	94.2513	63.8013	257.476	206.994	59.841	109.99	327.915	83.1939	351.205	213.764	90.7743	190.488	183.92	389.892	621.005	138.419	146.419	108.537	458.306	524.081	488.164	153.929	158.062	138.156	283.151	267.435	220.981	136.18	259.686	306.029	125.977	339.655	541.84	136.785	253.992	460.814	122.029	151.11	377.982	194.478
PREDICTED: uncharacterized protein LOC105353185	maker-Fvb1-3-augustus-gene-9.43	166.498	27.8639	126.258	163.389	195.483	486.696	139.708	60.8065	24.5333	98.1465	129.966	208.428	88.7682	91.7265	202.577	277.068	41.7128	38.7857	83.0608	83.2947	71.2051	116.192	18.3269	34.4779	13.7995	144.486	28.2726	102.781	76.3353	31.2331	19.173	119.575	13.1931	15.751	11.1858	28.4839	39.7845	58.1716	80.7406	19.3228	76.8	8.40717	10.1739	54.6653	8.23217	7.23554	132.362	22.3761
(LEA14) Desiccation protectant Lea14	augustus_masked-Fvb7-2-processed-gene-187.5	18.6015	67.8664	15.3628	13.4238	36.8871	35.7043	22.1875	21.8373	65.8845	49.2549	64.7249	148.883	52.9958	93.9636	27.5171	12.8514	3.00566	3.14941	4.91808	7.75281	8.7822	3.15384	0.0495548	4.25111	2.76172	5.15871	2.20067	2.87558	2.38707	0.0445293	0	2.12837	6.42884	3.7053	2.38076	2.73609	8.45538	3.2172	4.3191	0.139149	4.21554	0.534519	0.196174	0.0432983	0.132038	6.36916	4.11913	0.0892168
(ACOX1) Peroxisomal acyl-coenzyme A oxidase 1	maker-Fvb5-4-augustus-gene-90.37	303.909	31.585	161.405	82.1174	42.9569	269.113	338.685	147.298	24.8467	110.08	146.797	67.3625	31.59	276.682	36.3238	167.967	24.1285	462.245	98.6421	518.337	52.7954	56.4095	426.802	398.558	342.691	93.8199	24.3893	325.786	424.893	45.3875	477.21	329.636	367.688	495.592	414.674	60.1336	44.7612	118.295	27.4064	29.4519	40.2987	11.2045	30.5672	30.0647	16.0684	31.699	57.7566	37.559
(GUN6) Endoglucanase 6	maker-Fvb5-2-augustus-gene-22.44	387.607	751.839	698.03	73.5679	325.438	451.286	863.545	448.846	470.669	217.805	320.195	296.192	565.171	613.641	594.273	249.573	584.667	286.565	241.734	679.797	649.866	1092.91	132.488	720.224	1298.27	530.162	952.388	690.316	562.989	392.252	100.528	107.727	820.969	260.654	168.885	255.356	833.925	171.79	1509.12	118.816	826.359	670.802	288.898	1826.91	1013.1	1809.07	308.958	308.073
(WTR38) WAT1-related At5g07050	augustus_masked-Fvb7-3-processed-gene-202.7	52.5311	52.8931	63.0815	3.20698	3.49765	94.6624	2.82701	251.303	52.3747	38.1184	48.8628	159.199	21.3383	32.8671	19.0352	2.2625	1.06874	22.1995	51.7379	2.34132	5.60571	89.5845	1.33916	2.22761	50.4439	1.42011	56.4101	1.50243	53.9365	2.4067	1.60376	164.45	31.4514	1.58102	0.712878	206.173	94.1894	0.773381	8.95557	15.3053	2.7014	25.6204	5.30137	3.07917	36.4954	1.95235	31.2462	31.2793
(Y4121) Iron-sulfur cluster assembly factor	maker-Fvb5-2-augustus-gene-3.45	0.596937	30.1159	30.9165	9.94058	7.49497	5.58435	3.86014	6.96512	46.0134	28.4232	65.5001	8.07177	7.41486	16.76	49.405	79.4343	6.2508	0.50817	7.10305	5.08185	6.37171	7.16045	0.241653	6.64874	4.43009	7.73455	5.7831	5.4016	3.90221	7.73583	0.610956	0.631152	0.371606	0.310558	0.458279	0.476517	5.50815	0.165725	48.2141	0.876471	28.2094	31.735	0.334823	33.9676	19.853	29.2518	0.296983	0.462255
(YLS3) Xylogen 9 (YELLOW-LEAF-SPECIFIC GENE 3)	maker-Fvb3-2-augustus-gene-306.28	0.0525229	5.93397	12.6496	8.05172	0	0	42.9413	0.433222	7.31954	50.9771	64.7174	26.218	10.6882	35.9009	0	34.0677	16.5153	0.474114	3.28831	19.9768	0.109636	12.0484	1.64866	0	0	0	0	4.35541	0	0	0	0	14.1833	43.1457	0	23.8645	7.59839	0.231927	176.455	0.830921	0.355661	189.596	0	239.568	194.411	273.164	263.541	348.078
(SCL8) scarecrow-like 8	augustus_masked-Fvb7-2-processed-gene-314.3	122.386	53.6288	56.0387	26.6702	24.9033	78.6036	124.915	81.1875	27.0809	39.5607	34.0941	21.9901	61.9158	88.6903	100.975	82.0217	110.596	129.324	88.2759	193.167	166.27	32.5573	70.5949	65.2372	152.324	35.2188	33.5539	136.287	127.904	19.5576	129.085	98.9646	155.318	76.3106	149.918	125.546	128.744	85.2266	0.296052	29.3439	32.3114	0.12164	0.133929	0.0985334	0.250398	0.187425	34.4716	0.152272
(TYW23) tRNA wybutosine-synthesizing 2 3 4 N(4))-methyltransferase	augustus_masked-Fvb3-1-processed-gene-309.14	7.82753	4.32816	7.22017	6.56465	6.95069	8.52099	4.05335	9.28928	6.5348	9.11304	4.57414	3.79955	6.41798	8.49625	4.82868	6.16417	3.16902	5.28739	4.71608	7.84859	5.17421	6.22642	7.29706	4.34969	4.56932	4.2217	8.36094	4.0133	4.84706	6.80262	7.01327	3.96557	6.54092	4.77667	7.49795	5.54316	6.26505	8.02186	4.76402	6.11375	5.72283	9.93445	3.57031	5.03853	4.87892	8.02455	3.49308	4.15771
(YZ37) Uncharacterized sugar kinase slr0537	maker-Fvb2-1-augustus-gene-255.55	32.7342	73.8498	30.4109	15.6582	24.6476	25.7867	31.0567	34.2846	96.7784	93.9198	86.5944	33.7681	18.2367	64.8799	110.666	29.4374	29.4938	17.0743	19.9276	8.90716	30.9547	19.7151	24.343	8.86703	17.2813	6.44154	16.1808	9.89787	6.60006	55.6092	44.9174	19.5099	23.7514	11.1413	21.1337	16.1594	24.5087	49.4044	22.2533	36.7637	29.3739	12.8085	12.9816	24.6217	24.6222	20.6465	13.0627	9.12707
(HPXO) FAD-dependent urate hydroxylase	maker-Fvb7-3-augustus-gene-205.20	0.366818	0.790305	6.5567	23.4488	20.4934	0.573873	17.0784	0.519281	1.04447	0.154302	0.692867	0.213472	0.442249	0.173869	1.27895	66.375	81.0824	8.74544	37.3011	15.5291	16.237	15.0183	13.4447	36.872	12.7489	26.4596	6.13398	16.4819	11.2426	22.7054	19.4297	28.39	14.5451	16.4495	13.923	30.6036	27.8074	22.8577	15.1114	21.4373	37.1049	20.7692	34.3949	17.6799	12.8411	21.8584	19.5046	26.0299
(SUT31) Sulfate transporter	maker-Fvb2-2-augustus-gene-61.59	5.50959	17.9171	7.86197	1.04893	10.6405	8.26936	3.4574	0.40488	27.0074	47.2877	6.8245	12.0228	64.395	9.4057	12.2382	4.18693	10.9947	2.25576	6.43539	2.26302	6.18505	3.53807	6.63731	8.12438	0.96921	9.69704	10.846	20.161	1.08524	8.55901	4.41311	26.716	7.61582	38.2686	14.6578	15.7349	9.99234	1.02466	10.5	7.54374	26.39	10.6924	17.642	1.73226	2.06708	50.0939	20.224	3.25898
(AVP) Pyrophosphate-energized vacuolar membrane proton pump	maker-Fvb1-1-augustus-gene-264.41	69.6395	27.6444	44.7987	32.7189	120.499	55.7695	72.6796	130.372	28.9227	134.023	27.2571	41.9967	82.1048	107.911	26.7496	34.771	60.0813	43.9607	56.0378	55.7616	77.8592	41.554	31.4367	46.9991	75.328	47.0522	25.2655	61.4841	28.8106	73.3323	38.1843	34.2803	43.0154	57.095	29.307	43.3842	81.427	55.4223	78.5275	75.0105	88.1998	173.141	115.901	39.6408	86.6533	92.1811	126.44	36.9457
(TIP11) Aquaporin TIP1-1	maker-Fvb6-3-augustus-gene-311.34	63.0635	52.3992	86.6178	11.7228	3.05426	3.50103	198.639	66.3089	31.0335	4.23863	62.8473	7.35138	14.1784	12.0865	39.9122	2.15966	44.256	153.012	11.6832	70.721	43.4664	65.9397	14.0138	8.65731	24.8113	22.3375	232.863	13.0076	163.165	22.1222	27.0515	7.25435	25.4153	186.646	78.1727	35.5294	135.047	6.23392	13.3238	5.93805	13.897	13.5839	14.0941	33.5897	21.6973	40.8116	25.3048	17.303
(XYL2) Beta-xylosidase alpha-L-arabinofuranosidase 2	maker-Fvb5-2-augustus-gene-198.29	0.849762	0.0671442	63.2645	78.3672	0.277724	22.1468	16.6354	2.51718	0.0769064	0.102254	5.90778	0.0673643	7.02154	0.11522	10.8768	49.7976	29.3188	4.63778	203.523	38.381	162.53	37.7517	36.5264	48.5154	71.1706	107.969	111.895	13.2995	81.7332	117.074	88.3857	155.308	3.17122	90.1431	19.2927	110.021	89.4652	7.94902	0.117537	18.6483	16.3926	0.0402441	0.0886199	0	0.0331372	30.0123	0.233431	39.0603
(COMT1) Caffeic acid 3-O-methyltransferase	maker-Fvb7-4-augustus-gene-6.44	1638.26	1246.17	1676.05	297.605	809.238	421.886	1011.29	1295.02	1144.34	741.394	511.615	369.575	338.544	1942.3	761.794	1157.21	1550.29	2701.23	984.202	1202.79	1305.65	1733.93	2495.49	857.747	1091.35	1479.96	607.332	983.329	743.466	1080.82	1373.27	1350.29	1088.35	1003.91	1733.02	1990	1102.61	821.438	1136.93	1160.61	938.39	1154.09	1478.2	1235.89	26.928	1266.41	854.222	1122.83
(PPT1) Phosphoenolpyruvate phosphate translocator chloroplastic	maker-Fvb5-2-augustus-gene-33.51	0.480384	0.440805	0.495232	0.259186	0.455818	1.04028	0.571193	0.104591	0.504894	0.335651	0.150718	0.276406	1.15242	1.19768	0.386399	0.258642	0.218478	0.0572318	0.273754	0.459326	0.317627	1.29908	0	0.207361	1.25731	1.1824	0.241724	0.435108	1.13967	0.770355	0	0	0.753327	0	0.0774193	0.138001	0.63807	0.615926	0.450121	0.171948	0.400707	0.858664	0.436345	0.588545	0.380708	0.271395	0.492585	0
(PDR2) Pleiotropic drug resistance 2	maker-Fvb3-2-augustus-gene-202.29	0.448042	22.7428	65.8105	56.9365	92.9803	85.515	70.7064	155.692	37.2644	72.6469	66.8908	27.7395	51.6266	64.1174	25.5703	126.856	73.1553	0.583002	166.678	1.93102	0.579207	91.4185	24.9052	125.774	0.542128	35.882	10.3967	0.547199	38.6476	20.3865	5.84104	39.6106	35.9925	4.25389	1.10995	177.856	85.912	39.6524	72.9758	0.973101	0.280764	98.8579	189.083	78.6256	52.8578	207.397	77.6006	213.129
(ANS) Anthocyanidin synthase	maker-Fvb5-1-augustus-gene-7.57	2009.43	2956.65	1837.54	1136.15	1653.73	2958.62	2829.68	1995.7	3480.41	2110.06	1736.41	3202.21	806.636	2608.31	2839.52	2012.5	4550.48	1587.94	3880.53	1498.11	3328.43	3042.67	2050.78	1672.26	3193.95	929.344	1681.77	2014.26	2938.2	1694.5	2249.46	2262.91	2055.39	1654.49	3225.42	2442.82	3517.56	1099.27	877.395	2381.23	1302.64	2756.67	1713.95	1855.69	1149.98	179.536	1009.51	1099.91
(ELOF1) Transcription elongation factor 1 homolog	snap_masked-Fvb3-2-processed-gene-112.25	5.48403	30.8226	22.2939	224.787	204.613	14.0867	9.5987	18.2985	146.01	66.836	165.266	261.387	41.9846	27.8608	78.6312	42.9876	33.5711	3.68894	57.5986	3.47422	5.9713	41.0867	5.07471	41.6882	4.9617	49.9407	33.387	4.34036	39.1985	58.3942	36.7083	49.7441	38.4669	3.03029	2.49507	50.6697	47.1865	45.7584	43.9637	15.4372	20.1617	39.0768	39.5091	37.8122	61.3474	44.045	28.2223	37.5605
(RSGI6) Anti-sigma-I factor 6	maker-Fvb2-4-snap-gene-18.30	0.151638	8.09759	104.129	11.9702	27.125	102.659	28.0498	34.0429	6.04175	119.816	4.34153	21.6834	90.3579	55.3866	110.251	64.3762	130.324	0.740385	68.619	13.1406	46.3498	23.5864	11.0905	32.6555	45.109	27.1874	11.9768	29.42	22.0978	91.2581	23.1125	51.7899	8.11535	47.475	38.299	28.8498	109.908	18.8045	100.423	9.8468	0.0592434	17.0212	4.64131	7.28155	0.112573	0	0.141609	168.008
(PMLN) Peamaclein	maker-Fvb2-3-augustus-gene-63.51	534.235	335.352	326.273	491.514	1182.98	326.755	370.34	371.51	279.593	288.682	215.993	132.901	234.601	400.552	151.952	102.714	138.635	93.3915	322.519	178.001	376.5	345.126	457.972	453.733	202.267	252.166	376.776	428.938	533.005	358.631	79.9172	358.086	268.098	313.379	88.6837	136.787	51.2873	807.589	61.8155	161.777	95.8159	92.0957	78.5665	108.401	114.671	59.0852	328.685	1.42496
(C79D4) Isoleucine N-monooxygenase 2	maker-Fvb3-4-augustus-gene-244.42	0.0867991	143.925	60.819	65.4422	0.511999	0.0589159	0.219975	373.443	68.541	0.377021	0.09674	0.372569	195.905	3.58071	0.0744041	1.79293	81.0366	12.8388	0.0527133	30.5141	81.2429	88.5848	0.0589567	100.687	33.1452	0.0494956	0	43.4277	0.129089	0	65.2868	0.136875	21.1654	0	0.0745383	0.0664327	215.245	0	692.899	280.22	668.97	522.927	497.081	31.32	521.326	12.9995	1298.25	760.838
(STC) Sugar carrier protein C	maker-Fvb3-2-augustus-gene-15.35	16.1647	19.4756	30.1063	10.1023	5.14968	6.51833	47.5136	15.547	20.3515	58.723	23.936	16.4881	29.9856	57.3184	16.389	26.4989	18.0891	40.9565	3.92341	51.8507	14.0462	12.5799	7.64952	22.2221	11.8275	25.1402	6.61272	59.1991	3.37578	2.34454	24.8869	11.4265	13.0647	25.3839	42.3584	29.8676	46.8823	81.9841	50.6871	96.6311	5.3216	120.568	6.29122	74.4018	10.8493	166.556	69.2718	141.723
(HSP7C) Heat shock cognate 70 kDa	maker-Fvb7-2-augustus-gene-226.65	28.2406	82.387	23.2706	32.5923	63.8293	8.36609	4.66218	79.7668	49.71	7.33425	31.6005	25.4091	9.35512	4.56626	67.4532	62.1978	164.171	157.337	122.363	100.422	105.43	160.433	201.519	139.632	175.254	165.377	99.8211	273.386	159.881	94.7095	96.2743	160.712	213.531	91.8241	96.6822	198.244	153.312	306.265	10.1034	373.879	267.141	180.201	122.378	98.1779	229.671	147.793	66.7303	192.961
(HS22M) Heat shock protein, 22 kDa mitochondrial	maker-Fvb5-2-snap-gene-108.65	30.2684	7.89919	11.9244	24.6272	15.3233	8.05854	2.09476	6.10226	5.99671	3.63688	10.3847	16.8638	2.67276	5.04377	12.7535	27.6798	4.00616	20.1302	8.39663	31.393	6.08896	42.9339	33.9918	46.319	80.1428	5.91306	46.8425	3.98921	54.0882	4.76973	33.2919	8.76842	5.82222	10.5901	5.93655	4.60085	13.9603	4.66696	10.7191	77.0085	106.493	4.2941	10.8298	13.1109	9.97273	10.1791	17.4261	43.7389
(LTI65) Low-temperature-induced 65 kDa	maker-Fvb7-4-augustus-gene-23.60	429.422	162.913	273.552	152.241	284.3	65.8964	274.091	290.395	234.936	452.342	119.154	217.065	192.165	635.403	166.376	674.283	300.065	134.891	1200.21	72.119	180.253	242.781	245.28	46.3429	36.054	373.014	141.934	98.3158	43.7895	273.866	679.988	372.496	81.2413	139.839	190.56	211.899	54.3287	35.8374	69.1397	278.006	279.681	41.2422	369.693	274.922	28.9033	170.352	579.164	382.552
(TAT2) Tyrosine aminotransferase 2	maker-Fvb3-2-augustus-gene-110.49	27.199	24.4395	18.4765	38.2032	40.808	11.3812	11.9069	12.1852	11.0028	34.7283	40.9713	14.974	37.4844	32.1817	63.6985	44.381	61.1334	10.192	54.241	28.0123	18.3921	55.3213	33.4029	92.1459	29.3956	44.2349	226.725	16.8066	196.205	96.8231	115.854	42.8262	36.7586	20.0512	60.6243	135.252	33.5512	230.508	32.6147	35.6291	55.6629	105.259	46.8816	95.816	112.785	66.0031	22.7501	127.706
(PME) Pectinesterase pectinesterase inhibitor PPE8B	maker-Fvb1-4-augustus-gene-43.68	32.9182	7.18047	22.1056	7.22108	2.38966	9.95425	59.0863	6.90893	4.14058	15.7868	14.4034	8.24734	29.6303	36.2006	6.94536	10.5997	44.1793	54.1104	8.61105	80.6747	66.322	34.9748	71.0489	69.3262	33.6302	14.1379	83.5846	65.1088	45.4286	48.1176	44.6636	25.1063	133.192	102.36	117.588	18.6658	20.7876	46.9511	79.9249	10.972	3.0868	34.4893	133.159	66.5505	95.0207	1.52444	33.842	19.9649
(Y5241) Probable receptor kinase At5g24010	augustus_masked-Fvb7-1-processed-gene-178.10	8.78061	12.6162	7.77186	5.45702	185.142	11.4344	8.86929	6.60633	7.58514	5.30021	8.50619	6.49853	110.592	6.69121	8.60999	8.93981	141.927	8.13363	8.35741	146.675	7.29119	7.72974	8.27287	8.30727	107.358	77.3451	5.83156	129.78	93.0397	96.3509	119.858	90.1078	8.95179	9.8912	8.1501	9.62455	110.202	7.02433	8.91294	102.122	10.1943	104.416	8.46396	9.19975	80.633	8.8687	124.693	134.241
(DOF12) Dof zinc finger	snap_masked-Fvb2-2-processed-gene-120.17	92.6311	33.5165	31.7975	54.3918	13.4011	0.248149	77.8275	42.9439	16.7634	6.57879	76.2971	15.244	9.9561	24.5397	105.924	0.209769	66.2263	178.59	103.574	102.18	30.4836	57.3755	176.184	190.601	90.8038	0	125.47	0	99.7715	11.6032	128.545	17.151	0.138858	41.3125	132.487	14.9698	0	62.556	58.28	16.9672	0	29.5974	19.9556	0	0.110274	25.1752	31.8494	0.223534
(FTIP1) FT-interacting 1	maker-Fvb5-4-augustus-gene-12.41	37.9651	72.3193	41.9031	134.509	89.1402	45.3752	33.5109	70.9879	55.8118	122.068	39.3562	82.4086	167.985	55.8222	78.3556	31.8608	29.3544	37.1178	38.677	29.7311	36.5327	33.5715	34.4933	23.1268	21.4329	35.5565	29.5944	29.3083	26.7846	35.4835	29.903	34.4387	35.6463	31.4286	37.9617	31.4335	30.2707	25.8528	39.2297	28.316	52.8957	35.1118	25.6384	57.4275	46.4555	14.1387	23.9899	51.5129
(BAM1) Beta-amylase chloroplastic	snap_masked-Fvb4-1-processed-gene-35.10	47.7007	138.689	68.2173	73.2119	77.9128	87.0105	49.4457	119.084	96.7599	93.5856	41.2196	83.6782	84.6574	49.8337	173.236	95.3129	54.1177	85.8746	143.747	70.7638	77.8858	74.0279	95.3734	47.6753	71.6854	53.1167	51.8083	88.5919	41.7185	89.8715	67.3324	51.6976	107.949	111.107	68.6334	79.5928	88.0654	49.9115	53.8312	26.3822	60.2603	63.2857	29.4966	187.497	81.0387	109.023	24.5076	36.641
(S3H) Salicylic acid 3-hydroxylase	maker-Fvb2-1-snap-gene-35.37	45.2583	62.7324	37.7364	115.062	85.6407	46.3543	23.0851	45.5918	61.905	207.453	51.3055	77.7227	319.25	24.6756	97.0476	60.323	14.7709	25.482	43.8874	10.4413	15.6212	87.2587	51.1898	21.2226	21.5585	46.8156	10.6091	50.87	18.8308	34.8996	22.3796	42.8535	62.0075	23.0457	20.2427	23.8662	29.8515	64.7108	7.30173	8.86333	1.15463	11.9411	2.78888	16.4278	13.8141	3.85217	2.33058	1.85309
(PUP3) Purine permease 3	maker-Fvb5-1-augustus-gene-271.45	60.3808	7.44344	40.3136	0.894492	9.28878	31.5573	82.2867	2.06263	11.2016	16.438	55.582	1.03569	1.72921	45.7468	0.228604	1.5812	2.90829	14.6162	1.02575	22.6458	33.4596	0	17.0878	40.6207	50.5939	0.202765	24.2522	23.883	43.4962	22.5711	1.52657	22.499	23.1623	72.8572	14.3517	35.9917	11.325	10.8767	18.7681	0.113032	3.49959	0	22.6123	0.0527574	7.72241	0	0	0.163061
(ARG2) Indole-3-acetic acid-induced ARG2	maker-Fvb2-4-augustus-gene-189.56	5.39889	161.516	35.9767	170.356	130.403	60.9198	67.6956	55.471	153.834	62.8746	121.366	337.959	142.222	26.3966	96.1686	61.6131	33.3375	33.3492	40.6634	14.6463	15.3713	51.8784	29.0295	30.583	18.0942	46.8126	13.6079	47.27	13.5069	39.4544	30.2749	35.5229	23.8084	17.4099	11.3164	46.4763	14.179	56.5175	12.5746	70.7591	91.5883	9.39374	7.37403	35.8272	115.378	8.3092	43.4601	94.2926
(Nod19) stress up-regulated Nodulin 19	maker-Fvb5-3-snap-gene-226.69	0.652457	4.42305	6.31978	33.9689	15.2926	2.98505	1.55188	7.39474	4.0529	34.7156	6.97991	13.9271	46.1299	5.25463	11.7388	6.38825	4.92406	0.0706788	0.878993	0.202589	0.359568	12.4857	3.5921	0.341442	0.221817	0.412669	3.09713	5.64207	2.93907	0.849425	0.0955967	0.570594	0.126863	0.565448	0.525852	0.426062	0.492494	5.0479	1.19117	3.29141	3.35795	0.611777	0.269434	2.64301	1.07465	1.25685	2.94022	1.15727
(HSP12) kDa class I heat shock	augustus_masked-fvb7-2-processed-gene-233.11	0.549444	15.688	7.29682	35.1281	68.4448	1.19333	0	23.4559	44.0607	0.43637	98.7561	149.201	1.56337	0.737558	27.7295	59.5168	664.434	31.2502	7.68742	174.028	89.1946	18.7247	160.495	242.625	263.869	22.256	735.836	22.0612	398.999	244.656	528.948	33.8228	35.5247	63.3953	661.274	303.832	23.0196	429.128	0.501591	264.006	0.446526	316.607	14.182	282.132	269.605	26.727	113.563	380.965
(CXE7) Probable carboxylesterase 7	augustus_masked-Fvb2-4-processed-gene-40.0	231.419	98.8968	125.055	75.9719	44.8411	81.3294	118.116	245.47	75.0102	60.9852	80.3881	70.1428	161.252	21.8938	66.5598	115.38	33.3357	92.4956	167.738	23.9763	92.4642	53.9762	127.734	128.917	51.8068	129.22	80.9233	113.852	76.0442	68.2715	64.8059	103.749	54.722	88.7065	62.4832	119.827	40.192	50.8116	54.0921	35.6719	38.0404	9.01731	11.291	27.4989	49.5722	56.5298	45.3813	80.5662
(MIND1) septum site-determining minD, chloroplastic	augustus_masked-fvb7-3-processed-gene-29.16	354.939	84.8747	309.737	163.999	26.464	76.3288	69.7967	54.3194	30.9736	295.05	37.9642	23.9211	67.9983	375.981	466.831	79.305	628.723	16.4062	548.828	517.758	527.582	212.125	666.771	260.532	491.317	172.226	176.193	510.298	555.123	430.782	608.406	207.249	363.936	771.427	255.081	468.143	301.789	225.174	470.69	323.772	354.21	577.738	664.212	533.177	485.383	530.311	466.863	717.779
(DGAT) Diacylglycerol O-acyltransferase	maker-Fvb6-4-augustus-gene-7.31	755.278	659.197	656.297	401.389	683.36	1185.48	673.6	676.029	907.462	511.091	378.649	465.622	545.87	324.363	515.542	1477.11	0.62841	111.116	985.718	0.692037	0.812082	0.162459	307.056	0.397622	466.974	0.295734	0.0579393	1.52961	620.384	433.817	541.117	583.582	0.459624	563.607	289.115	1.05848	639.979	478.867	436.186	2.58278	430.123	585.021	533.309	221.146	0.365011	0.390307	687.842	689.115
(B120) G-type lectin S-receptor-like serine threonine- kinase B120	maker-Fvb6-4-snap-gene-318.66	0.704922	7.56658	0.645379	11.653	15.1103	0.897139	8.42999	9.50703	11.4425	17.1139	8.74041	8.61798	16.5036	13.6467	10.499	8.69611	23.2222	0.783126	0.695665	1.02615	15.6516	0.662454	17.5363	15.6733	0.643696	0.552708	24.8957	14.3174	0.753519	1.07562	37.8671	0.5558	16.3323	1.25863	1.51337	25.4923	0.662619	20.9331	18.4148	26.2174	1.06304	22.0787	17.1302	18.5383	21.0768	36.6056	1.3641	39.3299
(ALAT2) Alanine-2-oxoglutarate aminotransferase 3	maker-Fvb6-1-augustus-gene-110.49	2.40511	6.51941	7.18573	11.3579	70.3774	5.30951	5.50673	11.5959	14.3261	45.2049	7.17713	61.6771	64.9923	25.0266	47.8177	9.29397	1.19676	5.01597	2.49523	3.22054	0.139189	4.90073	2.46876	3.51359	1.88904	4.37044	3.07189	4.06765	1.17511	2.6042	1.83178	6.35448	1.80065	3.66177	1.22135	5.98693	0.139806	0.196297	29.813	40.9404	2.80954	37.2807	1.65718	38.5927	30.3635	0.832505	67.0121	78.8445
(PME3) Pectinesterase 3	maker-Fvb6-1-augustus-gene-111.37	96.3054	35.086	35.0831	15.8286	22.5171	50.3261	48.6967	37.5581	31.7592	24.6436	23.9316	12.4689	17.1357	54.6646	23.5976	43.132	152.683	88.8239	95.8068	110.388	98.5831	93.4547	88.2564	95.7932	90.581	67.7724	97.2337	106.289	150.009	50.0479	104.696	78.4859	124.579	161.202	134.591	119.506	164.896	58.8616	62.6752	38.5968	84.7875	66.853	161.229	63.9999	65.7643	152.814	0.0891331	0.179541
(TPS9) Terpene Synthase 9	maker-Fvb6-4-augustus-gene-315.48	1.48586	0.236274	0.802242	1.05583	0.912133	1.78431	0.342903	1.03153	0.595378	0.527739	1.16332	0.853375	0.859413	1.45962	0.33138	0.487991	588.854	1.03073	0.516502	1.68824	438.383	1.1141	406.737	371.556	0.821545	0.396797	203.055	382.295	0.402455	0.613473	361.209	0.243844	325.262	2.35603	2.05826	412.334	1.16283	235.444	442.113	389.552	2.94557	373.467	531.592	354.237	436.249	682.192	2.39386	1056.81
(ACCO) 1-aminocyclopropane-1-carboxylate oxidase	maker-Fvb6-4-augustus-gene-306.55	629.896	3189.17	274.726	596.375	570.773	645.216	819.56	555.897	1844.13	932.925	827.034	553.635	1029.36	663.122	1801.11	1275.75	294.114	174.302	1410.43	589.748	142.316	564.595	433.101	404.961	495.653	733.963	382.13	121.53	952.891	771.559	589.382	592.375	330.7	729.586	1182.87	233.308	629.123	323.918	122.528	300.86	731.487	604.994	155.535	267.128	837.465	35.0772	673.294	60.9935
(NU159) Nucleoporin NUP159	maker-Fvb6-3-snap-gene-32.86	39.3443	9.76541	24.4411	10.9596	23.576	18.8553	18.1881	33.1889	16.6154	15.7974	14.8152	26.018	23.3608	32.8662	11.5935	12.211	36.9532	33.5859	37.4446	59.7393	60.1856	35.264	43.4107	49.407	46.9348	16.4831	29.775	42.9297	39.5878	22.1343	46.1097	33.6116	34.5991	73.2767	26.8155	43.2322	24.7518	26.8885	65.0206	7.75552	11.1135	62.9509	90.0256	3.1477	5.87933	121.794	65.8877	71.3854
(NAC98) CUP-SHAPED COTYLEDON 2	maker-Fvb3-2-augustus-gene-110.58	37.6301	68.2572	33.5494	2.3704	5.34031	6.58404	7.211	48.7275	38.2531	0.441397	24.7932	25.5763	3.48621	0.406938	74.3907	36.511	45.9172	62.8509	38.4086	48.715	37.9722	0.526684	68.6533	29.5991	62.4432	0.737506	0.606858	54.3057	0.192349	33.8649	38.0348	0.458885	31.3409	44.5841	71.9703	33.8042	49.3157	11.3262	1.01474	23.7631	2.38153	31.1749	57.4858	52.3865	38.0363	0.63268	18.3339	51.6388
(GLYK) D-glycerate 3-kinase, chloroplastic	maker-Fvb6-4-snap-gene-233.34	103.202	191.61	100.466	56.5273	135.824	91.0476	126.15	147.504	138.079	112.217	128.712	100.503	91.4817	112.808	223.171	129.45	67.0948	74.4478	46.6779	92.8233	51.9319	92.3635	46.0832	44.7477	80.7721	62.9289	42.6127	84.5803	56.6345	55.4502	54.9182	53.3098	60.9251	59.3528	39.509	85.7118	67.4486	61.8317	55.7642	53.3118	11.8925	10.7614	56.0875	99.0712	7.68889	60.4181	7.78482	47.5181
(FABG) 3-oxoacyl-[acyl-carrier-protein] reductase	maker-Fvb5-1-snap-gene-246.45	670.295	462.348	218.655	55.1198	307.167	654.254	709.967	104.767	429.94	401.094	128.447	85.8982	104.044	580.991	106.86	121.635	417.133	672.673	146.505	753.977	833.812	578.892	743.428	161.143	810.507	121.853	672.844	615.427	752.195	601.231	216.999	612.217	758.874	782.356	890.4	704.349	308.09	169.583	218.876	198.677	24.1787	39.3543	210.559	190.451	45.1097	149.534	372.723	263.266
(CTNS) Cystinosin homolog	maker-Fvb6-3-augustus-gene-13.42	198.414	0.128045	80.2394	181.22	330.575	446.162	0.464578	0.729161	0.293324	170.755	224.216	0.321163	0.291092	171.9	297.485	333.339	397.219	0.265996	642.204	363.146	0.553587	0.328137	379.519	321.812	272.282	342.269	0.702161	228.935	256.818	351.196	204.351	496.627	0.477441	674.851	0.449776	810.229	400.35	521.13	164.149	17.515	0.598617	396.164	238.346	8.33047	18.3893	183.764	233.199	411.962
(CLPB3) Casein lytic proteinase B3	maker-Fvb6-4-augustus-gene-334.48	4.47892	2.91669	3.50606	3.23938	3.38838	3.05923	2.26766	6.89488	2.84582	2.41284	1.99453	2.33016	2.87328	3.18224	1.85597	2.51	14.4293	16.9427	12.8539	20.8083	6.82389	13.2603	3.66161	4.5735	36.0061	11.3134	10.0112	4.47843	39.988	17.8268	8.27098	11.2183	5.6391	23.7598	29.7112	6.69616	16.3796	9.1937	2.6474	40.9022	43.6845	29.816	10.8121	3.22554	24.3374	4.82191	7.4575	7.86206
(TBA) Tubulin alpha chain	maker-Fvb5-1-augustus-gene-255.31	118.002	70.7426	124.144	100.008	78.7075	270.582	313.752	112.699	78.6783	111.096	50.0728	57.0383	107.819	127.597	75.0506	155.166	139.378	281.8	220.256	286.658	239.654	138.783	82.1362	239.39	53.4955	182.532	65.5657	164.302	70.4536	53.438	44.9573	102.225	221.817	81.0907	55.9983	246.168	56.2482	62.3591	290.558	281.605	198.928	247.801	455.526	404.872	44.5452	340.499	314.201	419.058
(DES1L) Sphingolipid delta(4)-desaturase DES1-like	maker-Fvb3-2-augustus-gene-10.41	21.0087	38.2568	47.2457	23.4216	24.0781	45.1462	66.9046	35.3114	25.5555	30.1239	27	17.2866	27.2996	61.4731	28.2616	29.9935	171.897	46.1671	39.4067	65.2434	83.7793	79.1498	41.2829	83.9654	69.5573	57.5999	104.606	41.356	90.2493	73.4926	81.562	66.9092	87.2582	52.478	63.0262	94.0595	102.469	50.866	141.368	59.9051	162.863	73.1656	164.815	101.236	195.493	74.6533	104.719	103.657
(HTH) HOTHEAD (ADHESION OF CALYX EDGES)	maker-Fvb6-1-augustus-gene-128.28	70.6157	0.150011	46.2155	40.221	0.62048	0.499792	1.04967	84.855	0.0859106	42.0732	49.8892	0.376257	12.1406	87.137	11.9398	0.598528	100.857	38.1742	193.999	76.1025	265.294	62.5078	36.5935	318.352	70.7828	86.0401	81.4387	61.8448	154.544	119.32	94.5191	216.115	86.2321	287.094	45.8958	115.435	117.963	58.4993	18.8632	47.5929	61.8708	47.1137	274.614	32.556	36.2396	74.9952	1.19205	0.637806
(CUCM1) Cucumisin allergen (subtilisin‐like endopeptidase)	maker-Fvb7-2-augustus-gene-139.49	107.242	0.03856	37.2368	36.0948	0.0531643	0.0428234	60.4386	39.0856	0.0441662	0.0391486	0.0703161	0	0.0350641	0.176452	14.007	77.8664	127.245	209.989	0.191575	0.275521	0.148186	165.497	175.655	172.781	42.1921	0.0719525	134.863	109.668	68.6832	26.7625	92.1998	29.6475	86.7939	180.437	99.3096	61.7592	0.111632	29.0358	70.3348	144.758	75.673	22.4182	144.469	195.076	20.3623	0.0474811	0.191509	278.169
(AFS1) (E,E)-alpha-farnesene synthase	maker-Fvb3-2-augustus-gene-19.46	36.5385	35.9945	16.5794	44.1083	1.89118	1.68092	1.02967	24.0616	25.2459	60.4586	16.7761	41.0003	4.17205	39.5548	81.861	32.1931	0.0937721	7.41839	3.19591	12.6736	0.318097	0.242422	0.683347	0.356001	0.411156	51.4553	0.466872	3.85952	0.115095	1.6532	28.7723	0.549161	0.293938	0.294779	13.358	8.64767	13.5562	18.3129	0.331191	32.7677	0.294833	0	0.0832364	2.2505	0.0466863	1.1066	68.1243	7.47629
(KNAT6) Homeobox knotted-1-like 6	maker-Fvb5-1-augustus-gene-38.67	32.8886	20.5657	24.8042	27.8662	20.4374	30.1775	25.6941	24.3779	20.3067	28.8698	12.1434	14.8197	11.6391	37.4578	28.0918	42.5925	0.70297	13.7257	27.9285	16.3755	39.1679	35.3362	14.263	14.6458	39.0922	10.8284	7.62589	31.1185	32.1557	11.642	13.6563	34.3181	16.4029	27.8475	41.8492	43.4497	53.0034	9.7903	13.4636	0.377833	14.2138	18.7643	21.1852	0.436682	13.4703	20.0843	0.549786	0.32877
(CGT) Cinnamate beta-D-glucosyltransferase	augustus_masked-Fvb2-4-processed-gene-28.8	362.432	391.165	195.559	40.6048	103.831	133.91	362.594	242.99	312.847	223.089	231.887	175.402	490.014	186.607	240.265	291.684	304.016	292.587	480.937	146.05	297.396	200.858	371.458	382.825	152.316	442.407	146.551	415.141	96.4241	122.595	204.69	377.644	131.538	137.537	94.3012	376.689	312.973	129.006	843.657	291.945	713.34	424.53	549.168	297.395	501.699	491.827	1033.27	474.312
(C7A22) Cytochrome P450 CYP749A22	maker-Fvb3-4-augustus-gene-220.50	10.1011	36.1191	18.4022	31.8943	0.417476	5.71666	0.269047	19.2134	30.4704	151.118	11.9109	0.0433981	0.118004	20.685	0.182004	0	0.0857573	29.878	0.0859633	0	8.27014	0.0443405	0.0480724	0	0.0470018	15.6185	11.5281	0.0569297	3.99978	27.9486	50.6208	0.111605	3.33331	17.0287	0.121555	23.8882	16.4675	0.131871	0	9.26908	0	0.0518529	0.114183	14.8691	0	0	0.1289	0
(Y5390) Uncharacterized protein At5g03900, chloroplastic	augustus_masked-Fvb6-3-processed-gene-29.17	44.6688	8.04889	24.3165	62.8762	56.6059	50.5157	10.1668	14.5079	9.02545	61.0479	35.1522	8.48243	12.4241	46.1948	30.4037	15.6206	10.2582	10.9596	80.5154	17.6803	18.0977	11.6133	59.6461	23.5451	17.3447	50.5476	10.0886	29.4205	20.0794	46.4374	21.855	62.0825	9.41546	59.3311	29.3182	63.6097	10.3291	37.1161	6.82779	6.26179	8.74844	7.66204	8.89737	3.44809	4.53978	8.4952	15.6541	12.3827
(PGLR) Probable polygalacturonase	maker-Fvb5-1-augustus-gene-32.64	26.6914	62.018	24.6994	28.9034	25.0639	38.4891	29.0363	31.0443	30.4891	29.3794	0.338265	22.1466	2.86756	27.6582	3.4255	41.2143	1.99201	2.27995	35.9423	1.61997	30.9206	39.6773	1.75228	1.43495	28.3527	0.0865342	1.76317	40.5669	21.2524	2.19206	3.30092	25.0867	0.26898	2.40847	32.362	31.2819	36.6516	1.31952	2.16478	0.160797	1.99137	2.63129	2.72031	0.300205	2.1361	2.58869	0.245674	2.28874
(B2) Development and cell death domain-containing protein	maker-Fvb5-1-augustus-gene-35.60	77.6492	70.2824	36.7444	149.942	94.3617	74.7487	60.4696	57.1785	92.1323	187.164	4.56497	132.448	8.16062	137.762	2.9479	73.1645	0.468204	3.26246	77.58	3.03741	52.1403	77.2487	3.01827	3.58466	53.6578	2.31357	3.00452	76.7093	62.8398	2.24049	4.37947	57.0328	3.46362	3.82677	58.3012	70.8294	47.0727	4.48781	2.39777	0.147396	2.91966	2.49126	3.36636	0.229321	2.30774	3.22791	0.234583	0.567024
Predicted Protein	maker-Fvb7-2-snap-gene-299.59	15.5056	0.266719	8.25706	15.5258	0.183869	3.1102	63.7311	18.859	0	16.2475	0.121594	0.40139	54.571	38.2937	11.0353	4.50712	0.132195	3.87849	0.132513	0.158815	0	0.136702	15.8582	21.4132	11.8824	0	0.585042	1.93066	73.9881	0.133177	0.187352	34.9241	0	0.138522	30.3551	21.8771	0.193039	6.50496	22.5666	16.6466	26.8781	13.4285	24.0552	47.9133	50.415	0.164213	0.3974	30.8186
(PBL19) Probable serine threonine- kinase PBL19	maker-Fvb7-4-augustus-gene-151.41	116.595	86.4565	118.805	175.396	9.34094	6.68181	79.4037	155.665	78.063	73.301	117.091	62.6962	50.2513	48.1233	6.59469	88.8547	57.786	9.08507	280.983	12.343	158.985	171.391	136.594	151.202	9.83376	236.99	52.8997	146.258	152.555	87.9036	90.9882	10.762	9.426	9.97812	13.3552	143.152	65.5008	83.7469	22.1262	93.7193	44.0168	41.9403	63.6609	30.8313	52.8488	34.4902	69.9074	41.7791
(RNS7) Ribonuclease S-7	maker-Fvb5-1-augustus-gene-258.53	0.0616241	8.97054	13.3707	14.6427	11.8143	6.54247	148.509	44.8567	8.28117	40.508	50.0514	2.4179	11.8098	78.5762	1.69004	4.14793	921.075	82.4668	6.918	19.7712	282.222	1.50969	90.3189	209.272	1.74578	173.885	0.587364	280.88	114.843	0.802234	67.7143	59.2439	72.0554	204.713	82.2087	56.8379	76.1655	1.90481	1.09375	110.443	8.76308	9.95082	21.3233	15.2111	1.18939	12.2	4.38874	29.4675
(CENPU) Centromere Protein U	maker-Fvb7-2-augustus-gene-100.46	0.215797	0	0.411183	0.645593	0.756916	0.304845	0.213413	0.781562	0.471605	0.278685	0.437986	0.275394	0.187206	0	0.192492	0.579815	0.408147	0.356389	0.409127	0.326889	0.0659301	0.211031	0.610112	0.43042	0.447394	0.0640255	0.376311	0.270947	0.834923	0.411179	0.867662	0.354111	0.341168	0.0712799	1.06062	0.515608	0.496667	1.1855	12.2529	0.571062	0.285171	77.4904	11.8952	37.3824	64.5511	0.0845003	0.681641	77.8509
(TPS9) Probable alpha,alpha-trehalose-phosphate synthase	maker-Fvb5-1-augustus-gene-36.69	5.99949	4.76825	3.58794	5.26826	4.73954	2.75857	5.47172	5.13592	2.97208	5.22382	0.444868	3.6936	0.403344	6.21607	0.12442	5.14269	0.87937	0.944462	4.76	0.686689	7.5215	7.57034	0.961238	0.945905	6.09685	0.765599	0.94861	5.63335	7.31244	0.81946	0.934707	5.95099	0.523731	1.15182	7.10473	6.30435	7.35152	0.766264	0.931746	0.761296	0.552973	0.903904	1.24891	0.624524	0.591046	1.17428	1.03538	0.57686
High-Expression Genes
PREDICTED: uncharacterized protein LOC101293238	maker-Fvb7-3-augustus-gene-14.48	81.9172	164.4	303.029	145.126	190.948	162.912	66.2883	324.304	107.423	222.399	216.772	105.829	240.744	275.611	268.136	148.49	11.2688	24.8645	82.547	39.3123	62.2758	55.1278	76.7747	39.6279	46.7968	64.5562	26.1345	32.9442	46.9464	44.2095	30.0985	39.7658	62.3594	67.7833	31.9456	49.5516	48.417	61.2049	134.963	24.3326	295.484	54.1163	32.3166	34.6021	38.6256	59.4924	223.994	25.37
(AAT5) Aspartate aminotransferase, chloroplastic	snap_masked-Fvb2-1-processed-gene-261.34	151.066	268.931	173.607	63.2982	60.4929	51.1266	155.621	139.855	275.219	240.993	229.029	54.2046	59.7778	247.922	275.679	173.348	179.698	202.596	192.365	80.2604	249.732	289.015	292.115	76.6004	281.022	85.3409	156.927	149.619	68.2407	216.216	261.806	304.596	178.527	72.7717	215.094	197.116	376.55	180.439	177.128	186.008	183.685	79.043	176.49	256.113	199.668	168.206	84.6171	74.9654
(ALT3) Acyl-acyl carrier thioesterase chloroplastic	maker-Fvb4-3-augustus-gene-81.52	1700.53	58.9176	1423.93	93.8775	107.959	155.998	110.571	155.701	87.0616	1222.13	1712.15	1143.51	1160.7	1776.6	1408.11	161.453	146.245	1670.85	1831.07	157.043	1661.27	94.6536	1983.95	86.3662	1654.12	1453.45	1345.65	178.71	1793.36	1479.03	107.723	1858.89	1955.33	1934.84	1605.87	236.766	233.736	1456.44	1300.26	1396.78	2258.2	1536.62	201.82	96.0617	1426.05	2789.66	180.407	192.874
(RS202) 40S ribosomal S20-2	maker-Fvb7-1-augustus-gene-278.75	211.278	414.877	172.215	386.484	164.883	191.655	399.763	426.727	455.014	414.74	564.108	738.443	192.722	353.537	128.643	287.774	91.7889	250.896	240.019	197.924	154.875	247.864	221.507	213.347	214.945	209.395	275.199	233.209	233.683	260.815	152.031	265.993	150.967	169.259	149.769	137.082	197.526	204.069	194.687	300.53	98.9255	338.542	217.05	77.9016	416.409	104.634	96.5701	174.394
(GDI2) Guanosine nucleotide diphosphate dissociation inhibitor 2	maker-Fvb1-1-snap-gene-274.142	127	104.281	143.488	117.754	90.6776	108.354	121.921	86.1791	124.985	98.6044	124.929	69.6496	75.4754	110.374	108.861	122.559	120.061	152.933	118.975	119.541	125.045	103.099	153.37	108.95	135.629	95.6354	158.828	142.443	158.655	140.528	148.443	134.464	95.4282	119.088	151.099	139.367	150.019	99.2972	124.809	68.5666	65.9668	64.6335	77.9409	123.458	106.001	120.747	75.6273	106.843
(TRPE) Anthranilate synthase alpha subunit chloroplastic	maker-Fvb7-4-snap-gene-48.56	242.143	179.256	123.742	31.266	160.571	181.546	67.3954	225.842	151.305	172.427	53.2961	21.3793	31.1745	290.676	254.454	303.367	208.398	182.705	246.639	160.779	66.016	200.131	225.418	153.705	132.228	178.244	61.2945	80.1111	160.061	171.474	306.784	290.238	111.153	119.279	154.209	76.0398	80.47	72.0319	0.0575656	94.463	50.5799	0.295653	99.7401	85.2109	0.0486884	0.0607397	94.1725	124.158
(OPT3) Oligopeptide transporter 3	maker-Fvb3-1-augustus-gene-317.40	293.01	338.47	374.565	322.219	268.453	384.066	227.28	335.526	206.546	240.759	117.695	134.453	189.079	356.534	597.083	301.381	55.3515	186.992	187.125	296.725	327.625	173.132	217.424	236.003	291.073	281.675	365.601	202.085	354.503	341.29	146.398	155.249	270.738	203.836	154.657	186.108	321.256	195.282	213.365	55.8695	170.579	310.593	47.3907	313.721	364.39	182.082	81.7693	43.12
(ASPG) Isoaspartyl peptidase L-asparaginase	maker-Fvb5-3-augustus-gene-206.48	140.281	142.033	112.71	90.8377	144.044	102.957	122.708	98.087	159.17	174.389	127.22	116.813	153.861	152.892	111.499	92.0281	100.646	115.408	48.267	119.273	105.546	120.761	114.576	121.477	100.802	112.718	123.85	88.2337	102.816	126.024	127.602	91.1707	105.655	108.324	113.459	96.5741	87.9826	105.022	261.744	92.2667	344.67	98.9746	262.011	300.575	115.602	143.677	247.283	77.0261
(ENO) Enolase (2-phosphoglycerate dehydratase)	maker-Fvb6-3-snap-gene-292.52	96.0328	123.604	145.65	112.547	240.003	162.805	86.2291	142.992	131.352	273.661	98.4255	167.33	203.719	203.473	9.04474	240.458	76.2017	9.51358	164.517	99.4485	114.128	121.96	258.788	223.406	269.883	140.566	8.86659	277.194	9.83617	129.035	111.672	285.633	177.499	103.682	78.4635	131.786	118.242	233.12	153.409	227.252	154.823	216.007	198.809	147.249	215.638	151.856	278.371	181.111
(DFRA) Bifunctional dihydroflavonol 4-reductase flavanone 4-reductase	maker-Fvb2-3-augustus-gene-33.39	26.0888	0.228144	20.8089	26.6501	24.1157	47.4645	26.0941	14.1466	0.783942	0.463254	0.693388	24.644	25.3101	1.218	0.426636	19.7047	43.1196	37.7569	24.1808	71.5453	0.292252	39.2109	0.16903	66.015	39.6638	48.6733	34.6964	54.8476	90.8598	0.37972	0.534185	0.882949	31.3805	82.8623	36.2226	28.8552	2.64193	38.64	36.6533	29.4273	33.6566	76.6668	23.42	0.369223	20.7924	46.353	47.7405	74.6335
(VPE) Vacuolar-processing enzyme	augustus_masked-Fvb2-1-processed-gene-212.7	87.9643	98.0568	92.6111	74.62	76.5842	68.6605	64.0897	72.4142	65.2691	58.0974	53.4425	43.5153	79.4918	74.7305	82.5429	66.4097	100.051	90.151	84.4333	74.1962	98.7663	94.2753	87.8291	78.2765	61.2412	85.4052	79.9999	93.0995	68.4562	77.6298	94.1941	51.8727	68.5617	67.4535	62.4229	59.7758	89.0756	75.4402	84.3428	236.353	81.3075	174.248	177.493	103.453	196.222	103.216	164.761	170.111
(USPAL) Universal stress A	maker-Fvb2-2-augustus-gene-46.63	289.055	436.553	297.927	361.308	502.136	451.26	289.883	188.825	671.099	430.532	568.223	1164.78	347.298	300.406	477.241	234.88	283.726	84.2084	250.817	122.155	374.935	113.686	293.441	259.415	108.932	289.549	265.26	361.785	142.125	192.2	213.776	449.339	224.885	466.43	323.906	480.087	269.339	209.164	205.616	387.405	348.075	312.687	317.473	121.613	84.994	89.2145	236.298	100.098
(MPPB) Probable mitochondrial-processing peptidase subunit mitochondrial	maker-Fvb6-4-augustus-gene-333.81	173.005	107.502	107.356	126.657	101	57.331	147.257	208.386	151.448	188.711	134.416	97.5363	148.891	180.012	107.289	194.997	106.111	174.698	218.924	200.719	132.437	207.254	77.4702	120.11	169.6	194.5	97.6214	109.946	154.031	176.26	101.775	184.234	104.271	176.124	176.742	105.311	161.183	71.1472	90.2785	98.7551	82.473	93.2185	91.3363	6.83779	149.463	80.5967	7.34692	10.3897
(IF5A2) Eukaryotic translation initiation factor 5A-2	maker-Fvb1-3-augustus-gene-6.55	208.964	128.205	252.287	343.635	383.78	321.609	270.702	90.3867	87.0725	231.861	246.521	247.137	345.353	191.233	409.543	333.672	61.409	208.197	106.733	250.334	208.818	272.631	66.2801	65.8578	113.749	224.534	191.737	204.384	190.987	65.5352	54.5789	214.425	119.541	104.702	106.959	64.4287	133.294	190.995	343.223	144.063	227.876	242.546	260.26	347.981	154.423	146.359	325.719	123.74
(SKP1A) S-phase kinase-associated protein 1	maker-Fvb1-3-augustus-gene-60.51	79.3486	266.765	130.032	95.5068	61.1075	99.3745	97.9744	150.524	233.931	93.5224	253.06	146.619	56.3152	68.2446	121.971	95.1376	104.967	57.2331	138.546	68.4726	74.3449	110.879	40.3365	52.5927	131.33	52.1922	73.0444	105.311	133.062	61.4863	68.3234	88.0824	132.505	99.4144	127.24	63.7518	112.879	125.988	162.299	40.8698	109.388	84.1453	93.0682	108.756	105.584	94.8428	103.993	91.3148
(APA1) Aspartic ase A1	maker-Fvb6-3-augustus-gene-58.41	176.807	131.326	150.431	77.645	98.6914	139.275	183.436	150.259	123.606	98.2857	121.775	83.4286	110.216	161.165	102.432	169.778	361.827	163.579	149.421	196.635	287.701	181.867	179.522	243.269	206.714	118.556	208.133	189.576	236.008	123.993	196.82	222.586	249.805	250.013	166.433	203.586	235.404	151.494	328.205	146.541	208.642	308.131	170.042	128.428	115.382	127.067	127.869	151.684
(1433B) 114‐3‐3 protein SGF14B	maker-Fvb5-1-snap-gene-269.55	47.9536	59.4925	85.2393	85.7025	83.3921	79.101	97.7331	65.0119	66.2493	78.1854	86.0368	80.9926	97.5282	100.199	85.8732	73.4603	93.4559	91.7461	98.6066	58.1545	118.919	45.9071	97.246	96.1892	43.3652	93.2813	37.2456	112.662	72.5838	35.5642	86.9452	80.7987	87.2937	98.2718	81.3842	71.7063	89.465	41.5637	125.646	108.04	227.482	41.799	126.506	111.847	164.666	125.248	56.0574	116.884
(BLH9) BEL1-like homeodomain 9	maker-Fvb6-4-augustus-gene-95.40	132.198	52.0512	115.805	67.0701	43.5475	140.537	81.2788	77.2288	50.563	85.0384	81.927	26.5241	66.5047	118.482	88.9435	139.561	180.344	132.167	236.139	147.757	156.552	123.765	162.007	224.09	208.379	117.221	194.203	159.826	118.892	123.699	96.0921	100.988	105.23	237.694	89.7983	216.275	138.649	127.424	106.158	108.074	61.9904	49.956	173.524	135.435	49.2227	171.846	57.7156	98.3774
(RLA01) 60S acidic ribosomal P0-1	maker-Fvb7-3-augustus-gene-60.43	60.8515	71.1349	141.255	49.8046	48.566	108.758	66.921	121.043	51.9633	116.82	88.8533	35.8903	72.974	124.107	118.03	113.297	139.669	132.112	105.48	112.787	123.451	125.112	109.824	108.405	106.633	121.867	140.099	120.047	104.307	112.784	86.7449	123.329	113.455	98.8026	111.021	89.9375	95.8262	94.1546	159.472	161.249	173.648	177.773	167.996	162.437	177.563	191.05	175.625	152.337
(ATI2) Autophagy-related 8-interacting protein 2	maker-Fvb2-2-augustus-gene-227.47	72.0194	37.5047	57.8702	52.6226	60.8424	79.9689	84.8219	82.9505	47.3243	59.7528	47.8395	43.6041	52.8252	68.5293	44.7812	68.1819	225.52	136.269	110.805	212.024	154.661	81.9698	200.776	62.65	157.157	54.6885	100.297	82.7266	191.395	131.016	184.244	178.223	175.382	235.768	91.7327	78.9524	129.133	64.2147	117.902	216.032	186.154	242.957	150.157	111.614	198.265	153.392	182.244	161.57
(RL192) 60S ribosomal L19-2	snap_masked-Fvb2-4-processed-gene-191.19	92.445	103.444	100.62	61.6957	79.4909	55.0734	146.054	144.54	74.7428	72.0862	81.2185	167.393	136.548	63.5184	88.4019	51.6895	45.9414	75.8665	74.696	62.4778	63.5845	55.679	110.223	47.092	127.308	61.4882	138.358	118.332	53.6813	119.595	57.5572	94.466	39.6311	97.5318	121.511	68.1358	96.7387	60.3783	117.151	82.149	69.6232	111.336	122.584	65.3447	80.055	139.932	145.381	58.3271
(RL3) 60S ribosomal L3	augustus_masked-Fvb2-4-processed-gene-95.12	211.204	224.623	314.523	156.678	122.799	242.747	225.554	486.765	285.505	138.369	253.131	260.809	394.505	103.412	96.0394	120.964	253.737	363.005	259.56	267.34	242.096	298.948	401.537	249.115	347.706	328.239	478.793	466.429	338.747	470.984	224.497	364.231	348.029	289.06	374.398	238.12	314.569	236.226	93.5541	260.737	247.229	112.976	104.433	82.5508	229.056	252.629	270.223	194.881
(RL23A) 60S ribosomal L23a	maker-Fvb7-1-augustus-gene-247.69	60.386	216.393	228.811	213.594	201.825	203.347	221.656	222.917	203.134	189.128	200.092	179.895	185.422	203.169	202.216	186.948	115.259	83.9044	58.8625	164.996	65.0272	73.1442	65.8342	62.6425	164.511	223.818	90.2054	208.28	60.012	187.496	133.775	91.7364	56.7419	52.2511	61.9092	52.1115	150.946	56.8402	266.816	308.23	277.96	262.332	242.742	204.062	290.424	280.624	288.861	198.482
(SNAA2) Alpha-soluble NSF attachment 2	maker-Fvb7-4-augustus-gene-42.58	120.539	138.639	125.786	125.752	191.904	114.324	105.009	124.672	161.755	136.225	129.192	145.063	113.826	107.826	118.687	123.614	131.609	134.407	163.972	133.126	128.309	157.361	148.333	128.643	115.854	162.363	134.107	123.222	139.819	157.29	138.681	160.269	126.098	131.239	152.998	153.124	114.562	111.133	115.384	130.777	145.252	95.2482	142.652	148.305	113.044	110.275	134.445	143.003
(WUN1) Wound-induced 1	maker-Fvb7-4-snap-gene-42.77	233.435	340.014	202.662	151.388	259.029	95.1281	128.934	131.989	248.7	338	103.642	175.873	336.699	245.124	267.512	161.765	100.706	160.094	164.288	95.7798	100.596	345.601	110.691	138.687	70.0761	155.654	76.1925	82.4199	104.519	163.123	149.196	129.615	136.792	115.613	261.347	119.114	100.742	87.6775	22.0848	184.16	153.144	28.9534	107.467	116.663	21.6284	43.2324	115.259	109.482
(RL91) 60S ribosomal L9-1	maker-Fvb7-4-augustus-gene-5.60	90.5276	152.117	140.52	139.208	159.644	84.3087	115.759	155.108	187.738	162.128	134.677	255.61	92.7405	131.697	148.013	113.832	64.5154	132.812	137.912	81.7299	94.0237	150.526	116.431	99.0781	84.2588	182.168	118.476	78.9706	91.7803	179.669	91.2989	200.814	75.2928	69.4946	112.86	120.152	79.502	77.6318	98.6609	139.19	110.833	91.0019	95.1354	99.5901	91.8667	114.488	130.819	100.015
(PDC2) Pyruvate decarboxylase 2	maker-Fvb6-4-augustus-gene-78.32	1137.55	54.2426	1894.76	552.389	89.414	1531.31	89.052	126.783	57.6372	659.592	1185.17	45.9302	76.1646	1144.46	659.272	1964.84	2522.81	2257.78	2067.86	1712.24	1244.66	957.889	2695.71	2075.49	2232.07	896.233	2003.51	2425.7	1281.74	867.273	1229.87	945.521	1340.56	2902.4	1128.94	2240.62	1221.13	1392.13	529.827	995.313	62.0992	136.033	2011.83	1368.4	16.8687	1666.09	80.9831	1410.43
(RTNLE) Reticulon B5	maker-Fvb7-1-augustus-gene-193.42	70.453	138.375	92.3026	105.096	35.3107	83.2049	133.696	147.511	111.996	68.1479	97.7269	94.9554	38.583	79.5008	116.015	119.858	54.1087	101.323	90.1699	28.7694	99.0831	145.604	93.7979	132.44	20.3521	90.2293	93.8233	27.4682	26.5091	19.5445	23.1988	83.436	145.095	140.634	135.345	137.763	29.9895	76.601	120.98	9.86096	71.799	74.0479	79.1745	71.7852	76.1388	78.4165	94.3911	70.6686
(VAP22) Vesicle-associated 2-2	maker-Fvb6-3-augustus-gene-411.47	186.458	110.701	79.0218	86.9238	159.747	243.071	92.9893	95.1718	151.815	69.0477	157.694	92.3876	47.6241	100.917	68.2314	142.095	151.464	109.982	115.276	143.832	109.599	130.625	226.524	206.434	145.477	102.08	70.0152	213.576	108.897	86.4076	111.235	263.59	157.828	242.091	224.384	216.519	125.175	90.1473	267.823	134.568	188.808	66.2914	256.662	119.352	69.0884	210.949	100.542	300.059
(CSLC4) Cellulose synthase C4	maker-Fvb6-3-snap-gene-23.54	149.245	61.9737	131.657	72.5106	86.4276	89.0373	127.101	97.5537	86.0552	60.0572	45.0803	23.6878	86.6304	104.034	33.913	112.752	48.333	152.496	62.6272	122.406	92.7594	100.37	149.047	139.264	132.761	64.5173	104.296	143.748	185.177	65.757	217.821	129.954	162.408	160.813	165.709	159.066	112.547	123.206	185.264	34.6324	54.2058	195.25	140.962	32.1632	32.3565	143.891	124.787	219.333
(UBC28) Ubiquitin-conjugating enzyme E2 28	maker-Fvb6-4-augustus-gene-67.35	226.514	183.12	331.891	440.583	210.805	181.78	103.822	126.552	179.063	285.071	427.949	266.603	249.185	185.085	377.682	363.41	357.051	316.02	332.47	223.578	203.49	309.57	356.304	477.713	313.468	243.614	251.661	195.924	195.542	241.104	216.131	212.381	242.478	415.012	220.656	442.005	209.824	394.938	142.192	317.965	147.515	121.762	334.247	172.175	141.908	381.649	117.26	234.418
(RLA11) 60S acidic ribosomal P1-1	maker-Fvb7-2-augustus-gene-202.37	81.9493	291.902	115.793	162.893	277.436	172.144	129.724	121.591	342.856	258.902	329.484	493.929	203.011	193.252	130.212	100.227	50.369	86.7467	198.2	148.704	171.902	99.324	0.150186	76.286	76.5044	213.84	118.571	75.9453	82.5392	105.94	65.4994	132.322	73.9045	67.7992	79.1794	84.7844	152.777	81.711	86.5827	103.04	89.2922	78.7306	80.0259	72.1734	0	195.028	219.206	0.811171
(SAP8) Zinc finger A20 and AN1 domain-containing stress-associated 8	maker-Fvb7-3-snap-gene-242.45	123.829	153.99	144.222	212.364	196.664	92.6572	141.807	152.18	112.541	121.426	115.382	177.099	159.208	82.9472	172.85	155.062	151.722	137.687	179.776	126.895	150.224	165.664	144.589	150.669	136.031	170.383	102.837	120.619	112.433	170.443	130.776	163.469	132.438	123.702	121.392	162.605	139.773	142.54	128.108	185.468	223.602	137.48	170.822	106.676	170.639	146.958	107.273	122.361
[truncated: 12 more columns]

## Sheet: Table S3
Expression Values Acriss Various 'Camarosa' Tissues in TPM for Fragaria ×ananassa Fruit Genes with an eQTL (Reanalyzed from Sánchez-Sevilla et al., 2017)
cv. Camarosa Gene Description	Fragaria ×ananassa 'Camarosa' Gene Name	Green Receptacle (Average)	White receptacle (Average)	Turning receptacle (Average)	Red receptacle (Average)	Root (Average)	Leaf (Average)	Green achene (Average)	White achene (Average)	Turning achene (Average)	Red achene (Average)
Published Genes
(PHO11) Phosphate transporter	maker-Fvb4-3-snap-gene-46.51	1.08863	0.802902	0.326751	0.394494	4.54501	1.06291	0.862974	0.375902	0.54919	0.868154
(SCL8) Scarecrow 8	augustus_masked-Fvb7-2-processed-gene-277.8	2.92362	15.927	64.0468	64.8571	2.52977	1.53278	3.76697	1.91729	1.79686	1.57096
(CCR1) Cinnamoyl- reductase 1	maker-Fvb6-1-augustus-gene-164.26	53.6082	624.503	1489.26	1863.5	113.843	41.7202	589.893	69.982	33.8009	45.9212
(PSY) Phytoene chloroplastic	maker-Fvb6-3-augustus-gene-80.43	10.8414	31.8193	76.2289	211.033	1.07773	9.73838	6.55374	2.78827	11.0993	26.2131
(SODM) Superoxide dismutase	snap_masked-Fvb7-4-processed-gene-40.42	178.486	156.743	155.293	166.394	111.38	119.646	156.088	246.615	122.604	140.372
(RJ39) Uncharacterized protein RJ39	maker-Fvb5-1-snap-gene-288.58	2.44236	694.547	1208.93	1011.97	1.0708	2.83088	11.4875	2.06035	6.50109	8.43126
(MYB10) Transcription factor MYB10	maker-Fvb1-3-augustus-gene-144.30	0	0.0547746	2.05188	1.27916	0.0741824	0.0347876	0.256946	0.0514536	0	0.162338
(PTL) Trihelix transcription factor PETAL LOSS	maker-Fvb6-3-augustus-gene-283.34	1.52784	1.20316	1.03868	0.848714	0.132374	0.57106	0.302267	0.0285551	0.0446037	0.134759
(COP1) E3 ubiquitin- ligase,Constitutive photomorphogenesis 1	maker-Fvb5-1-snap-gene-145.25	1.69606	1.47821	1.11264	1.48705	1.70425	1.52702	2.7908	3.68713	2.44786	2.85906
(F3'H) Flavonoid 3 -monooxygenase	augustus_masked-Fvb5-2-processed-gene-78.0	54.9704	10.5914	5.45966	7.8431	50.8871	41.4514	25.9452	8.52958	4.95242	4.05836
(DFRA) Dihydroflavonol 4-reductase	maker-Fvb2-1-augustus-gene-255.45	34.3763	246.953	380.946	197.779	10.0741	11.2681	7.11479	0.252055	1.73414	2.37272
(F16P2) D-fructose-1,6-bisphosphate 1-phosphohydrolase	maker-Fvb2-4-snap-gene-100.35	6.05883	7.93843	9.72105	14.5548	5.15033	26.4952	15.9067	9.54631	5.52298	6.11284
(PDC2) Pyruvate decarboxylase 2	maker-Fvb6-2-augustus-gene-209.38	29.2684	176.489	449.791	748.52	15.5836	9.13852	16.2474	198.036	106.09	119.214
(BCH) Beta-carotene 3- chloroplastic	maker-Fvb7-1-augustus-gene-290.59	1.20929	9.02247	11.1121	17.2407	0.302342	2.8818	0.917288	0.890451	1.13297	1.1155
(GPX1) Phospholipid hydroperoxide glutathione peroxidase chloroplastic	maker-Fvb2-4-snap-gene-265.134	36.0543	42.1386	37.3884	25.3893	39.1823	93.6198	30.8831	11.059	11.0937	13.1624
(LAR) Leucoanthocyanidin reductase	maker-Fvb4-2-augustus-gene-44.51	31.1823	6.56057	11.7941	17.6138	58.7237	79.0701	15.1189	0.306567	0.869926	1.13988
(UFOG1) Anthocyanidin 3-O-glucosyltransferase 1	maker-Fvb7-3-augustus-gene-14.53	0.0272287	0.201388	26.3529	40.7717	0.144121	0.134798	0.110343	0.0105991	0.267129	2.96789
(PIP12) Aquaporin PIP1-2	maker-Fvb7-2-augustus-gene-182.44	23.9696	46.0398	32.613	12.0025	21.1483	14.1423	55.8942	4.4988	2.84726	3.76917
(TIR1) TRANSPORT INHIBITOR RESPONSE 1	maker-Fvb2-2-augustus-gene-51.44	38.069	67.4965	105.334	126.006	38.8139	67.3091	40.4183	14.8488	15.2008	20.9034
(TI10A) Jasmonate ZIM domain-containing 1	maker-Fvb1-3-augustus-gene-43.42	274.054	7.83427	2.2667	1.8268	84.0095	95.3514	99.7295	21.2952	12.0725	9.80656
(QOR1) Quinone oxidoreductase 1	maker-Fvb7-2-augustus-gene-257.57	15.2741	21.3898	28.3623	21.2313	6.8515	4.10373	5.31367	0.994304	0.506867	0.98537
(GSHRC) Glutathione cytosolic	maker-Fvb4-3-augustus-gene-315.32	31.3383	50.9787	47.7581	115.676	34.5021	39.6089	41.5884	13.0594	9.08478	26.2608
(G6PD6) Glucose-6-phosphate 1- cytoplasmic isoform 2	maker-Fvb6-4-augustus-gene-13.60	16.89	16.6143	20.4298	50.5897	59.8893	28.881	27.4619	14.0042	7.49421	15.2926
(ACP1) Acyl carrier chloroplastic	maker-Fvb6-3-augustus-gene-389.35	83.5242	154.19	555.126	1062.94	66.6799	40.4331	86.0435	21.8867	13.4552	34.8847
(LYK3) domain receptor-like kinase 3	snap_masked-Fvb6-4-processed-gene-308.25	5.10105	6.32069	4.24446	4.07239	12.1483	3.64097	3.51443	3.47056	2.70716	2.07624
(GT643) Glycosyltransferase family 64 C3	snap_masked-Fvb2-3-processed-gene-49.22	1.14645	2.41682	1.80007	1.68583	1.57692	0.601612	1.95223	0.092396	0.0363287	0.146689
(MDAR) Monodehydroascorbate reductase	maker-Fvb6-3-augustus-gene-273.47	39.4419	53.4123	45.4218	73.0205	19.524	11.8388	30.0679	5.92668	2.68663	8.77213
redictedp	maker-Fvb6-2-augustus-gene-256.63	24.6113	33.1082	21.6656	16.4642	5.92688	23.7082	10.8119	1.71376	1.81414	2.6849
(PPA3) Purple acid phosphatase 3	maker-Fvb4-1-snap-gene-183.52	8.03815	16.6236	19.3412	27.7166	13.5299	3.89438	16.424	5.94648	4.05399	6.83438
(XERIC) Probable E3 ubiquitin- ligase XERICO	augustus_masked-Fvb6-4-processed-gene-297.11	12.9922	6.32941	6.34959	5.85032	27.3266	15.2353	21.8014	8.72569	8.20769	15.4728
(COBRA) Cell expansion	maker-Fvb5-2-snap-gene-76.47	29.0478	24.102	10.2879	3.26489	18.1089	20.9746	4.3236	0.572545	0.852113	1.31945
(PLDB1) Phospholipase D beta 1	maker-Fvb7-1-augustus-gene-162.30	2.28331	2.33623	1.94808	2.58103	3.75051	3.19817	3.46573	1.42455	0.980663	1.68914
(RD21C) Probable cysteine protease RD21C	maker-Fvb1-2-augustus-gene-106.27	204.774	355.533	338.965	324.066	186.75	138.819	98.4929	30.2445	46.6366	63.4563
(GALUR) D-galacturonate reductase	maker-Fvb4-1-augustus-gene-196.31	22.9006	194.705	798.81	1245.54	1.08831	7.67795	1.817	2.15651	2.92856	17.182
High-Variance Genes
(PTR33) NRT1 PTR FAMILY Nitrate transporter	maker-Fvb6-3-snap-gene-60.55	28.0218	6.74528	4.80927	1.60794	0.166126	4.46574	5.70936	0.319121	0.8361	0.379264
(SUT42) Probable sulfate transporter	maker-Fvb7-1-augustus-gene-247.71	2.41378	7.39733	21.2108	57.8197	3.20228	13.3013	3.64216	0.76673	0.227359	0.550054
(IF5Y) Probable eukaryotic translation initiation factor 5-1	maker-Fvb5-4-snap-gene-242.31	53.2836	74.378	71.3033	98.2244	69.0666	34.7153	59.0746	20.3027	16.348	18.2032
(OFP11) Transcription repressor, Ovate family 11	augustus_masked-fvb1-4-processed-gene-43.17	65.6894	218.188	388.649	385.819	301.838	3.1801	54.5776	42.8028	52.0794	39.0206
(RBL1) RHOMBOID 1	maker-Fvb3-3-augustus-gene-237.40	6.91174	44.771	47.548	36.4052	0.860441	2.87211	10.7023	0.83849	0.75047	0.59391
(PLP7) Patatin 7	maker-Fvb7-1-augustus-gene-239.53	4.00305	34.195	43.9342	42.2482	9.29301	2.22315	7.93584	7.98156	4.89036	5.694
(PME3) Pectinesterase 3	maker-Fvb6-1-augustus-gene-110.48	9.28778	19.535	64.8801	84.1363	2.04407	0.902644	1.25185	0.412744	0.546736	0.941724
(DBR) Flavin-free double bond reductase	maker-Fvb6-3-augustus-gene-57.40	28.7895	20.8146	7.80363	2.16413	0.0146823	5.93129	23.0137	1.72556	0.949559	1.55598
(NFD4) NUCLEAR FUSION DEFECTIVE 4	maker-Fvb5-3-snap-gene-128.31	2.86844	20.1805	30.7392	20.6051	1.0949	1.49638	2.09977	0.174648	0.298728	0.142953
(HMDH1) 3-hydroxy-3-methylglutaryl-coenzyme A reductase 1	maker-Fvb1-3-augustus-gene-47.53	51.147	153.59	268.669	501.197	6.56247	5.22967	1.18909	1.58336	1.45618	4.04683
(ACCA) Acetyl-coenzyme A carboxylase carboxyl transferase subunit chloroplastic	snap_masked-fvb6-1-processed-gene-279.27	6.09399	20.9522	47.0317	111.776	4.46341	4.33739	9.89814	2.55778	1.02542	1.89157
(BAHD1) BAHD acyltransferase At5g47980	maker-Fvb7-2-augustus-gene-207.46	0.370022	179.053	411.915	584.506	0.0215058	0.0183422	0.0354766	0.219443	2.73556	9.19504
(PMEI) Pectin methyl esterase inhibitor	augustus_masked-fvb7-3-processed-gene-41.7	524.926	693.222	419.481	112.667	136.06	359.911	10.3984	1.15775	1.8587	5.9968
(PAL1) Phenylalanine ammonia-lyase 1	maker-Fvb7-1-augustus-gene-214.51	7.8452	24.5887	242.394	257.48	16.4479	10.2451	202.975	6.38591	9.02794	6.85519
(AGP14) Arabinogalactan peptide 14	maker-Fvb3-3-augustus-gene-292.59	59.9919	148.318	184.053	116.309	28.6398	154.61	131.84	4.66017	5.70636	4.71842
(CCB2) COFACTOR ASSEMBLY OF COMPLEX C SUBUNIT B, chloroplastic	maker-Fvb7-2-augustus-gene-122.13	21.5278	23.0258	25.2535	27.014	13.4733	23.0137	17.8045	14.7181	12.974	18.5039
(APA1) Aspartic ase A1	maker-Fvb3-1-augustus-gene-170.16	48.7712	78.7049	85.3639	77.2212	78.3845	24.5095	54.214	119.394	106.319	96.0272
(FUBP2) Far upstream element-binding 2	maker-Fvb2-1-augustus-gene-212.62	1.58588	3.50495	3.35062	4.34945	3.08939	5.16264	3.47045	1.42403	1.5156	1.49764
(AB9C) ABC transporter C family member 9	maker-Fvb7-3-augustus-gene-164.26	26.9076	33.5463	28.0496	57.5928	5.56108	0.662686	0.376395	0.312462	0.190514	0.78176
(ALT3) Acyl-acyl carrier thioesterase chloroplastic	maker-Fvb4-3-augustus-gene-54.48	0.16842	27.3368	425.235	1321.78	1.53158	6.8389	0	0.335416	4.17763	15.7784
(AKR2B) Ankyrin repeat domain-containing 2B	maker-Fvb2-1-augustus-gene-112.30	71.2506	87.7059	94.6856	98.6297	87.2411	63.668	54.8374	36.0851	37.5831	45.2337
(MTDH) Probable mannitol dehydrogenase	maker-Fvb1-4-snap-gene-101.62	4.38623	3.63175	16.5341	111.414	8.08323	7.93823	53.4376	46.475	45.8119	94.0582
PREDICTED: uncharacterized protein LOC101292742	maker-Fvb7-4-augustus-gene-212.27	30.0046	7.93283	6.92751	5.96463	9.28643	33.9752	121.397	2.14382	0.834818	4.29469
(E134) Endo-1,3 1,4-beta-D-glucanase	maker-Fvb2-3-snap-gene-92.34	3.84234	3.24755	13.2721	50.6621	67.1253	22.6404	11.317	3.21756	2.85349	6.13217
(AT13A) Autophagy-related 13a	maker-Fvb7-4-augustus-gene-4.65	2.72309	2.8353	1.64311	2.17071	9.40935	4.01036	4.10248	2.20245	1.45842	2.2185
(FB95) F-box At2g02240	maker-Fvb6-3-augustus-gene-424.52	5.77295	0.653827	0.648111	1.14991	97.5761	1.75206	12.1559	2.48505	1.22954	0.983996
(MAN7) Mannan endo-1,4-beta-mannosidase 7	maker-Fvb2-1-augustus-gene-255.53	12.4368	82.1369	168.919	178.998	0.409619	10.2567	18.4337	12.7465	17.3411	27.3184
(AOP1L) Probable 2-oxoglutarate-dependent dioxygenase	maker-Fvb4-1-augustus-gene-196.35	24.4414	338.197	1951.53	2588.68	4.2676	15.5185	0.313275	6.36428	13.3726	39.8645
(RTNLE) Reticulon B5	maker-Fvb7-2-augustus-gene-188.41	71.05	70.5358	78.796	89.0234	47.2836	33.3588	58.708	45.6572	52.6335	82.1162
(FABG) 3-oxoacyl-[acyl-carrier-protein] reductase	maker-Fvb6-3-augustus-gene-9.47	14.0644	373.97	861.928	1188.49	3.42558	8.96416	5.38478	1.42971	6.64842	23.4379
(ANX4) Annexin RJ4	maker-Fvb7-2-augustus-gene-23.39	1.5847	0.993243	0.416566	0.941923	0.121831	0.367698	96.2942	3.48533	0.111881	0.138158
(KNAT6) Homeobox knotted-1-like 6	maker-Fvb5-1-augustus-gene-22.55	0.658558	5.42586	13.6969	24.8997	0.10615	0.0904342	0.0852732	0.00415594	0.0598092	0.198727
(RD19A) Cysteine protease RD19A	maker-Fvb2-4-augustus-gene-72.30	290.969	522.183	852.313	985.183	288.748	106.4	248.791	75.0296	59.0399	60.2664
(U71K2) UDP-glycosyltransferase 71K2 (chalcone 2 -O-glucosyltransferase)	maker-Fvb6-3-augustus-gene-77.44	25.3642	64.1195	73.9688	59.8987	22.3081	10.9743	5.26752	0.868654	1.11419	3.11497
(SCL8) scarecrow-like 8	augustus_masked-Fvb7-1-processed-gene-306.0	6.53552	8.44945	40.9276	57.8597	18.1706	3.00069	14.6249	13.0484	5.33389	6.18297
(BCAT5) Branched-chain-amino-acid aminotransferase chloroplastic	maker-Fvb2-3-augustus-gene-67.43	6.88753	64.2376	71.4533	76.1889	5.6066	1.89168	4.52332	1.84333	1.37852	1.66435
(RBG7) Glycine-rich RNA-binding 7	maker-Fvb2-4-augustus-gene-61.32	180.291	141.926	128.638	259.4	273.992	626.057	212.536	158.776	62.3316	158.553
(TPR4) Topless-related 4	maker-Fvb1-2-augustus-gene-41.71	4.47536	24.8317	29.1399	74.887	7.64857	7.72937	11.773	2.82944	4.66799	8.90444
(PGLR3) Probable polygalacturonase At3g15720	maker-Fvb1-1-augustus-gene-259.58	0.0175661	12.2393	32.9714	43.6404	0	0	0.0420876	0	0.0476394	0.370484
(4CL) 4-coumarate ligase (isoform 8)	maker-Fvb6-4-augustus-gene-116.22	8.87221	192.683	1375.2	2617.39	7.82299	8.59833	0.775966	0.264535	3.5073	17.3775
(PTR46) NRT1 PTR FAMILY	maker-Fvb7-1-snap-gene-24.22	3.48079	0.284506	0.257971	2.18142	0.371604	1.56993	12.331	0.40392	0.465557	0.464586
(S3H) Salicylic acid 3-hydroxylase	maker-Fvb5-4-augustus-gene-98.38	0.0364687	0	0	0	2.27258	0	0.116462	0.053373	0.0147532	0.0956522
(ERG3) Elicitor-responsive 3	maker-Fvb7-1-snap-gene-167.49	54.8953	76.2189	92.2402	182.716	4.45865	58.4115	36.3007	11.7834	7.64864	10.2054
(ENO) Enolase	maker-Fvb6-3-augustus-gene-285.35	69.7902	66.5394	78.9017	123.119	79.6215	51.8715	106.115	86.0536	19.0746	22.6793
(DRL28) Probable disease resistance At4g27220	maker-Fvb5-2-snap-gene-4.75	133.688	186.987	140.861	47.0175	48.4491	34.8412	75.0918	7.59674	3.68065	3.9569
(MDAR) Monodehydroascorbate reductase	maker-Fvb6-3-augustus-gene-282.27	21.9672	33.1149	36.0812	50.2432	18.7639	22.2794	21.0602	6.85634	2.415	6.04813
(ACP1) Acyl carrier chloroplastic	maker-Fvb6-3-augustus-gene-411.42	78.1859	152.949	582.296	973.456	47.0907	35.6966	76.0309	24.347	12.6261	28.7445
Predicted protein, 21kDa	augustus_masked-Fvb4-1-processed-gene-187.13	3.84657	0.949153	26.833	89.453	14.8531	44.8055	23.3827	4.16159	0.255559	1.66655
(RTNLE) Reticulon B5	maker-Fvb7-1-augustus-gene-181.38	70.6745	76.37	88.6551	92.3129	57.3667	46.8969	56.6565	39.3668	61.3921	86.369
(BAHD1) BAHD acyltransferase (Vinorine Synthase)	augustus_masked-fvb5-2-processed-gene-37.16	0.0453704	46.8912	270.137	544.103	0.840857	2.08395	0	0	0.384129	1.29962
(XMT1) Xanthosine methyltransferase	maker-Fvb3-3-snap-gene-58.53	2.48535	0.0382323	0	0	0.0802571	0.845837	28.4076	0.121948	0.12502	0.0597501
(BAG6) BAG family molecular chaperone regulator 6	maker-Fvb7-1-augustus-gene-182.42	81.5517	27.4925	62.8157	194.223	4.69062	6.38013	58.1843	45.1827	92.3939	140.692
(TBA) Tubulin alpha chain	maker-Fvb5-3-augustus-gene-53.18	300.619	495.877	532.882	619.09	724.288	280.752	185.932	20.6732	9.36363	21.0741
(TPIS) Triosephosphate cytosolic	maker-Fvb7-2-augustus-gene-228.60	170.919	135.096	94.1437	88.8074	72.6624	99.4023	139.853	42.688	5.95925	7.69972
(COQ3) 3-demethylubiquinol 3-O-methyltransferase	maker-Fvb6-1-augustus-gene-93.38	45.7679	47.3097	49.9448	73.9974	42.7514	22.2509	43.3764	35.0745	34.8998	40.4464
(MAOX) NADP-dependent malic enzyme	maker-Fvb1-3-augustus-gene-28.42	63.791	371.447	419.904	389.682	63.2396	5.11613	2.75123	8.85898	10.5548	16.9288
(P2C37) phosphatase 2C 37 (ABA-HYPERSENSITIVE GERMINATION 3)	maker-Fvb7-4-augustus-gene-54.63	37.1517	24.0096	24.9841	39.2673	10.4177	22.8855	24.3527	47.184	41.1519	30.9396
(RD19A) Cysteine protease RD19A	maker-Fvb2-2-augustus-gene-162.29	339.98	582.745	897.031	1019.52	362.994	89.022	270.124	87.5235	69.0223	67.3811
PREDICTED: uncharacterized protein LOC101310911	maker-Fvb6-1-augustus-gene-265.41	10.8519	13.1774	33.4699	77.3823	49.5875	1.71214	9.8869	3.51156	7.34668	3.20678
(GBA2) Non-lysosomal glucosylceramidase	maker-Fvb5-2-augustus-gene-245.39	53.1007	33.8754	10.1241	15.6438	38.6397	8.04505	14.9561	1.69202	1.7952	2.04281
(ANS) Anthocyanidin synthase	maker-Fvb5-2-augustus-gene-6.69	202.66	5.00623	35.5933	62.1076	6.64496	32.1239	6.80191	0	0.219444	1.33122
(CKX5) Cytokinin dehydrogenase 5	maker-Fvb2-3-augustus-gene-35.50	0.0991868	0.187928	0.175222	0.701499	4.98164	2.2639	1.50602	0.620768	0.324794	0.353197
(VCL43) Vicilin-like seed storage At4g36700	maker-Fvb1-2-augustus-gene-89.36	0.243625	0.742558	0.521376	0.782559	0	0.114267	54.5085	126.859	109.461	55.9166
(COR2) Non-functional NADPH-dependent codeinone reductase 2	maker-Fvb4-1-augustus-gene-141.33	120.014	2370.58	11378.9	16760.1	26.6927	44.874	38.9146	50.7748	72.6451	251.426
(HSP83) Heat shock 83	maker-Fvb7-2-snap-gene-315.78	10.239	14.1024	6.71333	8.87791	2.7555	0.584622	8.44241	9.98933	2.52585	5.64729
(IAA17) Auxin-responsive IAA17	maker-Fvb6-1-augustus-gene-147.29	27.4089	7.57969	12.3167	18.3724	2.76442	6.84635	18.7133	10.2433	4.31372	6.24342
(SCPDL) Saccharopine dehydrogenase-like oxidoreductase At5g39410	maker-Fvb6-2-augustus-gene-308.56	40.1353	337.524	971.522	1094.63	17.5986	12.164	11.9904	11.717	35.6437	48.7076
(AB9C) ABC transporter C family member 9	maker-Fvb7-4-snap-gene-154.36	8.89835	7.96054	7.56547	14.115	0.793737	0.403086	0.691914	0.169468	0.128985	0.124954
(SWET1) Bidirectional sugar transporter SWEET1	maker-Fvb2-4-augustus-gene-112.21	11.6769	4.44222	2.9528	3.9978	0.602907	56.3781	29.2641	22.311	19.9132	32.4684
(CAR5) C2-DOMAIN ABA-RELATED 5	maker-Fvb1-3-augustus-gene-241.10	31.4001	10.0286	5.91501	3.2482	4.6988	7.08082	13.7979	3.83607	1.12159	1.15876
PREDICTED: uncharacterized protein LOC101306022	maker-Fvb3-4-augustus-gene-159.41	16.216	17.3471	26.6772	34.9337	54.7471	40.9618	19.2887	9.89899	10.3198	12.2618
(BGL24) Beta-glucosidase 24	maker-Fvb3-3-snap-gene-281.43	0.280277	0.0856323	0.41746	4.2358	3.50138	0.153371	1.90965	0.607125	0.153639	0.234934
(C3H29) Zinc finger CCCH domain-containing 29	augustus_masked-Fvb7-4-processed-gene-46.0	104.094	89.4596	72.6017	66.4145	237.818	14.2808	66.4185	63.1321	32.3256	27.0671
(PME) Pectinesterase pectinesterase inhibitor PPE8B	maker-Fvb1-1-augustus-gene-230.34	12.8869	5.3901	8.42731	3.32544	0.26803	3.39346	108.124	12.66	3.35329	4.03464
(SUD1) E3 ubiquitin transferase (SUPPRESSOR OF DRY2 DEFFECTS 1)	maker-Fvb4-4-augustus-gene-27.52	1.94119	0.795345	1.23861	1.26552	3.86381	0.988609	4.80498	0.788443	0.469822	0.603182
(FES1) Hsp70 nucleotide exchange factor fes1	maker-Fvb6-1-augustus-gene-288.37	0.866665	1.34375	1.34634	1.7067	0.48215	0.240277	0.728671	1.09022	1.2651	2.35429
(XYL1) Alpha-xylosidase 1	maker-Fvb4-1-augustus-gene-152.23	9.75927	23.155	15.0414	2.71629	1.88446	74.0977	13.2878	0.250477	0.142246	0.27577
(DTX55) DETOXIFICATION 55	maker-Fvb4-4-augustus-gene-103.38	0.118594	20.0507	105.126	203.401	0.104504	0.405148	1.52623	0	0.0726579	0.816468
(CSLG3) Cellulose synthase G3	maker-Fvb5-2-augustus-gene-66.42	19.8144	45.2503	43.668	72.8822	1.95752	23.2813	3.19414	0.166206	0.536874	2.6552
(KIN2) stress-induced KIN2-like	snap_masked-fvb6-2-processed-gene-317.39	108.796	693.89	1535.86	1766.66	5.60805	821.396	220.6	395.118	283.48	327.59
(RAP23) Ethylene-responsive transcription factor RAP2-3	augustus_masked-Fvb4-3-processed-gene-198.0	10.7511	35.9937	76.5249	130.673	84.2533	10.1001	110.82	38.0834	27.3738	45.005
(GPAT3) Probable glycerol-3-phosphate acyltransferase 3	maker-Fvb5-4-snap-gene-239.37	0.586327	2.88081	39.3769	57.8356	0.126936	3.13614	1.63151	0.30661	0.598622	1.51073
(GST23) Glutathione transferase GST 23	maker-Fvb2-2-augustus-gene-79.49	1.11017	1.75364	1.2088	0.55446	76.5817	4.10323	30.8578	8.59989	6.30753	9.91739
(RAP23) Ethylene-responsive transcription factor RAP2-3	maker-Fvb4-3-augustus-gene-133.54	23.2	39.126	46.5309	66.4347	77.0458	4.26379	84.1123	30.2809	19.3395	31.4016
(GST23) Glutathione transferase GST 23	maker-Fvb2-2-augustus-gene-79.50	0.392757	0.249707	0.35325	0.516625	96.7238	4.91367	5.73216	3.44723	3.77089	9.60976
(ADH1) Alcohol dehydrogenase 1	augustus_masked-Fvb7-2-processed-gene-153.12	42.9652	69.1822	70.3947	129.532	52.3308	6.74719	80.3944	758.808	545.579	395.742
Predicted Protein	maker-Fvb3-4-snap-gene-181.60	18.4738	30.9845	63.2481	95.7479	1.26418	3.95099	6.85849	0.459192	0.646069	1.85252
(HIP7) Heavy metal-associated isoprenylated plant 7	maker-Fvb5-3-augustus-gene-232.53	162.741	271.457	289.048	352.18	3.32212	46.4717	30.5168	60.665	49.8427	51.9625
PREDICTED: uncharacterized protein LOC105353185	maker-Fvb1-3-augustus-gene-9.43	8.11585	6.38681	58.512	248.069	8.67493	1.28762	8.70312	118.415	159.97	211.122
(LEA14) Desiccation protectant Lea14	augustus_masked-Fvb7-2-processed-gene-187.5	74.5141	5.66994	11.204	35.9146	13.7552	2.43243	33.2035	13.3227	18.1453	38.0791
(ACOX1) Peroxisomal acyl-coenzyme A oxidase 1	maker-Fvb5-4-augustus-gene-90.37	42.0259	168.384	289.136	182.285	72.4188	27.3952	46.2041	18.7349	16.4053	22.4632
(GUN6) Endoglucanase 6	maker-Fvb5-2-augustus-gene-22.44	391.36	1401.04	2681.77	1363.67	17.8929	70.905	14.7912	1.71279	1.98902	3.38077
(WTR38) WAT1-related At5g07050	augustus_masked-Fvb7-3-processed-gene-202.7	8.55245	8.41391	1.95563	0.430878	35.0433	8.59256	1.07792	0.0616513	2.4452	1.24696
(Y4121) Iron-sulfur cluster assembly factor	maker-Fvb5-2-augustus-gene-3.45	3.37714	11.7449	15.0974	20.3416	4.06557	2.22282	11.3674	9.60738	8.75822	7.65932
(YLS3) Xylogen 9 (YELLOW-LEAF-SPECIFIC GENE 3)	maker-Fvb3-2-augustus-gene-306.28	2.17977	0.243212	0.103035	0.0810602	3.29301	14.8547	7.82255	1.81185	0.160905	0.397073
(SCL8) scarecrow-like 8	augustus_masked-Fvb7-2-processed-gene-314.3	5.34078	13.5786	63.7858	78.5926	4.21624	1.76698	3.11177	2.10574	1.85859	1.64482
(TYW23) tRNA wybutosine-synthesizing 2 3 4 N(4))-methyltransferase	augustus_masked-Fvb3-1-processed-gene-309.14	833.488	103.906	5.15182	2.65625	517.841	623.483	50.6669	43.5776	20.8355	16.8186
(YZ37) Uncharacterized sugar kinase slr0537	maker-Fvb2-1-augustus-gene-255.55	8.97705	5.84586	7.42662	14.2364	6.56046	20.3279	24.668	3.61401	4.9128	6.55287
(HPXO) FAD-dependent urate hydroxylase	maker-Fvb7-3-augustus-gene-205.20	0.0092705	1.6837	2.75176	12.3397	0.0718647	0.614644	0.273953	0.213547	0.261174	0.188145
(SUT31) Sulfate transporter	maker-Fvb2-2-augustus-gene-61.59	14.104	6.3772	6.13945	3.33338	5.76172	11.8936	14.0719	1.17928	1.34125	2.62189
(AVP) Pyrophosphate-energized vacuolar membrane proton pump	maker-Fvb1-1-augustus-gene-264.41	71.1669	111.928	73.5489	77.1335	23.6713	5.3875	67.107	4.96767	20.6454	41.1322
(TIP11) Aquaporin TIP1-1	maker-Fvb6-3-augustus-gene-311.34	135.3	257.242	247.641	149.789	2.99314	96.0741	9.93607	0.392149	0.409796	1.11294
(XYL2) Beta-xylosidase alpha-L-arabinofuranosidase 2	maker-Fvb5-2-augustus-gene-198.29	0.113073	2.11671	21.6776	19.2862	0.0468951	0.224122	9.78215	0.0542544	0.1452	0.469696
(COMT1) Caffeic acid 3-O-methyltransferase	maker-Fvb7-4-augustus-gene-6.44	18.2769	119.974	918.957	1094.13	14.7804	7.24338	175.674	3.32783	4.71235	11.2069
(PPT1) Phosphoenolpyruvate phosphate translocator chloroplastic	maker-Fvb5-2-augustus-gene-33.51	1.49122	2.28629	2.23339	2.75691	1.89035	3.66113	6.35491	0.413815	0.0692839	0.356164
(PDR2) Pleiotropic drug resistance 2	maker-Fvb3-2-augustus-gene-202.29	12.0209	4.56861	14.6958	44.9854	63.5434	2.87966	10.1666	0.355174	0.27403	0.929279
(ANS) Anthocyanidin synthase	maker-Fvb5-1-augustus-gene-7.57	269.369	14.8454	285.447	859.06	10.9195	36.3728	37.8933	0.0719716	1.88276	16.5312
(ELOF1) Transcription elongation factor 1 homolog	snap_masked-Fvb3-2-processed-gene-112.25	96.9172	62.7291	59.3209	57.8856	33.772	50.878	64.1398	58.3401	49.7904	66.0955
(RSGI6) Anti-sigma-I factor 6	maker-Fvb2-4-snap-gene-18.30	0.179586	2.04289	5.64094	100.875	0.0683274	0.879936	2.69097	0.284066	0.169796	0.335867
(PMLN) Peamaclein	maker-Fvb2-3-augustus-gene-63.51	439.87	255.331	202.004	283.409	1.28958	27.8485	28.3158	4.54219	1.6351	11.239
(C79D4) Isoleucine N-monooxygenase 2	maker-Fvb3-4-augustus-gene-244.42	0.270194	0.423736	1.19229	2.75602	0.0171071	21.1216	1.58615	0.0551675	0.0654537	0.158348
(STC) Sugar carrier protein C	maker-Fvb3-2-augustus-gene-15.35	37.5586	34.2962	19.7768	26.8476	108.43	23.3175	124.862	13.018	11.7106	13.8414
(HSP7C) Heat shock cognate 70 kDa	maker-Fvb7-2-augustus-gene-226.65	44.6291	45.1697	34.3379	35.526	18.4505	6.92888	45.4152	4.81188	2.04383	5.71177
(HS22M) Heat shock protein, 22 kDa mitochondrial	maker-Fvb5-2-snap-gene-108.65	5.28761	7.76585	6.92067	9.30716	3.686	6.04296	9.16676	10.4128	4.47241	6.3875
(LTI65) Low-temperature-induced 65 kDa	maker-Fvb7-4-augustus-gene-23.60	39.7621	74.7384	245.892	471.468	1.08241	2.20544	21.294	176.818	300.055	161.824
(TAT2) Tyrosine aminotransferase 2	maker-Fvb3-2-augustus-gene-110.49	1.09805	15.2342	25.5556	27.6285	20.1233	3.63177	5.43891	14.7016	13.4121	14.8145
(PME) Pectinesterase pectinesterase inhibitor PPE8B	maker-Fvb1-4-augustus-gene-43.68	78.1495	40.8343	36.9057	8.62041	3.18922	4.07244	101.982	13.3912	13.4614	11.7045
(Y5241) Probable receptor kinase At5g24010	augustus_masked-Fvb7-1-processed-gene-178.10	0.372679	34.2472	118.021	93.8471	0.250368	0.479536	0.121738	0.0117473	0.31459	1.08721
(DOF12) Dof zinc finger	snap_masked-Fvb2-2-processed-gene-120.17	0	3.99559	23.0154	15.1048	0.626643	0.425759	0.0953299	0	0	0.0473803
(FTIP1) FT-interacting 1	maker-Fvb5-4-augustus-gene-12.41	18.5012	29.9869	35.3451	50.0896	19.7466	14.9323	33.7087	49.8592	34.2325	45.7518
(BAM1) Beta-amylase chloroplastic	snap_masked-Fvb4-1-processed-gene-35.10	26.1394	100.034	116.403	100.534	38.8103	8.21473	41.8622	14.5394	16.3351	21.0484
(S3H) Salicylic acid 3-hydroxylase	maker-Fvb2-1-snap-gene-35.37	0.698964	1.02132	2.33089	28.428	11.2253	0.757851	4.26392	9.13848	6.56747	16.115
(PUP3) Purine permease 3	maker-Fvb5-1-augustus-gene-271.45	5.07829	6.42624	17.9419	3.55869	4.85006	1.31637	0.778315	0.0514362	0.224505	0.190854
(ARG2) Indole-3-acetic acid-induced ARG2	maker-Fvb2-4-augustus-gene-189.56	278.164	11.4883	6.78354	21.8763	85.5592	20.4627	178.636	131.097	24.667	20.1265
(Nod19) stress up-regulated Nodulin 19	maker-Fvb5-3-snap-gene-226.69	0.431054	1.01471	0.771165	1.83149	42.7394	0.990659	9.48768	11.5003	11.8441	19.5714
(HSP12) kDa class I heat shock	augustus_masked-fvb7-2-processed-gene-233.11	15.33	14.2135	9.83758	13.5598	0.775777	7.27226	23.6217	492.146	531.927	855.299
(CXE7) Probable carboxylesterase 7	augustus_masked-Fvb2-4-processed-gene-40.0	27.8122	49.7634	73.4711	79.0465	16.8873	11.2723	38.7953	9.02069	10.8326	11.3788
(MIND1) septum site-determining minD, chloroplastic	augustus_masked-fvb7-3-processed-gene-29.16	10.9555	43.4936	200.836	246.829	22.2234	7.89372	25.5781	5.07859	6.40713	6.94178
(DGAT) Diacylglycerol O-acyltransferase	maker-Fvb6-4-augustus-gene-7.31	0.0270092	1.35644	65.17	912.568	0.526824	2.20787	0.109371	0	0.627693	8.36513
(B120) G-type lectin S-receptor-like serine threonine- kinase B120	maker-Fvb6-4-snap-gene-318.66	0.32631	2.34651	3.422	7.88905	9.33332	2.21464	1.85037	1.51729	2.46736	2.40534
(ALAT2) Alanine-2-oxoglutarate aminotransferase 3	maker-Fvb6-1-augustus-gene-110.49	9.0662	12.8552	16.5432	26.0474	11.2688	2.82382	18.3867	42.7486	61.035	40.6989
(PME3) Pectinesterase 3	maker-Fvb6-1-augustus-gene-111.37	3.09173	14.5652	64.309	73.1537	0.729352	0.656621	0.174926	0.105025	0.230468	0.264562
(TPS9) Terpene Synthase 9	maker-Fvb6-4-augustus-gene-315.48	8.90175	13.1558	61.2335	296.515	0.307229	2.95081	6.34614	0.120381	0.70686	2.59615
(ACCO) 1-aminocyclopropane-1-carboxylate oxidase	maker-Fvb6-4-augustus-gene-306.55	99.5735	82.7756	42.3552	60.3818	65.5275	135.861	37.7096	2.50895	2.71682	4.44881
(NU159) Nucleoporin NUP159	maker-Fvb6-3-snap-gene-32.86	182.846	192.034	158.82	107.516	164.074	36.4436	70.0474	28.853	35.0352	36.6823
(NAC98) CUP-SHAPED COTYLEDON 2	maker-Fvb3-2-augustus-gene-110.58	0.032261	10.0777	11.8679	41.4668	0.12866	0.0133586	0.0613907	0.00884014	0.200775	0.513225
(GLYK) D-glycerate 3-kinase, chloroplastic	maker-Fvb6-4-snap-gene-233.34	2.01721	6.04384	16.5473	58.9927	7.85927	19.9297	21.7889	13.8981	8.31252	13.8919
(FABG) 3-oxoacyl-[acyl-carrier-protein] reductase	maker-Fvb5-1-snap-gene-246.45	29.0445	63.8814	156.735	137.511	32.4862	16.3838	35.7473	23.9802	11.9493	9.43349
(CTNS) Cystinosin homolog	maker-Fvb6-3-augustus-gene-13.42	0.898174	8.45014	74.6324	165.444	0.130721	0.574474	130.096	7.0113	1.60033	1.47068
(CLPB3) Casein lytic proteinase B3	maker-Fvb6-4-augustus-gene-334.48	3.76	5.50496	2.32691	3.58336	3.20891	1.76478	2.58052	4.01676	3.19018	2.99771
(TBA) Tubulin alpha chain	maker-Fvb5-1-augustus-gene-255.31	293.003	335.943	272.708	247.696	580.429	307.341	139.033	15.5152	8.51603	17.1268
(DES1L) Sphingolipid delta(4)-desaturase DES1-like	maker-Fvb3-2-augustus-gene-10.41	9.19425	41.6951	119.257	123.467	14.0464	5.31257	5.52403	9.76285	18.4506	20.3086
(HTH) HOTHEAD (ADHESION OF CALYX EDGES)	maker-Fvb6-1-augustus-gene-128.28	6.74175	24.5175	35.3923	27.0237	0.0535908	12.0782	74.0295	8.37431	4.48924	6.14291
(CUCM1) Cucumisin allergen (subtilisin‐like endopeptidase)	maker-Fvb7-2-augustus-gene-139.49	65.0396	376.804	222.514	34.2849	3.57381	27.3988	6.00901	0.300484	0.455552	0.71727
(AFS1) (E,E)-alpha-farnesene synthase	maker-Fvb3-2-augustus-gene-19.46	12.1515	0.384292	0.153597	0.38493	0	1.15611	5.59822	0	0	0.211788
(KNAT6) Homeobox knotted-1-like 6	maker-Fvb5-1-augustus-gene-38.67	0.521551	4.98671	15.1633	27.1953	0.106139	0.0750187	0.0493642	0.0420358	0.0703057	0.309457
(CGT) Cinnamate beta-D-glucosyltransferase	augustus_masked-Fvb2-4-processed-gene-28.8	8.0824	10.9644	100.569	389.588	31.6736	156.701	18.2857	0.923563	1.79668	3.50359
(C7A22) Cytochrome P450 CYP749A22	maker-Fvb3-4-augustus-gene-220.50	0.282905	0.0713729	0.0972391	0.974142	118.269	1.22263	3.7164	1.35246	2.70711	2.08467
(Y5390) Uncharacterized protein At5g03900, chloroplastic	augustus_masked-Fvb6-3-processed-gene-29.17	5.76946	15.7202	12.9301	17.0022	2.96757	0.328208	12.1186	1.1448	0.491095	0.923207
(PGLR) Probable polygalacturonase	maker-Fvb5-1-augustus-gene-32.64	44.5902	25.0629	29.7098	44.1166	24.4213	7.1957	12.4371	2.61975	1.44902	3.7665
(B2) Development and cell death domain-containing protein	maker-Fvb5-1-augustus-gene-35.60	97.3731	67.6562	97.0893	89.793	90.3993	4.86305	146.688	52.765	34.9622	36.5866
Predicted Protein	maker-Fvb7-2-snap-gene-299.59	74.0779	71.7721	90.6528	10.994	13.3428	73.4991	43.4081	4.56912	2.71268	3.63672
(PBL19) Probable serine threonine- kinase PBL19	maker-Fvb7-4-augustus-gene-151.41	4.83615	7.60383	9.02047	11.0503	6.84517	1.81302	17.0263	3.79829	3.28913	3.4638
(RNS7) Ribonuclease S-7	maker-Fvb5-1-augustus-gene-258.53	0.576812	5.62622	50.6067	14.1076	0.0863499	0.0967834	128.258	0.805169	2.03817	1.82334
(CENPU) Centromere Protein U	maker-Fvb7-2-augustus-gene-100.46	0.93272	2.39604	1.86524	4.20599	0.737277	1.52956	3.71545	5.41484	4.04703	6.70787
(TPS9) Probable alpha,alpha-trehalose-phosphate synthase	maker-Fvb5-1-augustus-gene-36.69	9.27372	9.58439	8.23334	6.36806	16.6983	2.79384	16.3811	14.0194	14.939	11.1973
High-Expression Genes
PREDICTED: uncharacterized protein LOC101293238	maker-Fvb7-3-augustus-gene-14.48	887.254	961.539	629.305	832.439	413.475	67.8497	548.236	277.864	185.442	279.22
(AAT5) Aspartate aminotransferase, chloroplastic	snap_masked-Fvb2-1-processed-gene-261.34	33.378	74.4318	124.359	186.928	25.6139	44.7797	37.3965	141.21	72.5774	47.4687
(ALT3) Acyl-acyl carrier thioesterase chloroplastic	maker-Fvb4-3-augustus-gene-81.52	0.134359	48.0348	628.794	1604.17	0.0615854	0.487371	0	0.478718	4.34507	21.4958
(RS202) 40S ribosomal S20-2	maker-Fvb7-1-augustus-gene-278.75	326.573	359.741	384.143	410.86	291.353	234.434	382.35	139.586	39.3534	62.3386
(GDI2) Guanosine nucleotide diphosphate dissociation inhibitor 2	maker-Fvb1-1-snap-gene-274.142	113.385	134.196	119.483	106.886	87.1406	63.9113	101.179	43.3946	32.3111	36.6984
(TRPE) Anthranilate synthase alpha subunit chloroplastic	maker-Fvb7-4-snap-gene-48.56	5.50078	17.4516	41.9357	79.4258	0.201975	0.793582	1.06031	0.0521517	0.0153571	0.246277
(OPT3) Oligopeptide transporter 3	maker-Fvb3-1-augustus-gene-317.40	76.9258	105.881	141.164	215.629	28.2532	48.5338	133.079	24.5859	10.988	10.5552
(ASPG) Isoaspartyl peptidase L-asparaginase	maker-Fvb5-3-augustus-gene-206.48	412.128	333.926	159.109	270.322	250.725	76.1015	80.37	9.70933	7.03454	13.9586
(ENO) Enolase (2-phosphoglycerate dehydratase)	maker-Fvb6-3-snap-gene-292.52	51.3264	43.4242	57.077	88.0792	52.782	16.6827	66.0954	85.826	24.5117	25.8224
(DFRA) Bifunctional dihydroflavonol 4-reductase flavanone 4-reductase	maker-Fvb2-3-augustus-gene-33.39	12.6066	15.062	28.2841	26.808	7.22239	0.565301	9.32765	0.202998	0.212555	0.598924
(VPE) Vacuolar-processing enzyme	augustus_masked-Fvb2-1-processed-gene-212.7	79.4442	172.607	205.079	201.769	228.053	61.2875	50.738	19.0485	17.1569	17.8923
(USPAL) Universal stress A	maker-Fvb2-2-augustus-gene-46.63	71.9233	87.5283	253.665	299.536	34.0149	19.7316	96.9825	124.097	124.419	174.31
(MPPB) Probable mitochondrial-processing peptidase subunit mitochondrial	maker-Fvb6-4-augustus-gene-333.81	61.9482	96.3472	112.482	118.075	47.344	23.7662	61.4916	18.3074	11.8134	17.0769
(IF5A2) Eukaryotic translation initiation factor 5A-2	maker-Fvb1-3-augustus-gene-6.55	432.727	469.567	427.344	417.068	687.219	234.505	391.679	200.784	116.862	113.368
(SKP1A) S-phase kinase-associated protein 1	maker-Fvb1-3-augustus-gene-60.51	178.728	167.089	171.645	186.219	164.784	54.7977	148.243	62.7715	45.0764	53.8796
(APA1) Aspartic ase A1	maker-Fvb6-3-augustus-gene-58.41	128.853	178.884	218.025	176.964	267.309	75.2822	86.2415	63.748	73.5876	68.7592
(1433B) 114‐3‐3 protein SGF14B	maker-Fvb5-1-snap-gene-269.55	132.883	208.63	207.449	107.367	117.909	67.6974	92.9894	52.2202	32.8082	36.3101
(BLH9) BEL1-like homeodomain 9	maker-Fvb6-4-augustus-gene-95.40	34.9423	153.996	146.29	109.078	0.44609	2.94333	6.36655	2.97983	2.75122	4.28231
(RLA01) 60S acidic ribosomal P0-1	maker-Fvb7-3-augustus-gene-60.43	149.284	227.62	211.16	203.993	170.762	174.193	210.213	71.7219	43.4726	65.3958
(ATI2) Autophagy-related 8-interacting protein 2	maker-Fvb2-2-augustus-gene-227.47	41.9835	56.8051	85.6784	135.584	47.6417	37.3905	61.5396	17.9197	30.2077	32.1896
(RL192) 60S ribosomal L19-2	snap_masked-Fvb2-4-processed-gene-191.19	212.443	249.561	226.804	215.562	225.32	173.156	267.951	84.7495	39.277	70.7667
(RL3) 60S ribosomal L3	augustus_masked-Fvb2-4-processed-gene-95.12	163.957	258.668	290.571	352.222	163.057	188.942	331.432	77.6422	34.9734	64.425
(RL23A) 60S ribosomal L23a	maker-Fvb7-1-augustus-gene-247.69	190.578	260.45	267.095	317.308	144.867	171.53	337.899	73.6475	22.2892	44.5781
(SNAA2) Alpha-soluble NSF attachment 2	maker-Fvb7-4-augustus-gene-42.58	106.731	122.773	127.905	132.602	74.7521	59.5875	94.7976	44.5627	21.9111	30.8172
(WUN1) Wound-induced 1	maker-Fvb7-4-snap-gene-42.77	225.294	97.1595	42.0702	67.5811	518.126	38.4682	183.581	209.784	101.874	76.5355
(RL91) 60S ribosomal L9-1	maker-Fvb7-4-augustus-gene-5.60	105.375	123.775	127.197	115.507	58.5798	86.1044	106.127	33.5169	9.34031	16.9687
(PDC2) Pyruvate decarboxylase 2	maker-Fvb6-4-augustus-gene-78.32	51.4633	408.647	953.219	1101.2	8.95096	16.9282	6.61482	15.2931	11.6181	26.0817
(RTNLE) Reticulon B5	maker-Fvb7-1-augustus-gene-193.42	85.1797	85.9975	94.1914	100.945	52.0511	57.7244	59.222	33.3777	42.6412	67.9939
(VAP22) Vesicle-associated 2-2	maker-Fvb6-3-augustus-gene-411.47	4.60781	18.5539	34.9293	47.708	9.15344	2.74908	6.28918	2.25999	1.15326	2.21535
(CSLC4) Cellulose synthase C4	maker-Fvb6-3-snap-gene-23.54	5.48227	55.36	142.588	286.579	9.10701	4.37621	2.22556	0.320477	0.388916	1.31071
(UBC28) Ubiquitin-conjugating enzyme E2 28	maker-Fvb6-4-augustus-gene-67.35	326.548	472.766	402.845	286.296	847.718	253.186	229.635	227.762	124.834	157.934
(RLA11) 60S acidic ribosomal P1-1	maker-Fvb7-2-augustus-gene-202.37	124.397	139.682	132.897	119.057	62.3599	44.2469	175.82	68.4753	21.65	32.4596
(SAP8) Zinc finger A20 and AN1 domain-containing stress-associated 8	maker-Fvb7-3-snap-gene-242.45	80.4925	99.3879	129.42	154.977	374.392	61.7986	74.5434	142.406	88.385	93.8705
